# Supplementary material for: Human brain transcriptome analysis finds region- and subject-specific expression signatures of GABAAR subunits
Source: Commun Biol. 2019 May 1;2:153. doi: 10.1038/s42003-019-0413-7 (PMC6494906; doi:10.1038/s42003-019-0413-7)
Supplement: Supplementary file 1 — Supplementary Data 1 [file 42003_2019_413_MOESM1_ESM.xlsx]

## Sheet: Supplementary Data 1
Exploratory factor analysis-based selection of gene probes
Gene	Name	Selected Probe*#	Chromosome	Number of probes	Variance in F1	% of variance in F1	Std Score coef
GABRA1	GABA_A receptor subunit alpha 1	CUST_698_PI417557136	5	49	34.99	71.42	0.028005
GABRA2	GABA_A receptor subunit alpha 2	CUST_9_PI417557136	4	26	22.0845	84.941	0.0442471
GABRA3	GABA_A receptor subunit alpha 3	CUST_539_PI417557136	X	11	8.93	81.209	0.108449
GABRA4	GABA_A receptor subunit alpha 4	CUST_200_PI417557136	4	112	85.29	76.84	0.011399
GABRA5	GABA_A receptor subunit alpha 5	CUST_28_PI417557136	15	8	7.709	96.37	0.1284
GABRA6	GABA_A receptor subunit alpha 6	A_23_P41847	5	3	2.89	96.63	0.3408
GABRB1	GABA_A receptor subunit beta 1	CUST_5_PI416558187	4	3	2.764	92.164	0.3524
GABRB2	GABA_A receptor subunit beta 2	A_23_P19042	5	2	1.9267	96.337	0.509
GABRB3	GABA_A receptor subunit beta 3	A_23_P10966	15	2	1.9	95.128	0.5126
GABRG1	GABA_A receptor subunit gamma 1	CUST_275_PI416408490	4	3	2.7012	90.052	0.356
GABRG2	GABA_A receptor subunit gamma 2	A_23_P410482	5	3	2.5604	85.345	0.37164
GABRG3	GABA_A receptor subunit gamma 3	A_23_P332268	15	6	4.1139	68.56	0.2146
GABRD	GABA_A receptor subunit delta	A_23_P309720	1	2	1.76	88.23	0.5323
GABRE	GABA_A receptor subunit epsilon	CUST_9777_PI416261804	x	3	2.178	72.62	0.4198
GABRQ	GABA_A receptor subunit theta	A_24_P367410	X	3	2.528	84.26	0.3699
GABRP	GABA_A receptor subunit pi	CUST_277_PI416408490	5	3	1.44	48.132	0.5931
GABRR1	GABA_A receptor subunit rho1	CUST_9919_PI416261804	6	3	1.495	49.85	0.56117
GABRR2	GABA_A receptor subunit rho2	A_23_P93105	6	2	1.4484	72.42	0.5875
GABRR3	GABA_A receptor subunit rho3	A_23_P69020	3	2	1.026	51.33	0.6978
* For genes with only two probes, the one with more expression was selected.
# For genes with more than two probes: Factor analyses. Factoring method: Principal components, Prior communality: Principal components, Factors:1, Unrotated.
