# Supplementary material for: Human brain transcriptome analysis finds region- and subject-specific expression signatures of GABAAR subunits
Source: Commun Biol. 2019 May 1;2:153. doi: 10.1038/s42003-019-0413-7 (PMC6494906; doi:10.1038/s42003-019-0413-7)
Supplement: Supplementary file 2 — Supplementary Data 2 [file 42003_2019_413_MOESM2_ESM.xlsx]

## Sheet: Supplemantary Data 2
Ontogeny	Major Regions	Structure	Abbreviation Structure	Number of Substructures*	Substructure	Abbreviation substructure
Telencephalon	Cerebral Cortex	Frontal lobe	FL	14	frontal operculum	fro
					gyrus rectus	GRe
					lateral orbital gyrus	LOrG
					middle frontal gyrus, inferior bank of gyrus	MFG-i
					middle frontal gyrus, superior bank of gyrus	MFG-s
					medial orbital gyrus	MOrG
					inferior frontal gyrus, orbital part	orIFG
					paracentral lobule, anterior part, inferior bank of gyrus	PCLa-i
					precentral gyrus, inferior lateral aspect of gyrus	PrG-il
					precentral gyrus, bank of the precentral sulcus	PrG-prc
					precentral gyrus, superior lateral aspect of gyrus	PrG-sl
					superior frontal gyrus, lateral bank of gyrus	SFG-l
					superior frontal gyrus, medial bank of gyrus	SFG-m
					inferior frontal gyrus, triangular part	trIFG
		Insula	Ins	2	long insular gyri	LIG
					short insular gyri	SIG
		Cingulate gyrus	CgG	4	cingulate gyrus, frontal part, inferior bank of gyrus	CgGf-i
					cingulate gyrus, frontal part, superior bank of gyrus	CgGf-s
					cingulate gyrus, parietal part, inferior bank of gyrus	CgGp-i
					cingulate gyrus, parietal part, superior bank of gyrus	CgGp-s
		Hippocampal formation	HiF	6	CA1 field	CA1
					CA2 field	CA2
					CA3 field	CA3
					CA4 field	CA4
					dentate gyrus	DG
					subiculum	S
		Parahippocampal gyrus	PHG	2	parahippocampal gyrus, bank of the cos	PHG-cos
					parahippocampal gyrus, lateral bank of gyrus	PHG-l
		Occipital lobe	OL	7	cuneus, peristriate	Cun-pest
					cuneus, striate	Cun-str
					lingual gyrus, peristriate	LiG-pest
					lingual gyrus, striate	LiG-str
					occipito-temporal gyrus, inferior bank of gyrus	OTG-i
					occipito-temporal gyrus, superior bank of gyrus	OTG-s
					superior occipital gyrus, superior bank of gyrus	SOG-s
		Parietal lobe	PL	10	angular gyrus, inferior bank of gyrus	AnG-i
					angular gyrus, superior bank of gyrus	AnG-s
					precuneus, inferior lateral bank of gyrus	Pcu-i
					precuneus, superior lateral bank of gyrus	Pcu-s
					postcentral gyrus, bank of the central sulcus	PoG-cs
					postcentral gyrus, superior lateral aspect of gyrus	PoG-sl
					supramarginal gyrus, inferior bank of gyrus	SMG-i
					supramarginal gyrus, superior bank of gyrus	SMG-s
					superior parietal lobule, inferior bank of gyrus	SPL-i
					superior parietal lobule, superior bank of gyrus	SPL-s
		Temporal lobe	TL	12	fusiform gyrus, bank of cos	FuG-cos
					fusiform gyrus, bank of the its	FuG-its
					Heschl's gyrus	HG
					inferior temporal gyrus, bank of the its	ITG-its
					inferior temporal gyrus, lateral bank of gyrus	ITG-l
					inferior temporal gyrus, bank of mts	ITG-mts
					middle temporal gyrus, inferior bank of gyrus	MTG-i
					middle temporal gyrus, superior bank of gyrus	MTG-s
					planum polare	PLP
					superior temporal gyrus, inferior bank of gyrus	STG-i
					superior temporal gyrus, lateral bank of gyrus	STG-l
					transverse gyri	TG
	Cerebral Nuclei	Amygdala	Amg	6	amygdalohippocampal transition zone	ATZ
					basolateral nucleus	BLA
					basomedial nucleus	BMA
					central nucleus	CeA
					cortico-medial group	COMA
					lateral nucleus	LA
		Globus pallidus	GP	1	globus pallidus, internal segment	GPi
		Striatum	Str	5	nucleus accumbens	Acb
					body of caudate nucleus	BCd
					head of caudate nucleus	HCd
					putamen	Pu
					tail of caudate nucleus	TCd
		Claustrum	Cl	1	claustrum	Cl
Diencephalon	Hypothalamus	Hypothalamus	Hy	3	posterior hypothalamic area	LHM
					posterior hypothalamic area	PHA
					preoptic region	PrOR
	Subthalamus	Subthalamus	SbT	1	subthalamic nucleus	Sb
	Thalamus	Dorsal thalamus	DT	9	anterior group of nuclei	DTA
					lateral group of nuclei, dorsal division	DTLd
					lateral group of nuclei, ventral division	DTLv
					medial group of nuclei	DTM
					posterior group of nuclei	DTP
					caudal group of intralaminar nuclei	ILc
					rostral group of intralaminar nuclei	ILr
					dorsal lateral geniculate nucleus	LGd
					medial geniculate complex	MG
		Ventral thalamus	VT	2	reticular nucleus of thalamus	R
					zona incerta	ZI
Mesencephalon	Mesencephalon	Mesencephalon	MES	4	red nucleus	RN
					substantia nigra, pars compacta	SNC
					substantia nigra, pars reticulata	SNR
					ventral tegmental area	VTA
Metencephalon	Cerebellar Cortex	Cerebellar cortex	CbCx	11	Crus I, lateral hemisphere	He-Crus I
					Crus II, lateral hemisphere	He-Crus II
					VI, lateral hemisphere	He-VI
					VIIB, lateral hemisphere	He-VIIB
					VIIIA, lateral hemisphere	He-VIIIA
					Crus I, paravermis	PV-Crus I
					Crus II, paravermis	PV-Crus II
					IV, paravermis	PV-IV
					V, paravermis	PV-V
					VI, paravermis	PV-VI
					VIIB, paravermis	PV-VIIB
	Cerebellar nuclei	Cerebellar nuclei	CbN	1	dentate nucleus	Dt
	Pons	Basal part of the pons	Bpons	1	pontine nuclei	Pn
		Pontine tegmentum	PTg	1	pontine reticular formation	PRF
Myelencephalon	Myelencephalon	Myelencephalon	MY	8	vestibular nuclei	8Ve
					arcuate nucleus of medulla	Arc
					cuneate nucleus	Cu
					gigantocellular group	GiRt
					inferior olivary complex	IO
					lateral medullary reticular group	LMRt
					raphe nuclei of medulla	RaM
					spinal trigeminal nucleus	Sp5
			Total	111
Only brain substructures with measurements across all 6 subjects were included in the study.*
