# Supplementary material for: Human brain transcriptome analysis finds region- and subject-specific expression signatures of GABAAR subunits
Source: Commun Biol. 2019 May 1;2:153. doi: 10.1038/s42003-019-0413-7 (PMC6494906; doi:10.1038/s42003-019-0413-7)
Supplement: Supplementary file 3 — Supplementary Data 3 [file 42003_2019_413_MOESM3_ESM.xlsx]

## Sheet: Supplementary Data 3
Pearson's correlation values for the proportional contribution of each subunit to the total pool of mRNA for GABA receptors in microarray datasets
Variable	by Variable	Correlation	Count	Lower 95%	Upper 95%	Signif Prob	Negative Log of the probability
% GABRB2	% GABRA1	0.7639	111	0.6734	0.8319	1.82337e-22	21.7391
% GABRB3	% GABRA2	0.7282	111	0.627	0.8053	1.34397e-19	18.8716
% GABRB3	% GABRA5	0.7149	111	0.6097	0.7953	1.23198e-18	17.9094
% GABRA4	% GABRA2	0.6853	111	0.572	0.773	1.06739e-16	15.9717
% GABRG2	% GABRA3	0.6225	111	0.4934	0.7248	2.99983e-13	12.5229
% GABRB1	% GABRA2	0.5828	111	0.4447	0.6938	1.94258e-11	10.7116
% GABRA5	% GABRA2	0.5697	111	0.4288	0.6835	6.8072e-11	10.167
% GABRG1	% GABRB1	0.5502	111	0.4054	0.6681	3.97542e-10	9.40062
% GABRB1	% GABRA3	0.5312	111	0.3827	0.6529	2.00027e-09	8.69891
% GABRB3	% GABRA4	0.5194	111	0.3687	0.6435	5.17209e-09	8.28633
% GABRB3	% GABRB1	0.5112	111	0.359	0.6369	9.84721e-09	8.00669
% GABRA5	% GABRA4	0.3928	111	0.2227	0.5396	2.00956e-05	4.6969
% GABRG1	% GABRA3	0.3902	111	0.2198	0.5375	2.29776e-05	4.6387
% GABRB1	% GABRA4	0.3881	111	0.2175	0.5358	2.56407e-05	4.59107
% GABRB3	% GABRA3	0.3765	111	0.2044	0.5259	4.65748e-05	4.33185
% GABRG2	% GABRG1	0.3295	111	0.1525	0.486	0.0004	3.39794
% GABRB1	% GABRA5	0.3157	111	0.1373	0.4741	0.0007	3.1549
% GABRD	% GABRA1	0.2801	111	0.0989	0.4434	0.0029	2.5376
% GABRD	% GABRB2	0.2717	111	0.0899	0.436	0.0039	2.40894
% GABRG2	% GABRB1	0.2472	111	0.0637	0.4145	0.0089	2.05061
% GABRA5	% GABRA3	0.2404	111	0.0566	0.4085	0.011	1.95861
% GABRG1	% GABRB3	0.1841	111	-0.0024	0.3582	0.0531	1.27491
% GABRG1	% GABRA2	0.1311	111	-0.0567	0.3099	0.1704	0.76853
% GABRA3	% GABRA2	0.1119	111	-0.0761	0.2922	0.2423	0.615647
% GABRB2	% GABRA4	0.1069	111	-0.0811	0.2876	0.2639	0.578561
% GABRG2	% GABRB3	0.0403	111	-0.1472	0.225	0.6742	0.171211
% GABRG1	% GABRA4	0.0052	111	-0.1814	0.1914	0.9571	0.0190427
% GABRA4	% GABRA3	-0.0389	111	-0.2237	0.1486	0.6851	0.164246
% GABRB2	% GABRA5	-0.0525	111	-0.2366	0.1352	0.5839	0.233662
% GABRG1	% GABRA5	-0.1143	111	-0.2945	0.0736	0.2321	0.634325
% GABRA4	% GABRA1	-0.1567	111	-0.3334	0.0305	0.1004	0.998266
% GABRB2	% GABRA2	-0.1714	111	-0.3467	0.0155	0.072	1.14267
% GABRG2	% GABRA1	-0.2076	111	-0.3793	-0.0220	0.0288	1.54061
% GABRG2	% GABRA5	-0.2185	111	-0.3890	-0.0335	0.0212	1.67366
% GABRG2	% GABRA2	-0.2467	111	-0.4141	-0.0632	0.009	2.04576
% GABRG2	% GABRA4	-0.2653	111	-0.4304	-0.0830	0.0049	2.3098
% GABRA5	% GABRA1	-0.2869	111	-0.4493	-0.1062	0.0023	2.63827
% GABRA3	% GABRA1	-0.2972	111	-0.4582	-0.1173	0.0015	2.82391
% GABRD	% GABRA4	-0.3184	111	-0.4765	-0.1403	0.0007	3.1549
% GABRB3	% GABRB2	-0.3292	111	-0.4858	-0.1521	0.0004	3.39794
% GABRG2	% GABRB2	-0.3840	111	-0.5323	-0.2128	3.17553e-05	4.49818
% GABRD	% GABRA5	-0.4085	111	-0.5528	-0.2405	8.53565e-06	5.06876
% GABRB2	% GABRA3	-0.4131	111	-0.5566	-0.2456	6.60887e-06	5.17987
% GABRA2	% GABRA1	-0.4314	111	-0.5718	-0.2664	2.27662e-06	5.64271
% GABRD	% GABRA2	-0.4613	111	-0.5964	-0.3008	3.48008e-07	6.45841
% GABRG2	% GABRD	-0.4987	111	-0.6268	-0.3443	2.53665e-08	7.59574
% GABRG1	% GABRA1	-0.5224	111	-0.6459	-0.3722	4.09026e-09	8.38825
% GABRG1	% GABRD	-0.5437	111	-0.6629	-0.3976	6.99846e-10	9.155
% GABRD	% GABRB3	-0.5746	111	-0.6874	-0.4348	4.25069e-11	10.3715
% GABRB3	% GABRA1	-0.6140	111	-0.7182	-0.4828	7.7395e-13	12.1113
% GABRB2	% GABRB1	-0.6228	111	-0.7250	-0.4937	2.91193e-13	12.5358
% GABRG1	% GABRB2	-0.6236	111	-0.7257	-0.4948	2.64941e-13	12.5769
% GABRB1	% GABRA1	-0.6239	111	-0.7259	-0.4951	2.57697e-13	12.5889
% GABRD	% GABRB1	-0.6425	111	-0.7402	-0.5181	2.94836e-14	13.5304
% GABRD	% GABRA3	-0.7109	111	-0.7923	-0.6046	2.3257e-18	17.6334
