# Supplementary material for: Human brain transcriptome analysis finds region- and subject-specific expression signatures of GABAAR subunits
Source: Commun Biol. 2019 May 1;2:153. doi: 10.1038/s42003-019-0413-7 (PMC6494906; doi:10.1038/s42003-019-0413-7)
Supplement: Supplementary file 4 — Supplementary Data 4 [file 42003_2019_413_MOESM4_ESM.xlsx]

## Sheet: Supplementary Data 4
Pearson's correlation values for the proportional contribution to total pool of mRNA for GABAA receptors in RNA seq dataset
Variable	by Variable	Correlation	Count	Lower 95%	Upper 95%	Signif Prob	Negative Log of the probability
%GABRG1	%GABRB1	0.9816	143	0.9745	0.9868	2.63981e-103	102.578
%GABRB2	%GABRA4	0.9597	143	0.9444	0.9709	1.21963e-79	78.9138
%GABRB2	%GABRA1	0.9536	143	0.936	0.9665	2.16125e-75	74.6653
%GABRG2	%GABRB2	0.9377	143	0.9143	0.9549	1.25536e-66	65.9012
%GABRG2	%GABRA1	0.9321	143	0.9066	0.9508	4.82648e-64	63.3164
%GABRB1	%GABRA3	0.9204	143	0.8908	0.9422	2.27787e-59	58.6425
%GABRG2	%GABRA4	0.9006	143	0.8643	0.9276	6.91748e-53	52.1601
%GABRG1	%GABRA3	0.8698	143	0.8231	0.9047	4.34368e-45	44.3621
%GABRA4	%GABRA1	0.8691	143	0.8222	0.9042	6.10814e-45	44.2141
%GABRD	%GABRA4	0.8576	143	0.807	0.8956	1.52339e-42	41.8172
%GABRD	%GABRB2	0.7559	143	0.6756	0.8185	1.00691e-27	26.997
%GABRA3	%GABRA2	0.7326	143	0.6462	0.8005	2.51859e-25	24.5988
%GABRB1	%GABRA2	0.7289	143	0.6415	0.7976	5.74956e-25	24.2404
%GABRG1	%GABRA2	0.6941	143	0.5981	0.7705	7.18558e-22	21.1435
%GABRG2	%GABRD	0.6838	143	0.5854	0.7624	4.87907e-21	20.3117
%GABRD	%GABRA1	0.6214	143	0.5091	0.7128	1.22979e-16	15.9102
%GABRG1	%GABRA5	0.5506	143	0.4248	0.6555	1.04847e-12	11.9794
%GABRB1	%GABRA5	0.4888	143	0.353	0.6045	5.84891e-10	9.23292
%GABRA5	%GABRA3	0.4195	143	0.2743	0.5461	1.83136e-07	6.73723
%GABRB3	%GABRA4	0.3719	143	0.2212	0.5052	4.80693e-06	5.31813
%GABRB3	%GABRB2	0.3066	143	0.15	0.4482	0.000196032	3.70767
%GABRD	%GABRB3	0.2816	143	0.1231	0.426	0.000657953	3.1818
%GABRA5	%GABRA2	0.2135	143	0.0511	0.3648	0.0104677	1.98015
%GABRB3	%GABRA1	0.1265	143	-0.0385	0.2847	0.132306	0.878421
%GABRG2	%GABRB3	0.1107	143	-0.0545	0.2699	0.188168	0.725455
%GABRB3	%GABRA3	-0.0725	143	-0.2339	0.0927	0.389462	0.409535
%GABRB3	%GABRA2	-0.1258	143	-0.2841	0.0392	0.134397	0.871609
%GABRB3	%GABRA5	-0.1594	143	-0.3153	0.0049	0.057253	1.2422
%GABRB3	%GABRB1	-0.2115	143	-0.3630	-0.0491	0.0112216	1.94995
%GABRD	%GABRA2	-0.2154	143	-0.3666	-0.0531	0.0097817	2.00959
%GABRG1	%GABRB3	-0.2573	143	-0.4044	-0.0972	0.00192227	2.71618
%GABRA5	%GABRA1	-0.4423	143	-0.5654	-0.3000	3.1789e-08	7.49772
%GABRG2	%GABRA5	-0.5408	143	-0.6475	-0.4133	3.12421e-12	11.5053
%GABRA4	%GABRA2	-0.5762	143	-0.6764	-0.4551	5.0761e-14	13.2945
%GABRB2	%GABRA5	-0.5919	143	-0.6891	-0.4737	7.0037e-15	14.1547
%GABRA5	%GABRA4	-0.6663	143	-0.7486	-0.5639	1.06132e-19	18.9742
%GABRD	%GABRA3	-0.6737	143	-0.7544	-0.5728	3.00314e-20	19.5224
%GABRD	%GABRB1	-0.7405	143	-0.8066	-0.6562	4.11103e-26	25.386
%GABRG2	%GABRA2	-0.7406	143	-0.8067	-0.6562	4.09076e-26	25.3882
%GABRB2	%GABRA2	-0.7484	143	-0.8127	-0.6661	6.33243e-27	26.1984
%GABRD	%GABRA5	-0.7584	143	-0.8204	-0.6787	5.43647e-28	27.2647
%GABRG1	%GABRD	-0.7731	143	-0.8317	-0.6975	1.1326e-29	28.9459
%GABRA4	%GABRA3	-0.7756	143	-0.8336	-0.7006	5.79286e-30	29.2371
%GABRA2	%GABRA1	-0.7951	143	-0.8485	-0.7256	2.02434e-32	31.6937
%GABRB2	%GABRA3	-0.8566	143	-0.8949	-0.8058	2.32415e-42	41.6337
%GABRA3	%GABRA1	-0.8850	143	-0.9161	-0.8434	1.16463e-48	47.9338
%GABRG2	%GABRA3	-0.8993	143	-0.9266	-0.8624	1.73499e-52	51.7607
%GABRB1	%GABRA4	-0.9302	143	-0.9494	-0.9042	2.92994e-63	62.5331
%GABRG1	%GABRA1	-0.9476	143	-0.9621	-0.9277	9.73582e-72	71.0116
%GABRG2	%GABRB1	-0.9549	143	-0.9674	-0.9378	2.9407e-76	75.5315
%GABRG2	%GABRG1	-0.9641	143	-0.9741	-0.9503	4.81314e-83	82.3176
%GABRG1	%GABRA4	-0.9675	143	-0.9766	-0.9550	4.37716e-86	85.3588
%GABRB2	%GABRB1	-0.9695	143	-0.9780	-0.9577	5.87788e-88	87.2308
%GABRB1	%GABRA1	-0.9753	143	-0.9822	-0.9658	2.22387e-94	93.6529
%GABRG1	%GABRB2	-0.9838	143	-0.9884	-0.9775	3.5771e-107	106.446
