# Supplementary material for: Human brain transcriptome analysis finds region- and subject-specific expression signatures of GABAAR subunits
Source: Commun Biol. 2019 May 1;2:153. doi: 10.1038/s42003-019-0413-7 (PMC6494906; doi:10.1038/s42003-019-0413-7)
Supplement: Supplementary file 5 — Supplementary Data 5 [file 42003_2019_413_MOESM5_ESM.xlsx]

## Sheet: Supplementary Data 5
Pearson's correlation values for the proportional contribution to total pool of mRNA for GABAA receptors in cell-type Allen study
GABAergic										Glutamatergic
Pairwise Correlations										Pairwise Correlations
Variable	by Variable	Correlation	Count	Lower 95%	Upper 95%	Signif Prob	Negative Log of the probability		Variable	by Variable	Correlation	Count	Lower 95%	Upper 95%	Signif Prob	Negative Log of the probability
Mean(GABRB3%)	Mean(GABRB1%)	0.5916	45	0.3607	0.7542	1.86853e-05	4.7285		Mean(GABRB2%)	Mean(GABRA1%)	0.7692	24	0.5304	0.8949	1.11924e-05	4.95108
Mean(GABRA4%)	Mean(GABRA2%)	0.5826	45	0.3487	0.7482	2.68445e-05	4.57114		Mean(GABRA4%)	Mean(GABRA2%)	0.6631	24	0.3546	0.8414	0.000412839	3.38422
Mean(GABRB1%)	Mean(GABRA4%)	0.4795	45	0.2165	0.6777	0.000859294	3.06586		Mean(GABRB1%)	Mean(GABRA4%)	0.56	24	0.2023	0.7859	0.0044	2.35655
Mean(GABRB2%)	Mean(GABRA1%)	0.4634	45	0.1966	0.6663	0.00134798	2.87032		Mean(GABRD%)	Mean(GABRA4%)	0.5596	24	0.2017	0.7856	0.0045	2.34679
Mean(GABRG1%)	Mean(GABRA2%)	0.4618	45	0.1946	0.6651	0.00140795	2.85141		Mean(GABRB1%)	Mean(GABRA3%)	0.5495	24	0.1878	0.78	0.0054	2.26761
Mean(GABRG1%)	Mean(GABRA4%)	0.3439	45	0.0561	0.579	0.0207	1.68403		Mean(GABRB3%)	Mean(GABRA2%)	0.4889	24	0.1065	0.7453	0.0153	1.81531
Mean(GABRG2%)	Mean(GABRA2%)	0.3383	45	0.0497	0.5748	0.023	1.63827		Mean(GABRB3%)	Mean(GABRA5%)	0.4148	24	0.0136	0.7009	0.0439	1.35754
Mean(GABRB3%)	Mean(GABRA2%)	0.3175	45	0.0264	0.559	0.0336	1.47366		Mean(GABRD%)	Mean(GABRB1%)	0.3795	24	-0.0282	0.679	0.0674	1.17134
Mean(GABRB1%)	Mean(GABRA2%)	0.3109	45	0.0191	0.5539	0.0377	1.42366		Mean(GABRB1%)	Mean(GABRA2%)	0.3767	24	-0.0314	0.6772	0.0696	1.15739
Mean(GABRG1%)	Mean(GABRA3%)	0.2678	45	-0.0279	0.5204	0.0753	1.12321		Mean(GABRD%)	Mean(GABRA2%)	0.3534	24	-0.0583	0.6624	0.0903	1.04431
Mean(GABRG2%)	Mean(GABRB3%)	0.2274	45	-0.0709	0.4883	0.133	0.876148		Mean(GABRG2%)	Mean(GABRA4%)	0.293	24	-0.1252	0.6228	0.1647	0.783306
Mean(GABRG2%)	Mean(GABRB1%)	0.1945	45	-0.1050	0.4617	0.2004	0.698102		Mean(GABRB3%)	Mean(GABRB1%)	0.2879	24	-0.1307	0.6193	0.1726	0.762959
Mean(GABRD%)	Mean(GABRB2%)	0.1792	45	-0.1206	0.4491	0.2388	0.621966		Mean(GABRG2%)	Mean(GABRA1%)	0.2537	24	-0.1667	0.5961	0.2315	0.635449
Mean(GABRA3%)	Mean(GABRA2%)	0.1713	45	-0.1287	0.4426	0.2605	0.584192		Mean(GABRG2%)	Mean(GABRD%)	0.253	24	-0.1675	0.5956	0.2329	0.632831
Mean(GABRB2%)	Mean(GABRA5%)	0.166	45	-0.1340	0.4382	0.2757	0.559563		Mean(GABRG1%)	Mean(GABRA5%)	0.2232	24	-0.1980	0.5749	0.2944	0.531062
Mean(GABRG2%)	Mean(GABRG1%)	0.1612	45	-0.1389	0.4342	0.2902	0.537303		Mean(GABRG1%)	Mean(GABRB2%)	0.2072	24	-0.2141	0.5635	0.3312	0.47991
Mean(GABRG1%)	Mean(GABRB3%)	0.1428	45	-0.1573	0.4188	0.3493	0.456801		Mean(GABRB3%)	Mean(GABRA4%)	0.1958	24	-0.2254	0.5553	0.3591	0.444785
Mean(GABRB3%)	Mean(GABRA3%)	0.1406	45	-0.1596	0.4169	0.3571	0.44721		Mean(GABRA5%)	Mean(GABRA2%)	0.1765	24	-0.2443	0.5414	0.4093	0.387958
Mean(GABRB3%)	Mean(GABRA5%)	0.1321	45	-0.1679	0.4098	0.3869	0.412401		Mean(GABRG1%)	Mean(GABRA1%)	0.1335	24	-0.2853	0.5095	0.534	0.272459
Mean(GABRG1%)	Mean(GABRB1%)	0.1062	45	-0.1933	0.3877	0.4873	0.312204		Mean(GABRG2%)	Mean(GABRB1%)	0.1078	24	-0.3090	0.4899	0.616	0.210419
Mean(GABRD%)	Mean(GABRA5%)	0.1017	45	-0.1977	0.3838	0.5062	0.295678		Mean(GABRA4%)	Mean(GABRA3%)	0.0913	24	-0.3240	0.4771	0.6714	0.173019
Mean(GABRB3%)	Mean(GABRA4%)	0.0999	45	-0.1995	0.3822	0.5138	0.289206		Mean(GABRB3%)	Mean(GABRA3%)	0.0778	24	-0.3362	0.4665	0.7179	0.143936
Mean(GABRA5%)	Mean(GABRA1%)	0.0795	45	-0.2191	0.3645	0.6036	0.219251		Mean(GABRG2%)	Mean(GABRA3%)	0.0055	24	-0.3988	0.408	0.9798	0.00886256
Mean(GABRA4%)	Mean(GABRA3%)	0.0399	45	-0.2566	0.3296	0.7946	0.0998514		Mean(GABRG2%)	Mean(GABRB2%)	-0.0459	24	-0.4411	0.3642	0.8313	0.0802422
Mean(GABRD%)	Mean(GABRA1%)	0.0297	45	-0.2662	0.3204	0.8465	0.072373		Mean(GABRA3%)	Mean(GABRA1%)	-0.0580	24	-0.4509	0.3536	0.7876	0.103694
Mean(GABRG2%)	Mean(GABRA3%)	0.0274	45	-0.2683	0.3183	0.8584	0.0663103		Mean(GABRD%)	Mean(GABRB3%)	-0.0748	24	-0.4642	0.3388	0.7283	0.13769
Mean(GABRB1%)	Mean(GABRA3%)	0.0185	45	-0.2765	0.3104	0.9039	0.0438796		Mean(GABRG2%)	Mean(GABRG1%)	-0.0976	24	-0.4820	0.3183	0.65	0.187087
Mean(GABRG2%)	Mean(GABRA4%)	0.0089	45	-0.2854	0.3017	0.9537	0.0205882		Mean(GABRD%)	Mean(GABRA3%)	-0.0980	24	-0.4823	0.318	0.6488	0.187889
Mean(GABRB1%)	Mean(GABRA5%)	-0.0178	45	-0.3098	0.2771	0.9074	0.0422012		Mean(GABRG1%)	Mean(GABRA2%)	-0.1387	24	-0.5134	0.2804	0.518	0.28567
Mean(GABRG1%)	Mean(GABRD%)	-0.0268	45	-0.3179	0.2688	0.8612	0.064896		Mean(GABRB2%)	Mean(GABRA3%)	-0.1539	24	-0.5247	0.266	0.4728	0.325323
Mean(GABRD%)	Mean(GABRA4%)	-0.0549	45	-0.3429	0.2425	0.7201	0.142607		Mean(GABRD%)	Mean(GABRB2%)	-0.1597	24	-0.5290	0.2605	0.4561	0.34094
Mean(GABRA5%)	Mean(GABRA3%)	-0.0787	45	-0.3638	0.2199	0.6074	0.216525		Mean(GABRA5%)	Mean(GABRA3%)	-0.1828	24	-0.5459	0.2382	0.3926	0.40605
Mean(GABRG1%)	Mean(GABRA5%)	-0.1026	45	-0.3845	0.1969	0.5026	0.298778		Mean(GABRB2%)	Mean(GABRA5%)	-0.1968	24	-0.5560	0.2244	0.3567	0.447697
Mean(GABRA5%)	Mean(GABRA4%)	-0.1115	45	-0.3922	0.1882	0.4661	0.331521		Mean(GABRG1%)	Mean(GABRB3%)	-0.2011	24	-0.5591	0.2202	0.3461	0.460798
Mean(GABRB2%)	Mean(GABRA3%)	-0.1158	45	-0.3959	0.1839	0.4486	0.348141		Mean(GABRD%)	Mean(GABRA1%)	-0.2109	24	-0.5661	0.2104	0.3226	0.491336
Mean(GABRG2%)	Mean(GABRD%)	-0.1181	45	-0.3978	0.1817	0.4397	0.356844		Mean(GABRG2%)	Mean(GABRA2%)	-0.2127	24	-0.5674	0.2086	0.3183	0.497163
Mean(GABRA3%)	Mean(GABRA1%)	-0.1706	45	-0.4420	0.1294	0.2625	0.580871		Mean(GABRA5%)	Mean(GABRA1%)	-0.2370	24	-0.5845	0.184	0.2649	0.576918
Mean(GABRD%)	Mean(GABRB3%)	-0.1769	45	-0.4472	0.1231	0.2451	0.610657		Mean(GABRA3%)	Mean(GABRA2%)	-0.2393	24	-0.5861	0.1817	0.2602	0.584693
Mean(GABRA5%)	Mean(GABRA2%)	-0.2364	45	-0.4955	0.0614	0.118	0.928118		Mean(GABRG1%)	Mean(GABRD%)	-0.2811	24	-0.6148	0.1379	0.1833	0.736838
Mean(GABRD%)	Mean(GABRA3%)	-0.2575	45	-0.5123	0.039	0.0877	1.057		Mean(GABRB1%)	Mean(GABRA5%)	-0.3163	24	-0.6383	0.0998	0.1321	0.879097
Mean(GABRG2%)	Mean(GABRA1%)	-0.2889	45	-0.5369	0.0051	0.0543	1.2652		Mean(GABRA5%)	Mean(GABRA4%)	-0.3408	24	-0.6542	0.0726	0.1032	0.98632
Mean(GABRD%)	Mean(GABRB1%)	-0.2987	45	-0.5445	-0.0056	0.0463	1.33442		Mean(GABRG1%)	Mean(GABRA3%)	-0.3474	24	-0.6585	0.0651	0.0962	1.01682
Mean(GABRD%)	Mean(GABRA2%)	-0.3696	45	-0.5982	-0.0853	0.0125	1.90309		Mean(GABRG1%)	Mean(GABRA4%)	-0.4292	24	-0.7097	-0.0313	0.0363	1.44009
Mean(GABRB2%)	Mean(GABRA4%)	-0.4040	45	-0.6236	-0.1253	0.0059	2.22915		Mean(GABRB3%)	Mean(GABRB2%)	-0.4708	24	-0.7347	-0.0832	0.0202	1.69465
Mean(GABRB3%)	Mean(GABRB2%)	-0.4168	45	-0.6329	-0.1404	0.0044	2.35655		Mean(GABRB2%)	Mean(GABRB1%)	-0.5221	24	-0.7645	-0.1504	0.0089	2.05061
Mean(GABRB2%)	Mean(GABRB1%)	-0.4388	45	-0.6488	-0.1667	0.0026	2.58503		Mean(GABRB1%)	Mean(GABRA1%)	-0.5288	24	-0.7683	-0.1594	0.0079	2.10237
Mean(GABRG2%)	Mean(GABRA5%)	-0.4414	45	-0.6506	-0.1698	0.0024	2.61979		Mean(GABRG1%)	Mean(GABRB1%)	-0.5496	24	-0.7800	-0.1878	0.0054	2.26761
Mean(GABRB3%)	Mean(GABRA1%)	-0.5274	45	-0.7109	-0.2767	0.0002	3.69897		Mean(GABRD%)	Mean(GABRA5%)	-0.5647	24	-0.7885	-0.2089	0.004	2.39794
Mean(GABRG1%)	Mean(GABRA1%)	-0.5320	45	-0.7140	-0.2826	0.000169178	3.77166		Mean(GABRG2%)	Mean(GABRB3%)	-0.5764	24	-0.7950	-0.2254	0.0032	2.49485
Mean(GABRG2%)	Mean(GABRB2%)	-0.5769	45	-0.7444	-0.3411	3.35612e-05	4.47416		Mean(GABRA4%)	Mean(GABRA1%)	-0.6051	24	-0.8106	-0.2668	0.0017	2.76955
Mean(GABRG1%)	Mean(GABRB2%)	-0.5913	45	-0.7540	-0.3603	1.89282e-05	4.72289		Mean(GABRG2%)	Mean(GABRA5%)	-0.6395	24	-0.8290	-0.3182	0.000765796	3.11589
Mean(GABRB1%)	Mean(GABRA1%)	-0.5986	45	-0.7588	-0.3702	1.39994e-05	4.85389		Mean(GABRB2%)	Mean(GABRA4%)	-0.7129	24	-0.8670	-0.4345	9.23297e-05	4.03466
Mean(GABRA2%)	Mean(GABRA1%)	-0.6442	45	-0.7886	-0.4325	1.79525e-06	5.74588		Mean(GABRB3%)	Mean(GABRA1%)	-0.7453	24	-0.8832	-0.4889	2.92668e-05	4.53362
Mean(GABRB2%)	Mean(GABRA2%)	-0.6616	45	-0.7998	-0.4567	7.50808e-07	6.12447		Mean(GABRB2%)	Mean(GABRA2%)	-0.7613	24	-0.8910	-0.5165	1.55877e-05	4.80722
Mean(GABRA4%)	Mean(GABRA1%)	-0.7184	45	-0.8357	-0.5383	2.76265e-08	7.55867		Mean(GABRA2%)	Mean(GABRA1%)	-0.8292	24	-0.9236	-0.6398	5.51557e-07	6.25841
The mean of gene expression per each cell type was used for the correlation analysis
