# Supplementary material for: Human brain transcriptome analysis finds region- and subject-specific expression signatures of GABAAR subunits
Source: Commun Biol. 2019 May 1;2:153. doi: 10.1038/s42003-019-0413-7 (PMC6494906; doi:10.1038/s42003-019-0413-7)
Supplement: Supplementary file 6 — Supplementary Data 6 [file 42003_2019_413_MOESM6_ESM.xlsx]

## Sheet: ALL CORRELATIONS
GLUTAMATERGIC					INDICATE CORRELATIONS DRIVEN BY OUTLIERS
Exc L2 LAMP5 LTK								Exc L2-3 LINC00507 FREM3								Exc L2-4 LINC00507 GLP2R								Exc L3-4 RORB CARM1P1								Exc L3-5 RORB ESR1								Exc L3-5 RORB FILIP1L								Exc L4-5 RORB DAPK2
Pairwise Correlations								Pairwise Correlations								Pairwise Correlations								Pairwise Correlations								Pairwise Correlations								Pairwise Correlations								Pairwise Correlations
Variable	by Variable	Correlation	Count	Lower 95%	Upper 95%	Signif Prob		Variable	by Variable	Correlation	Count	Lower 95%	Upper 95%	Signif Prob		Variable	by Variable	Correlation	Count	Lower 95%	Upper 95%	Signif Prob		Variable	by Variable	Correlation	Count	Lower 95%	Upper 95%	Signif Prob		Variable	by Variable	Correlation	Count	Lower 95%	Upper 95%	Signif Prob		Variable	by Variable	Correlation	Count	Lower 95%	Upper 95%	Signif Prob		Variable	by Variable
GABRD%	GABRB3%	0.2922	19	-0.1868	0.659	0.2248		GABRB3%	GABRA3%	0.186	185	0.0429	0.3217	0.0112*		GABRG2%	GABRA1%	0.8637	6	0.1744	0.9849	0.0266*		GABRG1%	GABRB3%	0.5626	19	0.1456	0.8098	0.0122*		GABRB1%	GABRA5%	0.3219	78	0.107	0.508	0.0041*		GABRD%	GABRA4%	0.8903	6	0.2837	0.988	0.0174*		GABRA5%	GABRA2%
GABRB1%	GABRA4%	0.2571	19	-0.2231	0.6369	0.2879		GABRB1%	GABRA2%	0.1611	185	0.0173	0.2984	0.0285*		GABRB1%	GABRA1%	0.8164	6	0.0142	0.9792	0.0475*		GABRB2%	GABRA4%	0.5317	19	0.1022	0.7941	0.0191*		GABRB2%	GABRA3%	0.1989	78	-0.0247	0.4036	0.0808		GABRB1%	GABRA4%	0.837	6	0.0793	0.9817	0.0377*		GABRB3%	GABRA3%
GABRB2%	GABRA5%	0.2088	19	-0.2711	0.6056	0.391		GABRB2%	GABRA4%	0.1422	185	-0.0021	0.2807	0.0535		GABRB1%	GABRA4%	0.7294	6	-0.2013	0.968	0.0999		GABRB3%	GABRA2%	0.3893	19	-0.0788	0.7168	0.0995		GABRG2%	GABRA5%	0.1751	78	-0.0493	0.3827	0.1251		GABRG1%	GABRA3%	0.779	6	-0.0886	0.9745	0.0679		GABRG2%	GABRB1%
GABRB3%	GABRA2%	0.1809	19	-0.2977	0.5869	0.4585		GABRD%	GABRA2%	0.1142	185	-0.0306	0.2543	0.1217		GABRB3%	GABRA2%	0.6885	6	-0.2788	0.9623	0.1304		GABRG2%	GABRA2%	0.3667	19	-0.1051	0.7037	0.1226		GABRD%	GABRB1%	0.1751	78	-0.0494	0.3827	0.1252		GABRG2%	GABRB2%	0.6272	6	-0.3755	0.9534	0.1825		GABRD%	GABRB2%
GABRA3%	GABRA1%	0.1734	19	-0.3049	0.5818	0.4779		GABRG2%	GABRB3%	0.114	185	-0.0308	0.2541	0.1223		GABRG2%	GABRB1%	0.6695	6	-0.3110	0.9597	0.1458		GABRG1%	GABRA2%	0.3312	19	-0.1447	0.6827	0.166		GABRG1%	GABRA1%	0.1744	78	-0.0501	0.3821	0.1267		GABRB2%	GABRA2%	0.6252	6	-0.3783	0.9531	0.1844		GABRD%	GABRA4%
GABRG2%	GABRB3%	0.1719	19	-0.3062	0.5808	0.4815		GABRG1%	GABRA3%	0.1112	185	-0.0336	0.2514	0.1318		GABRA5%	GABRA4%	0.6446	6	-0.3502	0.956	0.1671		GABRB1%	GABRA5%	0.3116	19	-0.1661	0.6709	0.194		GABRD%	GABRB2%	0.1663	78	-0.0584	0.3749	0.1457		GABRG1%	GABRA2%	0.5834	6	-0.4333	0.9467	0.2241		GABRG2%	GABRA2%
GABRA4%	GABRA2%	0.1431	19	-0.3328	0.5608	0.559		GABRG1%	GABRB3%	0.0967	185	-0.0483	0.2376	0.1906		GABRD%	GABRA2%	0.6338	6	-0.3661	0.9544	0.1766		GABRD%	GABRA1%	0.2134	19	-0.2667	0.6086	0.3805		GABRB3%	GABRA1%	0.124	78	-0.1013	0.3372	0.2795		GABRD%	GABRB1%	0.5196	6	-0.5048	0.9363	0.2907		GABRD%	GABRA5%
GABRG2%	GABRA4%	0.1277	19	-0.3466	0.55	0.6024		GABRG2%	GABRA3%	0.0955	185	-0.0494	0.2365	0.1959		GABRA4%	GABRA1%	0.5796	6	-0.4380	0.9461	0.228		GABRB3%	GABRA3%	0.1945	19	-0.2849	0.596	0.425		GABRG2%	GABRA4%	0.0739	78	-0.1511	0.2916	0.5202		GABRB2%	GABRA1%	0.5189	6	-0.5056	0.9362	0.2915		GABRG2%	GABRB3%
GABRG2%	GABRA3%	0.126	19	-0.3482	0.5488	0.6073		GABRD%	GABRA1%	0.0687	185	-0.0763	0.2109	0.3526		GABRD%	GABRB2%	0.5205	6	-0.5039	0.9365	0.2897		GABRB2%	GABRA1%	0.1829	19	-0.2959	0.5882	0.4537		GABRB3%	GABRA2%	0.0466	78	-0.1778	0.2664	0.6855		GABRB3%	GABRA1%	0.5146	6	-0.5099	0.9355	0.2962		GABRB3%	GABRA5%
GABRB2%	GABRA1%	0.1214	19	-0.3523	0.5455	0.6207		GABRD%	GABRB1%	0.064	185	-0.0810	0.2063	0.3869		GABRB1%	GABRA5%	0.4776	6	-0.5453	0.9291	0.338		GABRB1%	GABRA3%	0.1609	19	-0.3164	0.5732	0.5104		GABRG1%	GABRB1%	0.0438	78	-0.1805	0.2637	0.7036		GABRG1%	GABRB2%	0.5052	6	-0.5193	0.9339	0.3067		GABRA3%	GABRA1%
GABRB3%	GABRA3%	0.118	19	-0.3552	0.5431	0.6304		GABRB1%	GABRA5%	0.0563	185	-0.0887	0.199	0.4465		GABRA4%	GABRA3%	0.3954	6	-0.6128	0.9138	0.4378		GABRG1%	GABRA3%	0.1508	19	-0.3257	0.5662	0.5377		GABRB2%	GABRA2%	0.0363	78	-0.1878	0.2567	0.7525		GABRB1%	GABRA5%	0.4843	6	-0.5392	0.9302	0.3304		GABRB3%	GABRA2%
GABRG2%	GABRB1%	0.0945	19	-0.3758	0.5262	0.7002		GABRG2%	GABRA5%	0.0298	185	-0.1150	0.1733	0.6874		GABRG2%	GABRA4%	0.3751	6	-0.6275	0.9097	0.4637		GABRD%	GABRB1%	0.1391	19	-0.3364	0.5581	0.5701		GABRG1%	GABRA3%	0.0328	78	-0.1911	0.2535	0.7756		GABRA3%	GABRA2%	0.4317	6	-0.5847	0.9207	0.3927		GABRB2%	GABRA1%
GABRD%	GABRA5%	0.0887	19	-0.3808	0.5219	0.7179		GABRG1%	GABRB1%	0.0285	185	-0.1163	0.172	0.7003		GABRB2%	GABRA3%	0.3704	6	-0.6308	0.9088	0.4698		GABRD%	GABRA3%	0.0822	19	-0.3864	0.5171	0.7378		GABRG1%	GABRA2%	0.0322	78	-0.1917	0.2529	0.7797		GABRG2%	GABRB3%	0.4311	6	-0.5852	0.9206	0.3934		GABRB2%	GABRA4%
GABRD%	GABRA2%	0.0668	19	-0.3995	0.5057	0.7857		GABRG1%	GABRA2%	0.0256	185	-0.1191	0.1693	0.7292		GABRG2%	GABRA3%	0.2729	6	-0.6919	0.8878	0.6008		GABRG2%	GABRB3%	0.0815	19	-0.3870	0.5166	0.7401		GABRG1%	GABRB3%	0.0256	78	-0.1981	0.2467	0.824		GABRG2%	GABRA1%	0.4132	6	-0.5993	0.9172	0.4155		GABRA5%	GABRA3%
GABRD%	GABRA4%	0.0653	19	-0.4008	0.5045	0.7906		GABRG1%	GABRA1%	0.0176	185	-0.1270	0.1615	0.8117		GABRD%	GABRB3%	0.2568	6	-0.7008	0.8841	0.6233		GABRA4%	GABRA3%	0.056	19	-0.4086	0.4976	0.8199		GABRA3%	GABRA1%	0.0226	78	-0.2010	0.2439	0.8446		GABRB3%	GABRA5%	0.3811	6	-0.6232	0.9109	0.4561		GABRB1%	GABRA2%
GABRB1%	GABRA1%	0.0393	19	-0.4225	0.4848	0.8731		GABRB2%	GABRA5%	0.0137	185	-0.1308	0.1576	0.8533		GABRD%	GABRA3%	0.2383	6	-0.7107	0.8797	0.6493		GABRG2%	GABRA4%	0.0529	19	-0.4112	0.4952	0.8298		GABRG2%	GABRB3%	0.0221	78	-0.2014	0.2435	0.8475		GABRB2%	GABRA3%	0.237	6	-0.7114	0.8794	0.6512		GABRD%	GABRA2%
GABRB3%	GABRA5%	0.0223	19	-0.4364	0.4717	0.9279		GABRG2%	GABRA4%	0.0018	185	-0.1425	0.1461	0.9801		GABRA3%	GABRA1%	0.1858	6	-0.7369	0.8667	0.7245		GABRB3%	GABRA5%	0.0349	19	-0.4261	0.4815	0.8872		GABRB2%	GABRA4%	0.0217	78	-0.2018	0.2431	0.8501		GABRG2%	GABRA2%	0.2311	6	-0.7145	0.878	0.6596		GABRB1%	GABRA1%
GABRB1%	GABRA3%	0.0132	19	-0.4437	0.4646	0.9572		GABRG1%	GABRA5%	-0.0096	185	-0.1536	0.1349	0.8969		GABRA5%	GABRA1%	-0.0171	6	-0.8173	0.8057	0.9744		GABRA3%	GABRA2%	0.0346	19	-0.4263	0.4813	0.8881		GABRB1%	GABRA4%	0.0131	78	-0.2101	0.2349	0.9095		GABRG2%	GABRG1%	0.2029	6	-0.7286	0.871	0.6998		GABRB3%	GABRB1%
GABRG2%	GABRA1%	-0.0145	19	-0.4656	0.4426	0.953		GABRB3%	GABRA2%	-0.0103	185	-0.1543	0.1342	0.8898		GABRB3%	GABRA3%	-0.0228	6	-0.8192	0.8036	0.9658		GABRD%	GABRB2%	0.0163	19	-0.4412	0.467	0.9472		GABRD%	GABRA3%	0.0064	78	-0.2165	0.2286	0.956		GABRG1%	GABRA1%	0.187	6	-0.7363	0.867	0.7228		GABRG2%	GABRA5%
GABRG2%	GABRA2%	-0.0360	19	-0.4823	0.4252	0.8837		GABRB3%	GABRA1%	-0.0106	185	-0.1546	0.1339	0.8862		GABRB2%	GABRA2%	-0.0245	6	-0.8198	0.803	0.9633		GABRB1%	GABRA1%	0.009	19	-0.4470	0.4613	0.9709		GABRD%	GABRA4%	-0.0037	78	-0.2261	0.219	0.974		GABRB1%	GABRA3%	0.1728	6	-0.7430	0.8633	0.7434		GABRB1%	GABRA4%
GABRB3%	GABRA4%	-0.0508	19	-0.4936	0.4129	0.8364		GABRB1%	GABRA1%	-0.0111	185	-0.1551	0.1334	0.8805		GABRB2%	GABRA4%	-0.0294	6	-0.8214	0.8013	0.956		GABRG1%	GABRA1%	0.0053	19	-0.4500	0.4584	0.9829		GABRD%	GABRA1%	-0.0087	78	-0.2308	0.2143	0.9399		GABRG2%	GABRA3%	0.1533	6	-0.7518	0.8581	0.7719		GABRD%	GABRA3%
GABRD%	GABRB2%	-0.0686	19	-0.5070	0.398	0.7803		GABRD%	GABRB3%	-0.0252	185	-0.1689	0.1195	0.733		GABRG2%	GABRA5%	-0.0662	6	-0.8330	0.7877	0.9009		GABRG2%	GABRB2%	0.005	19	-0.4502	0.4582	0.9838		GABRG2%	GABRA2%	-0.0186	78	-0.2401	0.2048	0.8718		GABRA5%	GABRA4%	0.1347	6	-0.7599	0.853	0.7991		GABRA4%	GABRA1%
GABRB2%	GABRA2%	-0.0794	19	-0.5150	0.3889	0.7467		GABRD%	GABRB2%	-0.0291	185	-0.1727	0.1156	0.6941		GABRB1%	GABRA3%	-0.1045	6	-0.8444	0.7726	0.8438		GABRD%	GABRA4%	0.0029	19	-0.4519	0.4565	0.9904		GABRB2%	GABRA1%	-0.0271	78	-0.2481	0.1966	0.8137		GABRB3%	GABRB2%	0.1187	6	-0.7667	0.8485	0.8227		GABRA4%	GABRA2%
GABRA5%	GABRA3%	-0.0893	19	-0.5223	0.3804	0.7163		GABRG1%	GABRD%	-0.0394	185	-0.1826	0.1055	0.5946		GABRB2%	GABRB1%	-0.1480	6	-0.8567	0.7542	0.7797		GABRD%	GABRA5%	-0.0647	19	-0.5041	0.4013	0.7925		GABRG2%	GABRB2%	-0.0414	78	-0.2615	0.1829	0.7192		GABRD%	GABRA5%	-0.0310	6	-0.8219	0.8007	0.9536		GABRG2%	GABRA3%
GABRB1%	GABRA2%	-0.1117	19	-0.5386	0.3608	0.649		GABRB2%	GABRA1%	-0.0423	185	-0.1854	0.1026	0.5678		GABRA5%	GABRA3%	-0.1502	6	-0.8573	0.7532	0.7764		GABRA5%	GABRA2%	-0.0913	19	-0.5238	0.3786	0.7101		GABRA5%	GABRA4%	-0.0572	78	-0.2762	0.1674	0.6187		GABRA2%	GABRA1%	-0.0449	6	-0.8264	0.7956	0.9326		GABRG2%	GABRA4%
GABRA5%	GABRA2%	-0.1292	19	-0.5511	0.3453	0.5982		GABRB1%	GABRA3%	-0.0488	185	-0.1917	0.0961	0.5092		GABRB2%	GABRA1%	-0.1746	6	-0.8638	0.7421	0.7408		GABRA3%	GABRA1%	-0.0947	19	-0.5263	0.3757	0.6997		GABRA5%	GABRA3%	-0.0627	78	-0.2813	0.1621	0.5856		GABRD%	GABRA2%	-0.0811	6	-0.8375	0.7819	0.8787		GABRB1%	GABRA5%
GABRB2%	GABRA3%	-0.1296	19	-0.5514	0.3449	0.5969		GABRG2%	GABRB2%	-0.0525	185	-0.1953	0.0924	0.4777		GABRG2%	GABRB2%	-0.1787	6	-0.8648	0.7402	0.7349		GABRB1%	GABRA4%	-0.1009	19	-0.5308	0.3702	0.6809		GABRD%	GABRA5%	-0.0631	78	-0.2817	0.1617	0.5829		GABRG2%	GABRA5%	-0.1108	6	-0.8463	0.77	0.8345		GABRB3%	GABRA1%
GABRA5%	GABRA1%	-0.1317	19	-0.5528	0.3431	0.5911		GABRG2%	GABRA1%	-0.0653	185	-0.2076	0.0797	0.3772		GABRG2%	GABRB3%	-0.1826	6	-0.8659	0.7384	0.7291		GABRG1%	GABRA5%	-0.1038	19	-0.5329	0.3678	0.6725		GABRB1%	GABRA3%	-0.0734	78	-0.2912	0.1516	0.523		GABRA5%	GABRA3%	-0.1176	6	-0.8482	0.7672	0.8244		GABRB1%	GABRA3%
GABRD%	GABRB1%	-0.1366	19	-0.5563	0.3386	0.5771		GABRB3%	GABRA4%	-0.0663	185	-0.2086	0.0787	0.3696		GABRB2%	GABRA5%	-0.2666	6	-0.8864	0.6954	0.6096		GABRG2%	GABRA5%	-0.1066	19	-0.5349	0.3653	0.6641		GABRG2%	GABRA3%	-0.0746	78	-0.2922	0.1505	0.5165		GABRG1%	GABRB1%	-0.1298	6	-0.8516	0.762	0.8064		GABRD%	GABRB3%
GABRD%	GABRA3%	-0.1401	19	-0.5588	0.3354	0.5671		GABRG1%	GABRB2%	-0.0737	185	-0.2157	0.0713	0.3189		GABRD%	GABRA5%	-0.2679	6	-0.8867	0.6947	0.6078		GABRB1%	GABRA2%	-0.1263	19	-0.5490	0.3478	0.6063		GABRB3%	GABRA4%	-0.0820	78	-0.2991	0.1432	0.4755		GABRA4%	GABRA3%	-0.1609	6	-0.8601	0.7484	0.7608		GABRA5%	GABRA4%
GABRB2%	GABRA4%	-0.1487	19	-0.5648	0.3276	0.5434		GABRB2%	GABRA2%	-0.0770	185	-0.2188	0.068	0.2976		GABRA3%	GABRA2%	-0.3588	6	-0.9064	0.6387	0.4849		GABRG2%	GABRG1%	-0.1358	19	-0.5557	0.3393	0.5793		GABRG1%	GABRA4%	-0.0930	78	-0.3091	0.1323	0.4182		GABRA4%	GABRA2%	-0.1668	6	-0.8617	0.7457	0.7521		GABRB3%	GABRA4%
GABRG2%	GABRA5%	-0.1626	19	-0.5744	0.3149	0.506		GABRG2%	GABRA2%	-0.0781	185	-0.2199	0.0669	0.2905		GABRB3%	GABRA5%	-0.3689	6	-0.9085	0.6318	0.4717		GABRD%	GABRB3%	-0.1421	19	-0.5602	0.3336	0.5617		GABRA5%	GABRA2%	-0.0936	78	-0.3097	0.1316	0.4148		GABRD%	GABRB3%	-0.2039	6	-0.8713	0.7282	0.6984		GABRB2%	GABRA5%
GABRB3%	GABRA1%	-0.1753	19	-0.5831	0.3031	0.473		GABRB3%	GABRA5%	-0.0875	185	-0.2289	0.0575	0.2363		GABRB3%	GABRA1%	-0.4061	6	-0.9158	0.6047	0.4243		GABRB3%	GABRA1%	-0.1502	19	-0.5658	0.3263	0.5394		GABRB1%	GABRA2%	-0.0968	78	-0.3126	0.1285	0.3991		GABRG1%	GABRA4%	-0.2887	6	-0.8914	0.6828	0.579		GABRA4%	GABRA3%
GABRD%	GABRA1%	-0.1819	19	-0.5876	0.2969	0.4561		GABRA5%	GABRA2%	-0.0883	185	-0.2297	0.0567	0.2318		GABRA5%	GABRA2%	-0.4257	6	-0.9196	0.5896	0.4001		GABRB2%	GABRB1%	-0.1623	19	-0.5741	0.3152	0.5069		GABRG2%	GABRB1%	-0.1067	78	-0.3216	0.1186	0.3524		GABRD%	GABRA1%	-0.3669	6	-0.9081	0.6332	0.4744		GABRB2%	GABRA2%
GABRA4%	GABRA3%	-0.2363	19	-0.6236	0.2441	0.3301		GABRD%	GABRA3%	-0.0903	185	-0.2316	0.0546	0.2213		GABRD%	GABRA4%	-0.4449	6	-0.9231	0.5738	0.3767		GABRA5%	GABRA3%	-0.1726	19	-0.5813	0.3055	0.4797		GABRD%	GABRA2%	-0.1116	78	-0.3260	0.1138	0.3309		GABRA5%	GABRA1%	-0.3701	6	-0.9087	0.631	0.4702		GABRA3%	GABRA2%
GABRB3%	GABRB1%	-0.2512	19	-0.6332	0.2291	0.2995		GABRD%	GABRA4%	-0.0922	185	-0.2334	0.0528	0.2119		GABRB3%	GABRB2%	-0.5417	6	-0.9400	0.4815	0.2669		GABRG2%	GABRA3%	-0.1738	19	-0.5821	0.3044	0.4767		GABRB3%	GABRA5%	-0.1202	78	-0.3338	0.1052	0.2947		GABRA3%	GABRA1%	-0.3807	6	-0.9108	0.6235	0.4566		GABRG2%	GABRA1%
GABRA5%	GABRA4%	-0.3242	19	-0.6785	0.1525	0.1757		GABRG1%	GABRA4%	-0.0966	185	-0.2376	0.0483	0.1909		GABRB3%	GABRA4%	-0.6156	6	-0.9517	0.3917	0.1933		GABRB2%	GABRA5%	-0.1815	19	-0.5873	0.2972	0.457		GABRB3%	GABRA3%	-0.1232	78	-0.3365	0.1021	0.2826		GABRB1%	GABRA2%	-0.4033	6	-0.9153	0.6069	0.4279		GABRD%	GABRA1%
GABRG2%	GABRB2%	-0.3485	19	-0.6930	0.1256	0.1437		GABRB2%	GABRA3%	-0.1017	185	-0.2424	0.0432	0.1684		GABRG2%	GABRA2%	-0.6254	6	-0.9532	0.378	0.1842		GABRG1%	GABRD%	-0.2139	19	-0.6089	0.2662	0.3793		GABRG1%	GABRD%	-0.1235	78	-0.3368	0.1019	0.2815		GABRB3%	GABRA4%	-0.4806	6	-0.9296	0.5426	0.3346		GABRB2%	GABRA3%
GABRB1%	GABRA5%	-0.3529	19	-0.6956	0.1206	0.1383		GABRA5%	GABRA3%	-0.1046	185	-0.2452	0.0403	0.1565		GABRB3%	GABRB1%	-0.6923	6	-0.9629	0.2722	0.1274		GABRD%	GABRA2%	-0.2159	19	-0.6103	0.2642	0.3747		GABRG1%	GABRB2%	-0.1263	78	-0.3393	0.099	0.2706		GABRD%	GABRA3%	-0.4820	6	-0.9298	0.5413	0.333		GABRB2%	GABRB1%
GABRA3%	GABRA2%	-0.3560	19	-0.6975	0.1171	0.1346		GABRD%	GABRA5%	-0.1169	185	-0.2568	0.0278	0.113		GABRG2%	GABRD%	-0.7982	6	-0.9769	0.0379	0.057		GABRA5%	GABRA4%	-0.2446	19	-0.6289	0.2358	0.3129		GABRB2%	GABRA5%	-0.1274	78	-0.3403	0.0979	0.2663		GABRG1%	GABRD%	-0.4980	6	-0.9326	0.5263	0.3148		GABRG2%	GABRB2%
GABRB2%	GABRB1%	-0.4818	19	-0.7680	-0.0353	0.0367*		GABRA3%	GABRA1%	-0.1181	185	-0.2579	0.0267	0.1095		GABRA2%	GABRA1%	-0.8159	6	-0.9791	-0.0128	0.0477*		GABRG1%	GABRA4%	-0.2854	19	-0.6547	0.1939	0.2362		GABRG1%	GABRA5%	-0.1452	78	-0.3562	0.0799	0.2047		GABRB3%	GABRB1%	-0.5062	6	-0.9340	0.5183	0.3056		GABRD%	GABRB1%
GABRA2%	GABRA1%	-0.5861	19	-0.8216	-0.1797	0.0084*		GABRB1%	GABRA4%	-0.1265	185	-0.2659	0.0181	0.0862		GABRD%	GABRA1%	-0.8366	6	-0.9817	-0.0780	0.0379*		GABRA5%	GABRA1%	-0.2956	19	-0.6610	0.1833	0.2193		GABRG2%	GABRA1%	-0.1481	78	-0.3588	0.0769	0.1956		GABRD%	GABRB2%	-0.5236	6	-0.9370	0.5007	0.2863		GABRG2%	GABRD%
GABRD%	GABRG2%	-0.6578	19	-0.8562	-0.2904	0.0022*		GABRA3%	GABRA2%	-0.1393	185	-0.2780	0.005	0.0586		GABRD%	GABRB1%	-0.8631	6	-0.9848	-0.1720	0.0268*		GABRG2%	GABRB1%	-0.3213	19	-0.6768	0.1556	0.1798		GABRB1%	GABRA1%	-0.1659	78	-0.3746	0.0588	0.1466		GABRB3%	GABRA2%	-0.5453	6	-0.9406	0.4776	0.2631		GABRA5%	GABRA1%
GABRA4%	GABRA1%	-0.6787	19	-0.8659	-0.3245	0.0014*		GABRA4%	GABRA3%	-0.1465	185	-0.2848	-0.0023	0.0465*		GABRB1%	GABRA2%	-0.8672	6	-0.9853	-0.1880	0.0253*		GABRG1%	GABRB2%	-0.3370	19	-0.6862	0.1384	0.1583		GABRA3%	GABRA2%	-0.1849	78	-0.3913	0.0393	0.1051		GABRA4%	GABRA1%	-0.5676	6	-0.9442	0.4524	0.2401		GABRB3%	GABRB2%
GABRB3%	GABRB2%	-0.7013	19	-0.8764	-0.3626	0.0008*		GABRA5%	GABRA1%	-0.1646	185	-0.3017	-0.0208	0.0252*		GABRA4%	GABRA2%	-0.9312	6	-0.9926	-0.4898	0.0069*		GABRB3%	GABRB1%	-0.3492	19	-0.6934	0.1248	0.1428		GABRD%	GABRB3%	-0.1929	78	-0.3983	0.031	0.0907		GABRG1%	GABRA5%	-0.5694	6	-0.9445	0.4502	0.2382		GABRA2%	GABRA1%
GABRG1%	GABRA1%	.	19	.	.	.		GABRG2%	GABRB1%	-0.1709	185	-0.3076	-0.0273	0.0200*		GABRG1%	GABRA1%	.	6	.	.	.		GABRB2%	GABRA3%	-0.3540	19	-0.6962	0.1195	0.1371		GABRA4%	GABRA3%	-0.2283	78	-0.4290	-0.0061	0.0444*		GABRG1%	GABRB3%	-0.6240	6	-0.9530	0.38	0.1855		GABRG1%	GABRA1%
GABRG1%	GABRA2%	.	19	.	.	.		GABRA5%	GABRA4%	-0.1844	185	-0.3202	-0.0412	0.0120*		GABRG1%	GABRA2%	.	6	.	.	.		GABRA4%	GABRA1%	-0.3681	19	-0.7045	0.1034	0.121		GABRA4%	GABRA2%	-0.2546	78	-0.4516	-0.0340	0.0245*		GABRB2%	GABRA5%	-0.6475	6	-0.9565	0.3457	0.1645		GABRG1%	GABRA2%
GABRG1%	GABRA3%	.	19	.	.	.		GABRA4%	GABRA2%	-0.1994	185	-0.3340	-0.0567	0.0065*		GABRG1%	GABRA3%	.	6	.	.	.		GABRA4%	GABRA2%	-0.3717	19	-0.7066	0.0993	0.1171		GABRB3%	GABRB1%	-0.3106	78	-0.4987	-0.0946	0.0056*		GABRB1%	GABRA1%	-0.6696	6	-0.9597	0.3109	0.1457		GABRG1%	GABRA3%
GABRG1%	GABRA4%	.	19	.	.	.		GABRG2%	GABRG1%	-0.2263	185	-0.3589	-0.0848	0.0019*		GABRG1%	GABRA4%	.	6	.	.	.		GABRG2%	GABRA1%	-0.3848	19	-0.7142	0.0841	0.1038		GABRB2%	GABRB1%	-0.3340	78	-0.5180	-0.1204	0.0028*		GABRB3%	GABRA3%	-0.6883	6	-0.9623	0.2793	0.1306		GABRG1%	GABRA4%
GABRG1%	GABRA5%	.	19	.	.	.		GABRB3%	GABRB1%	-0.2902	185	-0.4170	-0.1523	<.0001*		GABRG1%	GABRA5%	.	6	.	.	.		GABRB3%	GABRA4%	-0.3917	19	-0.7181	0.076	0.0972		GABRG2%	GABRD%	-0.3390	78	-0.5222	-0.1260	0.0024*		GABRB2%	GABRA4%	-0.7388	6	-0.9692	0.1817	0.0934		GABRG1%	GABRA5%
GABRG1%	GABRB1%	.	19	.	.	.		GABRB2%	GABRB1%	-0.4703	185	-0.5755	-0.3498	<.0001*		GABRG1%	GABRB1%	.	6	.	.	.		GABRG1%	GABRB1%	-0.4027	19	-0.7244	0.063	0.0874		GABRA2%	GABRA1%	-0.3953	78	-0.5679	-0.1895	0.0003*		GABRG2%	GABRB1%	-0.8062	6	-0.9779	0.0155	0.0527		GABRG1%	GABRB1%
GABRG1%	GABRB2%	.	19	.	.	.		GABRA4%	GABRA1%	-0.5008	185	-0.6016	-0.3843	<.0001*		GABRG1%	GABRB2%	.	6	.	.	.		GABRB2%	GABRA2%	-0.4826	19	-0.7684	-0.0363	0.0364*		GABRA5%	GABRA1%	-0.4130	78	-0.5820	-0.2097	0.0002*		GABRB2%	GABRB1%	-0.8474	6	-0.9830	-0.1149	0.0331*		GABRG1%	GABRB2%
GABRG1%	GABRB3%	.	19	.	.	.		GABRA2%	GABRA1%	-0.5193	185	-0.6174	-0.4055	<.0001*		GABRG1%	GABRB3%	.	6	.	.	.		GABRA2%	GABRA1%	-0.5022	19	-0.7788	-0.0622	0.0284*		GABRA4%	GABRA1%	-0.4705	78	-0.6273	-0.2769	<.0001*		GABRG2%	GABRD%	-0.8558	6	-0.9840	-0.1449	0.0297*		GABRG1%	GABRB3%
GABRG2%	GABRG1%	.	19	.	.	.		GABRG2%	GABRD%	-0.6458	185	-0.7227	-0.5530	<.0001*		GABRG1%	GABRD%	.	6	.	.	.		GABRG2%	GABRD%	-0.5297	19	-0.7931	-0.0993	0.0197*		GABRG2%	GABRG1%	-0.6924	78	-0.7928	-0.5555	<.0001*		GABRA5%	GABRA2%	-0.8597	6	-0.9844	-0.1592	0.0282*		GABRG1%	GABRD%
GABRD%	GABRG1%	.	19	.	.	.		GABRB3%	GABRB2%	-0.6650	185	-0.7384	-0.5760	<.0001*		GABRG2%	GABRG1%	.	6	.	.	.		GABRB3%	GABRB2%	-0.8241	19	-0.9301	-0.5911	<.0001*		GABRB3%	GABRB2%	-0.7326	78	-0.8212	-0.6094	<.0001*		GABRG2%	GABRA4%	-0.9540	6	-0.9951	-0.6309	0.0031*		GABRG2%	GABRG1%
GABAERGIC
Inh L1 SST NMBR								Inh L1-3 VIP ADAMTSL1 NMBR								Inh L1-3 VIP CHRM2								Inh L1-4 LAMP5 LCP2								Inh L2-4 PVALV WFDC2								Inh L2-5 VIP TYR								Inh L2-6 LAMP5 CA1
Pairwise Correlations								Pairwise Correlations								Pairwise Correlations								Pairwise Correlations								Pairwise Correlations								Pairwise Correlations								Pairwise Correlations
Variable	by Variable	Correlation	Count	Lower 95%	Upper 95%	Signif Prob		Variable	by Variable	Correlation	Count	Lower 95%	Upper 95%	Signif Prob		Variable	by Variable	Correlation	Count	Lower 95%	Upper 95%	Signif Prob		Variable	by Variable	Correlation	Count	Lower 95%	Upper 95%	Signif Prob		Variable	by Variable	Correlation	Count	Lower 95%	Upper 95%	Signif Prob		Variable	by Variable	Correlation	Count	Lower 95%	Upper 95%	Signif Prob		Variable	by Variable
GABRB1%	GABRA5%	0.529	15	0.023	0.8193	0.0426*		GABRA4%	GABRA3%	0.6771	7	-0.1550	0.9472	0.0947		GABRA5%	GABRA2%	0.8847	6	0.2592	0.9873	0.0192*		GABRB1%	GABRA5%	0.7248	23	0.4457	0.8754	<.0001*		GABRG1%	GABRA3%	0.9996	20	0.999	0.9999	<.0001*		GABRB2%	GABRA1%	0.9169	6	0.4115	0.991	0.0101*		GABRB3%	GABRA1%
GABRB3%	GABRA3%	0.5288	15	0.0227	0.8192	0.0427*		GABRG1%	GABRB1%	0.5756	7	-0.3132	0.9269	0.1763		GABRB3%	GABRA2%	0.8649	6	0.179	0.985	0.0261*		GABRD%	GABRA3%	0.6772	23	0.3677	0.8517	0.0004*		GABRG1%	GABRB2%	0.4008	20	-0.0507	0.7163	0.0799		GABRB3%	GABRA2%	0.6948	6	-0.2678	0.9632	0.1255		GABRG2%	GABRA4%
GABRD%	GABRA1%	0.4844	15	-0.0370	0.7985	0.0673		GABRA5%	GABRA1%	0.4561	7	-0.4523	0.9	0.3036		GABRG2%	GABRA3%	0.786	6	-0.0706	0.9754	0.0638		GABRB2%	GABRA1%	0.376	23	-0.0429	0.6824	0.077		GABRB2%	GABRA3%	0.3963	20	-0.0561	0.7137	0.0837		GABRA5%	GABRA1%	0.5259	6	-0.4984	0.9374	0.2839		GABRB1%	GABRA5%
GABRG2%	GABRA4%	0.3696	15	-0.1759	0.7415	0.1751		GABRB2%	GABRA1%	0.4248	7	-0.4827	0.8924	0.3421		GABRB3%	GABRA5%	0.6884	6	-0.2792	0.9623	0.1306		GABRB3%	GABRA2%	0.2949	23	-0.1336	0.6304	0.172		GABRB1%	GABRA5%	0.3329	20	-0.1286	0.6758	0.1516		GABRB1%	GABRA4%	0.4498	6	-0.5697	0.924	0.3708		GABRB2%	GABRA4%
GABRB3%	GABRA4%	0.3014	15	-0.2494	0.7048	0.275		GABRB2%	GABRA3%	0.3945	7	-0.5101	0.8847	0.3811		GABRG2%	GABRB1%	0.6765	6	-0.2995	0.9606	0.1401		GABRG2%	GABRA5%	0.2532	23	-0.1775	0.6025	0.2437		GABRD%	GABRB3%	0.3089	20	-0.1548	0.661	0.1851		GABRG2%	GABRB2%	0.4365	6	-0.5808	0.9216	0.3869		GABRG2%	GABRA2%
GABRG2%	GABRA5%	0.2941	15	-0.2568	0.7008	0.2873		GABRA3%	GABRA2%	0.3433	7	-0.5527	0.8711	0.451		GABRB2%	GABRA2%	0.6624	6	-0.3225	0.9586	0.1517		GABRG2%	GABRA1%	0.2242	23	-0.2071	0.5826	0.3037		GABRB3%	GABRA1%	0.258	20	-0.2083	0.6288	0.2721		GABRB1%	GABRA2%	0.4027	6	-0.6073	0.9152	0.4286		GABRD%	GABRB3%
GABRA5%	GABRA4%	0.2381	15	-0.3122	0.6688	0.3928		GABRG2%	GABRA5%	0.3154	7	-0.5740	0.8634	0.4907		GABRB2%	GABRA4%	0.6407	6	-0.3559	0.9555	0.1704		GABRG2%	GABRB1%	0.1862	23	-0.2448	0.5558	0.3949		GABRD%	GABRA4%	0.2419	20	-0.2246	0.6183	0.3041		GABRB2%	GABRA5%	0.3024	6	-0.6747	0.8945	0.5602		GABRD%	GABRA1%
GABRB2%	GABRA2%	0.1845	15	-0.3620	0.6366	0.5104		GABRB3%	GABRA5%	0.3107	7	-0.5775	0.8621	0.4976		GABRB3%	GABRB2%	0.6181	6	-0.3882	0.9521	0.1909		GABRB3%	GABRA3%	0.1383	23	-0.2905	0.5208	0.5292		GABRB2%	GABRA2%	0.1832	20	-0.2822	0.5788	0.4396		GABRG2%	GABRA1%	0.2552	6	-0.7017	0.8837	0.6255		GABRG2%	GABRA1%
GABRB3%	GABRA5%	0.1716	15	-0.3735	0.6286	0.5408		GABRA4%	GABRA2%	0.2845	7	-0.5963	0.8545	0.5363		GABRB1%	GABRA3%	0.5831	6	-0.4337	0.9467	0.2245		GABRD%	GABRA4%	0.1338	23	-0.2947	0.5174	0.5429		GABRG1%	GABRA2%	0.1785	20	-0.2866	0.5756	0.4514		GABRG2%	GABRA4%	0.2497	6	-0.7046	0.8824	0.6332		GABRB2%	GABRA2%
GABRB2%	GABRA1%	0.1463	15	-0.3956	0.6127	0.6028		GABRG2%	GABRA2%	0.2749	7	-0.6030	0.8517	0.5507		GABRB3%	GABRA1%	0.374	6	-0.6282	0.9095	0.4651		GABRB3%	GABRA1%	0.1188	23	-0.3085	0.5062	0.5892		GABRA3%	GABRA2%	0.1726	20	-0.2922	0.5715	0.4667		GABRB3%	GABRA5%	0.1697	6	-0.7444	0.8625	0.7478		GABRA2%	GABRA1%
GABRG2%	GABRB2%	0.0397	15	-0.4824	0.541	0.8883		GABRB3%	GABRB1%	0.2604	7	-0.6128	0.8473	0.5728		GABRB2%	GABRA5%	0.2864	6	-0.6842	0.8909	0.5821		GABRB2%	GABRA2%	0.1055	23	-0.3206	0.4961	0.6319		GABRB3%	GABRB1%	0.1679	20	-0.2966	0.5682	0.4791		GABRG2%	GABRB1%	0.1336	6	-0.7604	0.8527	0.8008		GABRG2%	GABRB3%
GABRD%	GABRB2%	0.024	15	-0.4943	0.5298	0.9322		GABRB1%	GABRA2%	0.2256	7	-0.6354	0.8365	0.6267		GABRA4%	GABRA2%	0.1018	6	-0.7737	0.8437	0.8479		GABRD%	GABRB3%	0.0912	23	-0.3335	0.4852	0.6789		GABRG2%	GABRB1%	0.1241	20	-0.3369	0.5371	0.6023		GABRG2%	GABRA5%	-0.0449	6	-0.8263	0.7957	0.9327		GABRD%	GABRB1%
GABRG2%	GABRA2%	0.0109	15	-0.5041	0.5203	0.9691		GABRB3%	GABRA1%	0.2117	7	-0.6440	0.8321	0.6485		GABRG2%	GABRA4%	0.0218	6	-0.8040	0.8189	0.9673		GABRA5%	GABRA3%	0.0712	23	-0.3513	0.4696	0.747		GABRB2%	GABRA4%	0.0742	20	-0.3808	0.5003	0.7559		GABRB3%	GABRB1%	-0.1651	6	-0.8613	0.7465	0.7546		GABRD%	GABRA5%
GABRD%	GABRB3%	0.0091	15	-0.5055	0.5189	0.9744		GABRB1%	GABRA4%	0.2061	7	-0.6475	0.8303	0.6576		GABRB2%	GABRA1%	0.0198	6	-0.8047	0.8182	0.9702		GABRA2%	GABRA1%	0.0619	23	-0.3595	0.4623	0.7789		GABRD%	GABRA2%	0.0328	20	-0.4157	0.4685	0.8907		GABRB2%	GABRA4%	-0.1934	6	-0.8686	0.7333	0.7135		GABRG2%	GABRB2%
GABRB1%	GABRA1%	-0.0031	15	-0.5145	0.51	0.9913		GABRG1%	GABRA1%	0.1837	7	-0.6607	0.8229	0.6933		GABRA2%	GABRA1%	-0.0284	6	-0.8210	0.8016	0.9574		GABRD%	GABRA2%	0.0558	23	-0.3648	0.4575	0.8002		GABRG2%	GABRA4%	0.0292	20	-0.4187	0.4657	0.9026		GABRA5%	GABRA4%	-0.2042	6	-0.8714	0.728	0.698		GABRB2%	GABRA5%
GABRB1%	GABRA3%	-0.0039	15	-0.5151	0.5094	0.9891		GABRB2%	GABRA5%	0.1732	7	-0.6669	0.8194	0.7104		GABRB1%	GABRA1%	-0.1023	6	-0.8438	0.7735	0.847		GABRB2%	GABRA4%	0.043	23	-0.3758	0.4473	0.8454		GABRG2%	GABRA1%	0.0221	20	-0.4246	0.4601	0.9263		GABRA4%	GABRA1%	-0.3303	6	-0.9005	0.6575	0.5225		GABRB3%	GABRA2%
GABRA3%	GABRA2%	-0.0241	15	-0.5298	0.4943	0.9321		GABRG1%	GABRB3%	0.1112	7	-0.7005	0.7975	0.8125		GABRB3%	GABRA4%	-0.1127	6	-0.8468	0.7692	0.8317		GABRB1%	GABRA3%	0.0372	23	-0.3809	0.4426	0.8663		GABRG2%	GABRA5%	0.0202	20	-0.4261	0.4586	0.9326		GABRA4%	GABRA2%	-0.3444	6	-0.9034	0.6484	0.5038		GABRB1%	GABRA2%
GABRB1%	GABRA2%	-0.0357	15	-0.5381	0.4855	0.8995		GABRG2%	GABRB2%	0.0795	7	-0.7165	0.7855	0.8655		GABRA4%	GABRA1%	-0.1216	6	-0.8493	0.7655	0.8186		GABRD%	GABRB1%	0.0136	23	-0.4009	0.4234	0.9509		GABRB1%	GABRA1%	-0.0052	20	-0.4467	0.4383	0.9827		GABRB3%	GABRA4%	-0.3548	6	-0.9056	0.6415	0.4902		GABRB3%	GABRA4%
GABRA3%	GABRA1%	-0.0482	15	-0.5470	0.4758	0.8645		GABRG2%	GABRB1%	-0.0770	7	-0.7845	0.7177	0.8697		GABRA5%	GABRA4%	-0.2115	6	-0.8732	0.7244	0.6874		GABRB1%	GABRA4%	-0.0507	23	-0.4534	0.3692	0.8182		GABRB1%	GABRA4%	-0.0059	20	-0.4473	0.4378	0.9803		GABRB3%	GABRA1%	-0.4655	6	-0.9269	0.5562	0.3522		GABRA5%	GABRA4%
GABRG2%	GABRB3%	-0.0665	15	-0.5597	0.4615	0.8138		GABRB3%	GABRA2%	-0.1514	7	-0.8119	0.6791	0.746		GABRG2%	GABRA1%	-0.2123	6	-0.8734	0.724	0.6864		GABRB3%	GABRA4%	-0.0545	23	-0.4564	0.3659	0.805		GABRG2%	GABRB2%	-0.0558	20	-0.4863	0.3965	0.8153		GABRA5%	GABRA2%	-0.4861	6	-0.9306	0.5375	0.3283		GABRA4%	GABRA1%
GABRG2%	GABRA3%	-0.0674	15	-0.5603	0.4608	0.8114		GABRG1%	GABRA2%	-0.1656	7	-0.8168	0.6711	0.7227		GABRA5%	GABRA1%	-0.2247	6	-0.8764	0.7177	0.6686		GABRD%	GABRB2%	-0.0681	23	-0.4672	0.354	0.7574		GABRB3%	GABRA5%	-0.0811	20	-0.5055	0.3749	0.734		GABRG2%	GABRA2%	-0.5220	6	-0.9367	0.5024	0.2881		GABRD%	GABRA2%
GABRB3%	GABRA1%	-0.0816	15	-0.5701	0.4494	0.7724		GABRB3%	GABRA4%	-0.1750	7	-0.8200	0.6658	0.7075		GABRA4%	GABRA3%	-0.2626	6	-0.8855	0.6976	0.6152		GABRD%	GABRA5%	-0.0771	23	-0.4743	0.3461	0.7264		GABRD%	GABRA5%	-0.0830	20	-0.5069	0.3732	0.7279		GABRB3%	GABRB2%	-0.5527	6	-0.9418	0.4694	0.2553		GABRD%	GABRB2%
GABRD%	GABRA5%	-0.0848	15	-0.5722	0.4469	0.7639		GABRG2%	GABRA4%	-0.1806	7	-0.8219	0.6626	0.6983		GABRB1%	GABRA5%	-0.3235	6	-0.8990	0.6618	0.5317		GABRA3%	GABRA1%	-0.1051	23	-0.4958	0.321	0.6333		GABRB2%	GABRA5%	-0.0859	20	-0.5091	0.3707	0.7187		GABRB1%	GABRA5%	-0.6081	6	-0.9506	0.4017	0.2003		GABRA5%	GABRA2%
GABRB1%	GABRA4%	-0.1558	15	-0.6187	0.3874	0.5793		GABRB2%	GABRA4%	-0.1866	7	-0.8239	0.6591	0.6887		GABRA5%	GABRA3%	-0.4628	6	-0.9264	0.5586	0.3554		GABRA5%	GABRA2%	-0.1191	23	-0.5065	0.3082	0.5882		GABRD%	GABRB2%	-0.0953	20	-0.5160	0.3625	0.6895		GABRB2%	GABRB1%	-0.7202	6	-0.9667	0.2199	0.1065		GABRG2%	GABRB1%
GABRA5%	GABRA3%	-0.1798	15	-0.6337	0.3662	0.5214		GABRG2%	GABRA1%	-0.1991	7	-0.8280	0.6517	0.6687		GABRB1%	GABRA4%	-0.5327	6	-0.9385	0.4912	0.2765		GABRG2%	GABRB2%	-0.1436	23	-0.5248	0.2855	0.5133		GABRA4%	GABRA3%	-0.1037	20	-0.5223	0.3551	0.6635		GABRB1%	GABRA1%	-0.7285	6	-0.9678	0.2032	0.1006		GABRB3%	GABRB2%
GABRG2%	GABRB1%	-0.1891	15	-0.6394	0.3578	0.4996		GABRG2%	GABRA3%	-0.2116	7	-0.8321	0.6441	0.6487		GABRB2%	GABRA3%	-0.5472	6	-0.9409	0.4755	0.2611		GABRA3%	GABRA2%	-0.1473	23	-0.5275	0.282	0.5023		GABRG1%	GABRA4%	-0.1040	20	-0.5225	0.3549	0.6626		GABRA2%	GABRA1%	-0.7519	6	-0.9710	0.1532	0.0847		GABRA4%	GABRA2%
GABRD%	GABRA3%	-0.1970	15	-0.6442	0.3507	0.4816		GABRG1%	GABRA3%	-0.2130	7	-0.8325	0.6432	0.6465		GABRA3%	GABRA1%	-0.6019	6	-0.9496	0.4098	0.2061		GABRA4%	GABRA3%	-0.1511	23	-0.5303	0.2784	0.4913		GABRA5%	GABRA3%	-0.1050	20	-0.5232	0.3539	0.6595		GABRB2%	GABRA2%	-0.7528	6	-0.9711	0.1511	0.0841		GABRB2%	GABRA1%
GABRA4%	GABRA3%	-0.2051	15	-0.6492	0.3432	0.4634		GABRA5%	GABRA3%	-0.2538	7	-0.8453	0.6172	0.5828		GABRG2%	GABRB2%	-0.6089	6	-0.9507	0.4007	0.1996		GABRA4%	GABRA2%	-0.1680	23	-0.5426	0.2624	0.4435		GABRG1%	GABRA5%	-0.1147	20	-0.5303	0.3453	0.6301		GABRG2%	GABRB3%	-0.7704	6	-0.9734	0.1098	0.073		GABRB1%	GABRA1%
GABRA4%	GABRA1%	-0.2174	15	-0.6565	0.3318	0.4364		GABRA5%	GABRA4%	-0.2637	7	-0.8483	0.6106	0.5677		GABRA3%	GABRA2%	-0.6859	6	-0.9620	0.2835	0.1325		GABRB1%	GABRA2%	-0.1709	23	-0.5448	0.2595	0.4355		GABRA5%	GABRA4%	-0.1267	20	-0.5390	0.3345	0.5944		GABRA3%	GABRA1%	.	6	.	.	.		GABRB3%	GABRB1%
GABRD%	GABRA2%	-0.2213	15	-0.6588	0.3282	0.4281		GABRB1%	GABRA3%	-0.2899	7	-0.8561	0.5925	0.5282		GABRB1%	GABRA2%	-0.7016	6	-0.9642	0.2553	0.1203		GABRB3%	GABRA5%	-0.1741	23	-0.5470	0.2565	0.427		GABRG1%	GABRA1%	-0.1297	20	-0.5411	0.3319	0.5858		GABRA3%	GABRA2%	.	6	.	.	.		GABRB1%	GABRA4%
GABRB3%	GABRB1%	-0.2276	15	-0.6626	0.3223	0.4147		GABRB2%	GABRA2%	-0.3011	7	-0.8593	0.5845	0.5117		GABRB3%	GABRB1%	-0.7109	6	-0.9654	0.238	0.1133		GABRG2%	GABRA3%	-0.1926	23	-0.5603	0.2385	0.3786		GABRB1%	GABRA2%	-0.1301	20	-0.5415	0.3315	0.5844		GABRA4%	GABRA3%	.	6	.	.	.		GABRG2%	GABRA5%
GABRA5%	GABRA1%	-0.2341	15	-0.6664	0.3161	0.4011		GABRG1%	GABRB2%	-0.3021	7	-0.8596	0.5838	0.5102		GABRB3%	GABRA3%	-0.7578	6	-0.9717	0.1396	0.0809		GABRB2%	GABRA3%	-0.1954	23	-0.5623	0.2358	0.3717		GABRA3%	GABRA1%	-0.1321	20	-0.5429	0.3297	0.5787		GABRA5%	GABRA3%	.	6	.	.	.		GABRD%	GABRA4%
GABRA4%	GABRA2%	-0.2464	15	-0.6736	0.3043	0.376		GABRG2%	GABRG1%	-0.3179	7	-0.8641	0.5721	0.4872		GABRG2%	GABRA5%	-0.8349	6	-0.9815	-0.0724	0.0386*		GABRG2%	GABRA2%	-0.2258	23	-0.5837	0.2055	0.3002		GABRA5%	GABRA1%	-0.1340	20	-0.5442	0.328	0.5733		GABRB1%	GABRA3%	.	6	.	.	.		GABRB2%	GABRB1%
GABRD%	GABRB1%	-0.2530	15	-0.6775	0.2978	0.3629		GABRG1%	GABRA5%	-0.3244	7	-0.8659	0.5672	0.4778		GABRG2%	GABRB3%	-0.9543	6	-0.9951	-0.6330	0.0031*		GABRG2%	GABRB3%	-0.2509	23	-0.6009	0.1799	0.2482		GABRD%	GABRA1%	-0.1451	20	-0.5521	0.3179	0.5417		GABRB2%	GABRA3%	.	6	.	.	.		GABRB3%	GABRA5%
GABRD%	GABRA4%	-0.2704	15	-0.6874	0.2808	0.3297		GABRG1%	GABRA4%	-0.3268	7	-0.8666	0.5654	0.4744		GABRG2%	GABRA2%	-0.9654	6	-0.9963	-0.7105	0.0018*		GABRA5%	GABRA4%	-0.2529	23	-0.6023	0.1778	0.2443		GABRG2%	GABRA2%	-0.1589	20	-0.5619	0.3051	0.5034		GABRB3%	GABRA3%	.	6	.	.	.		GABRG2%	GABRD%
GABRB2%	GABRA4%	-0.2731	15	-0.6890	0.2781	0.3248		GABRG2%	GABRB3%	-0.3976	7	-0.8855	0.5074	0.3771		GABRB2%	GABRB1%	-0.9888	6	-0.9988	-0.8969	0.0002*		GABRB3%	GABRB1%	-0.2636	23	-0.6096	0.1667	0.2243		GABRB3%	GABRA4%	-0.1595	20	-0.5623	0.3045	0.5019		GABRD%	GABRA1%	.	6	.	.	.		GABRA5%	GABRA1%
GABRB3%	GABRA2%	-0.2771	15	-0.6912	0.2741	0.3174		GABRB1%	GABRA1%	-0.4323	7	-0.8942	0.4756	0.3328		GABRD%	GABRA1%	.	6	.	.	.		GABRD%	GABRA1%	-0.2752	23	-0.6174	0.1545	0.2037		GABRD%	GABRA3%	-0.1668	20	-0.5674	0.2977	0.4821		GABRD%	GABRA2%	.	6	.	.	.		GABRA3%	GABRA1%
GABRA5%	GABRA2%	-0.3425	15	-0.7272	0.2059	0.2115		GABRA5%	GABRA2%	-0.4343	7	-0.8947	0.4737	0.3303		GABRD%	GABRA2%	.	6	.	.	.		GABRB3%	GABRB2%	-0.3455	23	-0.6633	0.0778	0.1063		GABRG1%	GABRD%	-0.1673	20	-0.5678	0.2973	0.4809		GABRD%	GABRA3%	.	6	.	.	.		GABRA3%	GABRA2%
GABRB2%	GABRB1%	-0.3868	15	-0.7504	0.1564	0.1544		GABRB1%	GABRA5%	-0.4937	7	-0.9089	0.4129	0.2602		GABRD%	GABRA3%	.	6	.	.	.		GABRG2%	GABRA4%	-0.3481	23	-0.6649	0.0748	0.1036		GABRB3%	GABRA3%	-0.1800	20	-0.5766	0.2852	0.4475		GABRD%	GABRA4%	.	6	.	.	.		GABRA4%	GABRA3%
GABRB2%	GABRA3%	-0.3917	15	-0.7529	0.1508	0.1487		GABRA3%	GABRA1%	-0.4982	7	-0.9099	0.4079	0.2552		GABRD%	GABRA4%	.	6	.	.	.		GABRA5%	GABRA1%	-0.4411	23	-0.7220	-0.0353	0.0351*		GABRG1%	GABRB3%	-0.1843	20	-0.5795	0.2812	0.4368		GABRD%	GABRA5%	.	6	.	.	.		GABRA5%	GABRA3%
GABRG2%	GABRA1%	-0.4110	15	-0.7627	0.1282	0.128		GABRB3%	GABRA3%	-0.5292	7	-0.9169	0.3721	0.2219		GABRD%	GABRA5%	.	6	.	.	.		GABRB1%	GABRA1%	-0.4678	23	-0.7378	-0.0689	0.0244*		GABRD%	GABRB1%	-0.1903	20	-0.5837	0.2754	0.4216		GABRD%	GABRB1%	.	6	.	.	.		GABRB1%	GABRA3%
GABRG2%	GABRD%	-0.4120	15	-0.7632	0.1271	0.127		GABRB3%	GABRB2%	-0.6458	7	-0.9412	0.2088	0.1171		GABRD%	GABRB1%	.	6	.	.	.		GABRB2%	GABRA5%	-0.5944	23	-0.8085	-0.2413	0.0028*		GABRA2%	GABRA1%	-0.1908	20	-0.5840	0.275	0.4205		GABRD%	GABRB2%	.	6	.	.	.		GABRB2%	GABRA3%
GABRB2%	GABRA5%	-0.5295	15	-0.8195	-0.0237	0.0424*		GABRA4%	GABRA1%	-0.7201	7	-0.9552	0.0721	0.068		GABRD%	GABRB2%	.	6	.	.	.		GABRG2%	GABRD%	-0.6375	23	-0.8313	-0.3056	0.0011*		GABRA4%	GABRA2%	-0.1931	20	-0.5856	0.2727	0.4147		GABRD%	GABRB3%	.	6	.	.	.		GABRB3%	GABRA3%
GABRA2%	GABRA1%	-0.6804	15	-0.8844	-0.2582	0.0052*		GABRA2%	GABRA1%	-0.8340	7	-0.9748	-0.2177	0.0197*		GABRD%	GABRB3%	.	6	.	.	.		GABRA4%	GABRA1%	-0.6841	23	-0.8552	-0.3787	0.0003*		GABRB1%	GABRA3%	-0.2026	20	-0.5920	0.2636	0.3917		GABRG1%	GABRA1%	.	6	.	.	.		GABRD%	GABRA3%
GABRB3%	GABRB2%	-0.7420	15	-0.9088	-0.3706	0.0015*		GABRB2%	GABRB1%	-0.8535	7	-0.9780	-0.2810	0.0146*		GABRG1%	GABRA1%	.	6	.	.	.		GABRB2%	GABRB1%	-0.7622	23	-0.8937	-0.5104	<.0001*		GABRG1%	GABRB1%	-0.2064	20	-0.5946	0.2598	0.3826		GABRG1%	GABRA2%	.	6	.	.	.		GABRG1%	GABRA1%
GABRG1%	GABRA1%	.	15	.	.	.		GABRD%	GABRA1%	.	7	.	.	.		GABRG1%	GABRA2%	.	6	.	.	.		GABRG1%	GABRA1%	.	23	.	.	.		GABRG2%	GABRB3%	-0.2078	20	-0.5956	0.2585	0.3793		GABRG1%	GABRA3%	.	6	.	.	.		GABRG1%	GABRA2%
GABRG1%	GABRA2%	.	15	.	.	.		GABRD%	GABRA2%	.	7	.	.	.		GABRG1%	GABRA3%	.	6	.	.	.		GABRG1%	GABRA2%	.	23	.	.	.		GABRA5%	GABRA2%	-0.2127	20	-0.5988	0.2537	0.368		GABRG1%	GABRA4%	.	6	.	.	.		GABRG1%	GABRA3%
GABRG1%	GABRA3%	.	15	.	.	.		GABRD%	GABRA3%	.	7	.	.	.		GABRG1%	GABRA4%	.	6	.	.	.		GABRG1%	GABRA3%	.	23	.	.	.		GABRB2%	GABRA1%	-0.2489	20	-0.6228	0.2176	0.29		GABRG1%	GABRA5%	.	6	.	.	.		GABRG1%	GABRA4%
GABRG1%	GABRA4%	.	15	.	.	.		GABRD%	GABRA4%	.	7	.	.	.		GABRG1%	GABRA5%	.	6	.	.	.		GABRG1%	GABRA4%	.	23	.	.	.		GABRB3%	GABRA2%	-0.2495	20	-0.6232	0.217	0.2888		GABRG1%	GABRB1%	.	6	.	.	.		GABRG1%	GABRA5%
GABRG1%	GABRA5%	.	15	.	.	.		GABRD%	GABRA5%	.	7	.	.	.		GABRG1%	GABRB1%	.	6	.	.	.		GABRG1%	GABRA5%	.	23	.	.	.		GABRG2%	GABRG1%	-0.3266	20	-0.6720	0.1355	0.1598		GABRG1%	GABRB2%	.	6	.	.	.		GABRG1%	GABRB1%
GABRG1%	GABRB1%	.	15	.	.	.		GABRD%	GABRB1%	.	7	.	.	.		GABRG1%	GABRB2%	.	6	.	.	.		GABRG1%	GABRB1%	.	23	.	.	.		GABRG2%	GABRA3%	-0.3289	20	-0.6734	0.133	0.1568		GABRG1%	GABRB3%	.	6	.	.	.		GABRG1%	GABRB2%
GABRG1%	GABRB2%	.	15	.	.	.		GABRD%	GABRB2%	.	7	.	.	.		GABRG1%	GABRB3%	.	6	.	.	.		GABRG1%	GABRB2%	.	23	.	.	.		GABRB3%	GABRB2%	-0.6342	20	-0.8408	-0.2664	0.0027*		GABRG1%	GABRD%	.	6	.	.	.		GABRG1%	GABRB3%
GABRG1%	GABRB3%	.	15	.	.	.		GABRD%	GABRB3%	.	7	.	.	.		GABRG1%	GABRD%	.	6	.	.	.		GABRG1%	GABRB3%	.	23	.	.	.		GABRG2%	GABRD%	-0.6588	20	-0.8527	-0.3053	0.0016*		GABRG2%	GABRA3%	.	6	.	.	.		GABRG1%	GABRD%
GABRG1%	GABRD%	.	15	.	.	.		GABRG1%	GABRD%	.	7	.	.	.		GABRG2%	GABRD%	.	6	.	.	.		GABRG1%	GABRD%	.	23	.	.	.		GABRB2%	GABRB1%	-0.7433	20	-0.8923	-0.4482	0.0002*		GABRG2%	GABRD%	.	6	.	.	.		GABRG2%	GABRA3%
GABRG2%	GABRG1%	.	15	.	.	.		GABRG2%	GABRD%	.	7	.	.	.		GABRG2%	GABRG1%	.	6	.	.	.		GABRG2%	GABRG1%	.	23	.	.	.		GABRA4%	GABRA1%	-0.8000	20	-0.9176	-0.5534	<.0001*		GABRG2%	GABRG1%	.	6	.	.	.		GABRG2%	GABRG1%
[truncated: 61 more columns]

## Sheet: STATISTICALLY SIGNIFICANT
Supplementary Data 6
Pearson's correlation values for the proportional contribution to total pool of mRNA for GABAA receptors in cell-type Allen study
GLUTAMATERGIC									GLUTAMATERGIC
Positive correlations									Negative correlations
Variable	by Variable	Subunits	Correlation	Count	Lower 95%	Upper 95%	Signif Prob		Variable	by Variable	subunit	subunit	Correlation	Count	Lower 95%	Upper 95%	Signif Prob
Exc L3-4 RORB CARM1P1									Exc L2 LAMP5 LTK
GABRB2%	GABRA4%	a4-b2	0.5317	19	0.1022	0.7941	0.0191*		GABRA2%	GABRA1%	a1	a2	-0.5861	19	-0.8216	-0.1797	0.0084*
Exc L5-6 FEZF2 EFTUD1P1									GABRD%	GABRG2%	g2	d	-0.6578	19	-0.8562	-0.2904	0.0022*
GABRD%	GABRA1%	a1-d	0.5131	23	0.128	0.7638	0.0123*		GABRA4%	GABRA1%	a1	a4	-0.6787	19	-0.8659	-0.3245	0.0014*
Exc L5-6 RORB TTC12									GABRB3%	GABRB2%	b2	b3	-0.7013	19	-0.8764	-0.3626	0.0008*
GABRG1%	GABRB3%	b3-g1	0.637	18	0.2421	0.8508	0.0045*		Exc L2-3 LINC00507 FREM3
GABRB1%	GABRA3%	a3-b1	0.6238	18	0.2214	0.8447	0.0057*		GABRA4%	GABRA1%	a1	a4	-0.5008	185	-0.6016	-0.3843	<.0001*
GABRD%	GABRA2%	a2-d	0.5453	18	0.1052	0.8068	0.0193*		GABRA2%	GABRA1%	a1	a2	-0.5193	185	-0.6174	-0.4055	<.0001*
									GABRG2%	GABRD%	g2	d	-0.6458	185	-0.7227	-0.5530	<.0001*
GABAergic									GABRB3%	GABRB2%	b2	b3	-0.6650	185	-0.7384	-0.5760	<.0001*
Positive correlations									Exc L2-4 LINC00507 GLP2R
Variable	by Variable	Subunits	Correlation	Count	Lower 95%	Upper 95%	Signif Prob		GABRA2%	GABRA1%	a1	a2	-0.8159	6	-0.9791	-0.0128	0.0477*
Inh L1 SST NMBR									GABRD%	GABRB1%	b1	d	-0.8631	6	-0.9848	-0.1720	0.0268*
GABRB1%	GABRA5%	a5-b1	0.529	15	0.023	0.8193	0.0426*		GABRB1%	GABRA2%	a2	b1	-0.8672	6	-0.9853	-0.1880	0.0253*
Inh L1-3 VIP CHRM2									GABRA4%	GABRA2%	a2	a4	-0.9312	6	-0.9926	-0.4898	0.0069*
GABRB3%	GABRA2%	a2-b3	0.8649	6	0.179	0.985	0.0261*		Exc L3-4 RORB CARM1P1
Inh L1-4 LAMP5 LCP2									GABRA2%	GABRA1%	a1	a2	-0.5022	19	-0.7788	-0.0622	0.0284*
GABRD%	GABRA3%	a3-d	0.6772	23	0.3677	0.8517	0.0004*		GABRG2%	GABRD%	g2	d	-0.5297	19	-0.7931	-0.0993	0.0197*
Inh L2-5 VIP TYR									GABRB3%	GABRB2%	b2	b3	-0.8241	19	-0.9301	-0.5911	<.0001*
GABRB2%	GABRA1%	a1-b2	0.9169	6	0.4115	0.991	0.0101*		Exc L3-5 RORB ESR1
Inh L2-6 LAMP5 CA1									GABRG2%	GABRG1%	g1	g2	-0.6924	78	-0.7928	-0.5555	<.0001*
GABRB3%	GABRA1%	a1-b3	0.9686	6	0.734	0.9967	0.0015*		GABRB3%	GABRB2%	b2	b3	-0.7326	78	-0.8212	-0.6094	<.0001*
									Exc L3-5 RORB FILIP1L
									GABRB2%	GABRB1%	b1	b2	-0.8474	6	-0.9830	-0.1149	0.0331*
									GABRA5%	GABRA2%	a2	a5	-0.8597	6	-0.9844	-0.1592	0.0282*
									Exc L4-5 RORB DAPK2
									GABRB3%	GABRB2%	b2	b3	-0.8992	7	-0.9852	-0.4526	0.0059*
									GABRA2%	GABRA1%	a1	a2	-0.9125	7	-0.9872	-0.5097	0.0041*
									Exc L4-5 RORB FOLH1B
									GABRB3%	GABRB2%	b2	b3	-0.6603	57	-0.7857	-0.4828	<.0001*
									Exc L4-6 FEZF2 IL26
									GABRA2%	GABRA1%	a1	a2	-0.6853	9	-0.9274	-0.0389	0.0416*
									GABRG2%	GABRA3%	a3	g2	-0.7664	9	-0.9480	-0.2082	0.0160*
									GABRA4%	GABRA1%	a1	a4	-0.9014	9	-0.9793	-0.5913	0.0009*
									Exc L4-6 RORB C1R
									GABRB2%	GABRA1%	a1	b2	-0.7188	9	-0.9361	-0.1046	0.0291*
									GABRG2%	GABRG1%	g1	g2	-0.8645	9	-0.9711	-0.4706	0.0026*
									Exc L4-6 RORB SEMA3E
									GABRA2%	GABRA1%	a1	a2	-0.5516	23	-0.7852	-0.1804	0.0064*
									GABRB3%	GABRB2%	b2	b3	-0.8184	23	-0.9202	-0.6129	<.0001*
									Exc L5-6 FEZF2 ABO
									GABRB3%	GABRB1%	b1	b3	-0.5396	23	-0.7786	-0.1639	0.0079*
									GABRA2%	GABRA1%	a1	a2	-0.6111	23	-0.8174	-0.2659	0.0019*
									GABRB3%	GABRB2%	b2	b3	-0.6167	23	-0.8204	-0.2742	0.0017*
									GABRA5%	GABRA1%	a1	a5	-0.6200	23	-0.8221	-0.2791	0.0016*
									Exc L5-6 FEZF2 EFTUD1P1
									GABRA2%	GABRA1%	a1	a2	-0.4336	23	-0.7176	-0.0261	0.0387*
									GABRB2%	GABRA2%	a2	b2	-0.4695	23	-0.7388	-0.0711	0.0238*
									GABRG2%	GABRD%	g2	d	-0.5163	23	-0.7655	-0.1322	0.0117*
									GABRA5%	GABRA1%	a1	a5	-0.7838	23	-0.9039	-0.5489	<.0001*
									GABRB3%	GABRB2%	b2	b3	-0.9417	23	-0.9753	-0.8654	<.0001*
									Exc L5-6 RORB TTC12
									GABRB3%	GABRA2%	a2	b3	-0.5067	18	-0.7873	-0.0522	0.0319*
									GABRB2%	GABRB1%	b1	b2	-0.5912	18	-0.8292	-0.1717	0.0098*
									GABRG1%	GABRB2%	b2	g1	-0.5914	18	-0.8293	-0.1720	0.0097*
									GABRA3%	GABRA1%	a1	a3	-0.5960	18	-0.8315	-0.1789	0.0090*
									GABRB1%	GABRA1%	a1	b1	-0.6306	18	-0.8479	-0.2321	0.0050*
									GABRG2%	GABRG1%	g1	g2	-0.6346	18	-0.8497	-0.2383	0.0047*
									GABRB3%	GABRB2%	b2	b3	-0.7361	18	-0.8953	-0.4103	0.0005*
									Exc L5-6 THEMIS C1QL3
									GABRB3%	GABRB1%	b1	b3	-0.5134	100	-0.6448	-0.3525	<.0001*
									GABRA4%	GABRA1%	a1	a4	-0.5415	100	-0.6670	-0.3862	<.0001*
									GABRG2%	GABRG1%	g1	g2	-0.5876	100	-0.7029	-0.4422	<.0001*
									GABRB3%	GABRB2%	b2	b3	-0.6094	100	-0.7197	-0.4692	<.0001*
									GABAergic
									Negative correlations
									Variable	by Variable			Correlation	Count	Lower 95%	Upper 95%	Signif Prob
									Inh L1 SST NMBR
									GABRB2%	GABRA5%	a5	b2	-0.5295	15	-0.8195	-0.0237	0.0424*
									GABRA2%	GABRA1%	a1	a2	-0.6804	15	-0.8844	-0.2582	0.0052*
									GABRB3%	GABRB2%	b2	b3	-0.7420	15	-0.9088	-0.3706	0.0015*
									Inh L1-3 VIP ADAMTSL1
									GABRA2%	GABRA1%	a1	a2	-0.8340	7	-0.9748	-0.2177	0.0197*
									GABRB2%	GABRB1%	b1	b2	-0.8535	7	-0.9780	-0.2810	0.0146*
									Inh L1-3 VIP CHRM2
									GABRG2%	GABRB3%	b3	g2	-0.9543	6	-0.9951	-0.6330	0.0031*
									GABRG2%	GABRA2%	a2	g2	-0.9654	6	-0.9963	-0.7105	0.0018*
									GABRB2%	GABRB1%	b1	b2	-0.9888	6	-0.9988	-0.8969	0.0002*
									Inh L1-4 LAMP5 LCP2
									GABRB1%	GABRA1%	a1	b1	-0.4678	23	-0.7378	-0.0689	0.0244*
									GABRG2%	GABRD%	g2	d	-0.6375	23	-0.8313	-0.3056	0.0011*
									GABRA4%	GABRA1%	a1	a4	-0.6841	23	-0.8552	-0.3787	0.0003*
									GABRB2%	GABRB1%	b1	b2	-0.7622	23	-0.8937	-0.5104	<.0001*
									Inh L2-4 PVALV WFDC2
									GABRB3%	GABRB2%	b2	b3	-0.6342	20	-0.8408	-0.2664	0.0027*
									GABRG2%	GABRD%	g2	d	-0.6588	20	-0.8527	-0.3053	0.0016*
									GABRB2%	GABRB1%	b1	b2	-0.7433	20	-0.8923	-0.4482	0.0002*
									GABRA4%	GABRA1%	a1	a4	-0.8000	20	-0.9176	-0.5534	<.0001*
									Inh L2-6 LAMP5 CA1
									GABRB3%	GABRA5%	a5	b3	-0.8675	6	-0.9854	-0.1891	0.0252*
									GABRG2%	GABRD%	g2	d	-0.8815	6	-0.9870	-0.2459	0.0202*
									GABRA5%	GABRA1%	a1	a5	-0.9121	6	-0.9905	-0.3871	0.0112*
									Inh L4-5 PVALB MEPE
									GABRB3%	GABRB2%	b2	b3	-0.8338	6	-0.9813	-0.0688	0.0391*
									GABRB2%	GABRA2%	a2	b2	-0.9087	6	-0.9901	-0.3702	0.0121*
