# Supplementary material for: Human brain transcriptome analysis finds region- and subject-specific expression signatures of GABAAR subunits
Source: Commun Biol. 2019 May 1;2:153. doi: 10.1038/s42003-019-0413-7 (PMC6494906; doi:10.1038/s42003-019-0413-7)
Supplement: Supplementary file 7 — Supplementary Data 7 [file 42003_2019_413_MOESM7_ESM.xlsx]

## Sheet: Supplementary Data 7
Pairwise correlation analysis of subunits gene expression
Global Brain Microarrays
Positive Correlations	N=111 structures				Negative Correlations
Genes		Subunits	R	-LogP	Genes		Subunits	R	-LogP
GABRB2	GABRA1	a1-b2	0.7639	21.74	GABRG2	GABRD	g2 d	-0.4987	7.59
GABRB3	GABRA2	a2-b3	0.7282	18.87	GABRG1	GABRA1	a1 g1	-0.5224	8.39
GABRA4	GABRA2	a2-a4	0.6853	15.97	GABRG1	GABRD	g1 d	-0.5437	9.15
GABRB1	GABRA2	a2-b1	0.5828	10.71	GABRB3	GABRA1	a1 b3	-0.6140	12.11
GABRG1	GABRB1	b1-g1	0.5502	9.41	GABRB2	GABRB1	b1 b2	-0.6228	12.54
GABRB1	GABRA3	a3-b1	0.5312	8.69	GABRG1	GABRB2	b2 g1	-0.6236	12.58
GABRB3	GABRB1	b1-b3	0.5112	8.01	GABRB1	GABRA1	a1 b1	-0.6239	12.59
					GABRD	GABRB1	b1 d	-0.6425	13.54
					GABRD	GABRA3	a3 d	-0.7109	17.64
RNA-Seq ADTBI study
Positive Correlations	N=143 samples				Negative Correlations
Genes		Subunits	R	-LogP	Genes		Subunits	R	-LogP
GABRG1	GABRB1	b1-g1	0.9816	102.58	GABRG2	GABRA5	a5 g2	-0.5408	11.51
GABRB2	GABRA4	a4-b2	0.9597	78.91	GABRA4	GABRA2	a2 a4	-0.5762	13.29
GABRB2	GABRA1	a1-b2	0.9536	74.67	GABRB2	GABRA5	a5 b2	-0.5919	14.15
GABRB1	GABRA3	a3-b1	0.9204	58.64	GABRD	GABRA3	a3 d	-0.6737	19.52
GABRD	GABRA4	a4-d	0.8576	41.82	GABRD	GABRB1	b1 d	-0.7405	25.39
GABRB1	GABRA2	a2-b1	0.7289	24.24	GABRG2	GABRA2	a2 g2	-0.7406	25.39
GABRD	GABRA1	a1-d	0.6214	15.91	GABRB2	GABRA2	a2 b2	-0.7484	27
					GABRD	GABRA5	a5 d	-0.7584	27.26
					GABRG1	GABRD	g1 d	-0.7731	28.95
					GABRA2	GABRA1	a1 a2	-0.7951	31.7
					GABRA3	GABRA1	a1 a3	-0.8850	47.93
					GABRG1	GABRA1	a1 g1	-0.9476	71.01
					GABRG2	GABRG1	g1 g2	-0.9641	82.32
					GABRB2	GABRB1	b1 b2	-0.9695	87.23
					GABRB1	GABRA1	a1 b1	-0.9753	93.65
					GABRG1	GABRB2	b2 g1	-0.9838	106.45
Cell-type Allen Study (Excitatory vs Inhibitory)
Positive Correlations					Negative Correlations
Excitatory	N=24 cell types
cells
Genes		Subunits	R	-LogP	Genes		Subunits	R	-LogP
GABRB2	GABRA1	a1-b2	0.7692	4.95	GABRB2	GABRB1	b1 b2	-0.5221	2.05
GABRA4	GABRA2	a2-a4	0.6631	3.38	GABRB1	GABRA1	a1 b1	-0.5288	2.1
GABRD	GABRA4	a4-d	0.5596	2.35	GABRD	GABRA5	a5 d	-0.5647	2.4
GABRB1	GABRA3	a3-b1	0.5495	2.27	GABRG2	GABRB3	b3 g2	-0.5764	2.5
					GABRA4	GABRA1	a1 a4	-0.6051	2.7
					GABRG2	GABRA5	a5 g2	-0.6395	3.12
					GABRB3	GABRA1	a1 b3	-0.7453	4.53
					GABRB2	GABRA2	a2 b2	-0.7613	4.81
					GABRA2	GABRA1	a1 a2	-0.8292	6.26
Inhibitory	N=45 cell types
cells
GABRB1	GABRB3	b1-b3	0.5916	4.73	GABRB3	GABRA1	a1 b3	-0.5274	3.7
GABRA4	GABRA2	a2-a4	0.5826	4.57	GABRG1	GABRA1	a1 g1	-0.5320	3.77
					GABRG1	GABRB2	b2 g1	-0.5913	4.72
					GABRB1	GABRA1	a1 b1	-0.5986	4.85
					GABRA2	GABRA1	a1 a2	-0.6442	5.75
					GABRB2	GABRA2	a2 b2	-0.6616	6.12
					GABRA4	GABRA1	a1 a4	-0.7184	7.56
Cell-type Allen Study (by cell type)
Positive Correlations	N=xxx single nuclei				Negative Correlations
Genes		Subunits	#cell types	Cell type	Genes		Subunits	#cell types	Cell type
GABRA1	GABRB2	a1-b2	1	Inh	GABRA1	GABRA2	a1 a2	11	9 Exc, 2 Inh
GABRA1	GABRD	a1-d	1	Exc	GABRA1	GABRA3	a1 a3	1	Exc
GABRA2	GABRB3	a2-b3	1	Inh	GABRA1	GABRA4	a1 a4	6	4 Exc, 2 Inh
GABRA3	GABRB1	a3-b1	1	Exc	GABRA1	GABRA5	a1 a5	3	2 Exc, 1 Inh
GABRA4	GABRB2	a4-b2	1	Exc	GABRA1	GABRB1	a1 b1	2	1 Exc, 1 Inh
					GABRA2	GABRA4	a2 a4	1	Exc
					GABRA2	GABRB2	a2 b2	2	1 Exc, 1 Inh
					GABRA2	GABRG2	a2 g2	1	Inh
					GABRA5	GABRB2	a5 b2	1	Inh
					GABRB1	GABRB2	b1 b2	6	2 Exc, 4 Inh
					GABRB1	GABRB3	b1 b3	2	2 Exc
					GABRB1	GABRAD	b1 d	1	Exc
					GABRB2	GABRB3	b2 b3	14	11 Exc, 3 Inh
					GABRB2	GABRG1	b2 g1	1	Exc
					GABRB3	GABRG2	b3 g2	1	Inh
					GABRG1	GABRG2	g1 g2	4	4 Exc
					GABRG2	GABRD	g2 d	7	4 Exc, 3 Inh
