# Supplementary material for: Human brain transcriptome analysis finds region- and subject-specific expression signatures of GABAAR subunits
Source: Commun Biol. 2019 May 1;2:153. doi: 10.1038/s42003-019-0413-7 (PMC6494906; doi:10.1038/s42003-019-0413-7)
Supplement: Supplementary file 8 — Supplementary Data 8 [file 42003_2019_413_MOESM8_ESM.xlsx]

## Sheet: Supplementary Data 8
					TRANFORMED DATA																	PROPORTIONAL CONTRIBUTION DATA
Structures level										Region level							Structures level										Region level
Analysis of Variance										Analysis of Variance							Analysis of Variance										Analysis of Variance
Source	DF	Sum of Squares	Mean Square	F Ratio	Prob > F					Source	DF	Sum of Squares	Mean Square	F Ratio	Prob > F		Source	DF	Sum of Squares	Mean Square	F Ratio	Prob > F					Source	DF	Sum of Squares	Mean Square	F Ratio	Prob > F
structure_abbreviation	110	27.0016	0.245469	155.752	<.0001*					top_level_structure_abbreviation	21	26.3933	1.25682	545.778	<.0001*		structure_abbreviation	110	46.5161	0.422874	419.906	<.0001*					top_level_structure_abbreviation	21	43.9212	2.09148	427.068	<.0001*
Error	555	0.874695	0.001576							Error	644	1.48301	0.0023				Error	555	0.558922	0.001007							Error	644	3.15387	0.0049
C. Total	665	27.8763								C. Total	665	27.8763					C. Total	665	47.075								C. Total	665	47.075
Means for Oneway Anova										Means for Oneway Anova							Means for Oneway Anova										Means for Oneway Anova
Level	Number	Mean	Std Error	Lower 95%	Upper 95%					Level	Number	Mean	Std Error	Lower 95%	Upper 95%		Level	Number	Mean	Std Error	Lower 95%	Upper 95%					Level	Number	Mean	Std Error	Lower 95%	Upper 95%
8Ve	6	0.675968	0.01621	0.64413	0.7078					Amg	36	0.843699	0.008	0.82799	0.8594		8Ve	6	0.529982	0.01296	0.50453	0.5554					Amg	36	0.454705	0.01166	0.4318	0.4776
Acb	6	0.922544	0.01621	0.89071	0.9544					Bpons	6	0.741882	0.01959	0.70341	0.7804		Acb	6	0.460371	0.01296	0.43492	0.4858					Bpons	6	0.442714	0.02857	0.38661	0.4988
AnG-i	6	0.979611	0.01621	0.94778	1.0114					CbCx	66	0.360032	0.00591	0.34843	0.3716		AnG-i	6	0.973426	0.01296	0.94798	0.9989					CbCx	66	0.278972	0.00861	0.26206	0.2959
AnG-s	6	0.972799	0.01621	0.94096	1.0046					CbN	6	0.571012	0.01959	0.53254	0.6095		AnG-s	6	0.960888	0.01296	0.93544	0.9863					CbN	6	0.753826	0.02857	0.69773	0.8099
Arc	6	0.670746	0.01621	0.63891	0.7026					CgG	24	0.98046	0.0098	0.96122	0.9997		Arc	6	0.420201	0.01296	0.39475	0.4456					CgG	24	0.959519	0.01428	0.93147	0.9876
ATZ	6	0.781252	0.01621	0.74942	0.8131					Cl	6	0.925616	0.01959	0.88715	0.9641		ATZ	6	0.375659	0.01296	0.35021	0.4011					Cl	6	0.70071	0.02857	0.64461	0.7568
BCd	6	0.875721	0.01621	0.84389	0.9076					DT	54	0.896797	0.00653	0.88397	0.9096		BCd	6	0.509752	0.01296	0.4843	0.5352					DT	54	0.84183	0.00952	0.82313	0.8605
BLA	6	0.842893	0.01621	0.81106	0.8747					FL	84	0.984975	0.00524	0.97469	0.9953		BLA	6	0.49989	0.01296	0.47444	0.5253					FL	84	0.978257	0.00764	0.96326	0.9933
BMA	6	0.836858	0.01621	0.80502	0.8687					GP	6	0.596484	0.01959	0.55801	0.635		BMA	6	0.483981	0.01296	0.45853	0.5094					GP	6	0.693954	0.02857	0.63785	0.7501
CA1	6	0.883847	0.01621	0.85201	0.9157					HiF	36	0.852982	0.008	0.83728	0.8687		CA1	6	0.616396	0.01296	0.59095	0.6418					HiF	36	0.582499	0.01166	0.5596	0.6054
CA2	6	0.861114	0.01621	0.82928	0.8929					Hy	18	0.581821	0.01131	0.55961	0.604		CA2	6	0.416042	0.01296	0.39059	0.4415					Hy	18	0.35867	0.01649	0.32628	0.3911
CA3	6	0.811653	0.01621	0.77982	0.8435					Ins	12	0.984335	0.01385	0.95713	1.0115		CA3	6	0.447415	0.01296	0.42197	0.4729					Ins	12	0.96617	0.0202	0.9265	1.0058
CA4	6	0.861566	0.01621	0.82973	0.8934					MES	24	0.720304	0.0098	0.70107	0.7395		CA4	6	0.591534	0.01296	0.56609	0.617					MES	24	0.626369	0.01428	0.59832	0.6544
CeA	6	0.86634	0.01621	0.83451	0.8982					MY	48	0.622598	0.00693	0.609	0.6362		CeA	6	0.238701	0.01296	0.21325	0.2641					MY	48	0.416796	0.0101	0.39696	0.4366
CgGf-i	6	0.982314	0.01621	0.95048	1.0141					OL	42	0.948921	0.0074	0.93438	0.9635		CgGf-i	6	0.93417	0.01296	0.90872	0.9596					OL	42	0.928417	0.0108	0.90721	0.9496
CgGf-s	6	0.985754	0.01621	0.95392	1.0176					PHG	12	0.97117	0.01385	0.94397	0.9984		CgGf-s	6	0.977553	0.01296	0.95211	1.003					PHG	12	0.867569	0.0202	0.8279	0.9072
CgGp-i	6	0.974256	0.01621	0.94242	1.0061					PL	60	0.974089	0.0062	0.96192	0.9863		CgGp-i	6	0.958964	0.01296	0.93352	0.9844					PL	60	0.959545	0.00903	0.9418	0.9773
CgGp-s	6	0.979514	0.01621	0.94768	1.0113					PTg	6	0.779805	0.01959	0.74134	0.8183		CgGp-s	6	0.967389	0.01296	0.94194	0.9928					PTg	6	0.621932	0.02857	0.56583	0.678
Cl	6	0.925616	0.01621	0.89378	0.9575					SbT	6	0.577109	0.01959	0.53864	0.6156		Cl	6	0.70071	0.01296	0.67526	0.7262					SbT	6	0.76718	0.02857	0.71108	0.8233
COMA	6	0.801222	0.01621	0.76939	0.8331					Str	30	0.888527	0.00876	0.87132	0.9057		COMA	6	0.448748	0.01296	0.4233	0.4742					Str	30	0.512558	0.01278	0.48747	0.5376
Cu	6	0.601352	0.01621	0.56952	0.6332					TL	72	0.983325	0.00566	0.97222	0.9944		Cu	6	0.391446	0.01296	0.366	0.4169					TL	72	0.972629	0.00825	0.95643	0.9888
Cun-pest	6	0.946362	0.01621	0.91453	0.9782					VT	12	0.719592	0.01385	0.69239	0.7468		Cun-pest	6	0.919528	0.01296	0.89408	0.945					VT	12	0.52896	0.0202	0.48929	0.5686
Cun-str	6	0.90457	0.01621	0.87274	0.9364												Cun-str	6	0.898686	0.01296	0.87324	0.9241
DG	6	0.770976	0.01621	0.73914	0.8028					Std Error uses a pooled estimate of error variance							DG	6	0.544917	0.01296	0.51947	0.5704					Std Error uses a pooled estimate of error variance
Dt	6	0.571012	0.01621	0.53918	0.6028												Dt	6	0.753826	0.01296	0.72838	0.7793
DTA	6	0.902094	0.01621	0.87026	0.9339												DTA	6	0.85465	0.01296	0.8292	0.8801
DTLd	6	0.912596	0.01621	0.88076	0.9444					Means Comparisons							DTLd	6	0.864542	0.01296	0.83909	0.89					Means Comparisons
DTLv	6	0.910623	0.01621	0.87879	0.9425					Comparisons with a control using Dunnett's Method							DTLv	6	0.85529	0.01296	0.82984	0.8807					Comparisons with a control using Dunnett's Method
DTM	6	0.92036	0.01621	0.88853	0.9522					Control Group = FL							DTM	6	0.838119	0.01296	0.81267	0.8636					Control Group = FL
DTP	6	0.878602	0.01621	0.84677	0.9104					Confidence Quantile							DTP	6	0.821037	0.01296	0.79559	0.8465					Confidence Quantile
fro	6	0.988158	0.01621	0.95632	1.02												fro	6	0.991221	0.01296	0.96577	1.0167
FuG-cos	6	0.983295	0.01621	0.95146	1.0151					|d|	Alpha						FuG-cos	6	0.935485	0.01296	0.91004	0.9609					|d|	Alpha
FuG-its	6	0.987987	0.01621	0.95615	1.0198					3.02167	0.05						FuG-its	6	0.962377	0.01296	0.93693	0.9878					3.02167	0.05
GiRt	6	0.658846	0.01621	0.62701	0.6907												GiRt	6	0.547294	0.01296	0.52185	0.5727
GPi	6	0.596484	0.01621	0.56465	0.6283					LSD Threshold Matrix							GPi	6	0.693954	0.01296	0.66851	0.7194					LSD Threshold Matrix
GRe	6	0.989009	0.01621	0.95717	1.0208												GRe	6	0.982287	0.01296	0.95684	1.0077
HCd	6	0.88734	0.01621	0.85551	0.9192					Level	Abs(Dif)-LSD	p-Value					HCd	6	0.503515	0.01296	0.47807	0.529					Level	Abs(Dif)-LSD	p-Value
He-Crus I	6	0.360987	0.01621	0.32915	0.3928					FL	-0.02	1					He-Crus I	6	0.286036	0.01296	0.26059	0.3115					FL	-0.03	1
He-Crus II	6	0.347237	0.01621	0.3154	0.3791					Ins	-0.04	1					He-Crus II	6	0.274335	0.01296	0.24889	0.2998					TL	-0.03	1
He-VI	6	0.36499	0.01621	0.33316	0.3968					TL	-0.02	1					He-VI	6	0.296782	0.01296	0.27133	0.3222					Ins	-0.05	1
He-VIIB	6	0.360277	0.01621	0.32844	0.3921					CgG	-0.03	1					He-VIIB	6	0.285423	0.01296	0.25998	0.3109					PL	-0.02	0.8797
He-VIIIA	6	0.358424	0.01621	0.32659	0.3903					PL	-0.01	0.9698					He-VIIIA	6	0.268866	0.01296	0.24342	0.2943					CgG	-0.03	0.9938
HG	6	0.965547	0.01621	0.93371	0.9974					PHG	-0.03	0.9996					HG	6	0.969653	0.01296	0.9442	0.9951					OL	0.01	0.0037*
ILc	6	0.857803	0.01621	0.82597	0.8896					OL	0.009	0.0016*					ILc	6	0.773432	0.01296	0.74798	0.7989					PHG	0.045	<.0001*
ILr	6	0.873599	0.01621	0.84176	0.9054					Cl	-2e-3	0.0666					ILr	6	0.874735	0.01296	0.84929	0.9002					DT	0.1	<.0001*
IO	6	0.547196	0.01621	0.51536	0.579					DT	0.063	<.0001*					IO	6	0.155424	0.01296	0.12998	0.1809					SbT	0.122	<.0001*
ITG-its	6	0.987153	0.01621	0.95532	1.019					Str	0.066	<.0001*					ITG-its	6	0.97236	0.01296	0.94691	0.9978					CbN	0.135	<.0001*
ITG-l	6	0.987602	0.01621	0.95577	1.0194					HiF	0.103	<.0001*					ITG-l	6	0.97979	0.01296	0.95434	1.0052					Cl	0.188	<.0001*
ITG-mts	6	0.987343	0.01621	0.95551	1.0192					Amg	0.112	<.0001*					ITG-mts	6	0.973516	0.01296	0.94807	0.999					GP	0.195	<.0001*
LA	6	0.93363	0.01621	0.90179	0.9655					PTg	0.144	<.0001*					LA	6	0.681251	0.01296	0.6558	0.7067					MES	0.303	<.0001*
LGd	6	0.911472	0.01621	0.87964	0.9433					Bpons	0.182	<.0001*					LGd	6	0.848622	0.01296	0.82317	0.8741					PTg	0.267	<.0001*
LHM	6	0.617869	0.01621	0.58603	0.6497					MES	0.231	<.0001*					LHM	6	0.399471	0.01296	0.37402	0.4249					HiF	0.354	<.0001*
LIG	6	0.984652	0.01621	0.95282	1.0165					VT	0.221	<.0001*					LIG	6	0.962179	0.01296	0.93673	0.9876					VT	0.384	<.0001*
LiG-pest	6	0.956077	0.01621	0.92424	0.9879					MY	0.336	<.0001*					LiG-pest	6	0.923673	0.01296	0.89823	0.9491					Str	0.421	<.0001*
LiG-str	6	0.914321	0.01621	0.88249	0.9462					GP	0.327	<.0001*					LiG-str	6	0.894667	0.01296	0.86922	0.9201					Amg	0.481	<.0001*
LMRt	6	0.636687	0.01621	0.60485	0.6685					Hy	0.365	<.0001*					LMRt	6	0.424558	0.01296	0.39911	0.45					Bpons	0.446	<.0001*
LOrG	6	0.975459	0.01621	0.94362	1.0073					SbT	0.347	<.0001*					LOrG	6	0.984483	0.01296	0.95904	1.0099					MY	0.523	<.0001*
MFG-i	6	0.989205	0.01621	0.95737	1.021					CbN	0.353	<.0001*					MFG-i	6	0.979654	0.01296	0.95421	1.0051					Hy	0.565	<.0001*
MFG-s	6	0.986583	0.01621	0.95475	1.0184					CbCx	0.601	<.0001*					MFG-s	6	0.973577	0.01296	0.94813	0.999					CbCx	0.665	<.0001*
MG	6	0.904023	0.01621	0.87219	0.9359												MG	6	0.846043	0.01296	0.8206	0.8715
MOrG	6	0.989743	0.01621	0.95791	1.0216					Positive values show pairs of means that are significantly different.							MOrG	6	0.989941	0.01296	0.96449	1.0154					Positive values show pairs of means that are significantly different.
MTG-i	6	0.989013	0.01621	0.95718	1.0208												MTG-i	6	0.980498	0.01296	0.95505	1.0059
MTG-s	6	0.986591	0.01621	0.95476	1.0184												MTG-s	6	0.977764	0.01296	0.95232	1.0032
orIFG	6	0.9864	0.01621	0.95456	1.0182												orIFG	6	0.983723	0.01296	0.95828	1.0092
OTG-i	6	0.976479	0.01621	0.94464	1.0083												OTG-i	6	0.961291	0.01296	0.93584	0.9867
OTG-s	6	0.977687	0.01621	0.94585	1.0095												OTG-s	6	0.967074	0.01296	0.94163	0.9925
PCLa-i	6	0.975606	0.01621	0.94377	1.0074												PCLa-i	6	0.972447	0.01296	0.947	0.9979
Pcu-i	6	0.975608	0.01621	0.94377	1.0074												Pcu-i	6	0.953837	0.01296	0.92839	0.9793
Pcu-s	6	0.976727	0.01621	0.94489	1.0086												Pcu-s	6	0.966222	0.01296	0.94077	0.9917
PHA	6	0.599008	0.01621	0.56717	0.6308												PHA	6	0.339678	0.01296	0.31423	0.3651
PHG-cos	6	0.975761	0.01621	0.94393	1.0076												PHG-cos	6	0.894284	0.01296	0.86884	0.9197
PHG-l	6	0.966578	0.01621	0.93474	0.9984												PHG-l	6	0.840855	0.01296	0.81541	0.8663
PLP	6	0.984254	0.01621	0.95242	1.0161												PLP	6	0.977977	0.01296	0.95253	1.0034
Pn	6	0.741882	0.01621	0.71005	0.7737												Pn	6	0.442714	0.01296	0.41727	0.4682
PoG-cs	6	0.950694	0.01621	0.91886	0.9825												PoG-cs	6	0.934604	0.01296	0.90916	0.9601
PoG-sl	6	0.970085	0.01621	0.93825	1.0019												PoG-sl	6	0.950866	0.01296	0.92542	0.9763
PRF	6	0.779805	0.01621	0.74797	0.8116												PRF	6	0.621932	0.01296	0.59648	0.6474
PrG-il	6	0.979119	0.01621	0.94728	1.011												PrG-il	6	0.964756	0.01296	0.93931	0.9902
PrG-prc	6	0.979678	0.01621	0.94784	1.0115												PrG-prc	6	0.961779	0.01296	0.93633	0.9872
PrG-sl	6	0.98416	0.01621	0.95233	1.016												PrG-sl	6	0.970708	0.01296	0.94526	0.9962
PrOR	6	0.528585	0.01621	0.49675	0.5604												PrOR	6	0.336861	0.01296	0.31141	0.3623
Pu	6	0.882407	0.01621	0.85057	0.9142												Pu	6	0.540382	0.01296	0.51493	0.5658
PV-Crus I	6	0.36269	0.01621	0.33085	0.3945												PV-Crus I	6	0.302946	0.01296	0.2775	0.3284
PV-Crus II	6	0.370316	0.01621	0.33848	0.4022												PV-Crus II	6	0.26528	0.01296	0.23983	0.2907
PV-IV	6	0.369983	0.01621	0.33815	0.4018												PV-IV	6	0.278962	0.01296	0.25351	0.3044
PV-V	6	0.347833	0.01621	0.316	0.3797												PV-V	6	0.279435	0.01296	0.25399	0.3049
PV-VI	6	0.358898	0.01621	0.32706	0.3907												PV-VI	6	0.281523	0.01296	0.25607	0.307
PV-VIIB	6	0.358722	0.01621	0.32689	0.3906												PV-VIIB	6	0.249103	0.01296	0.22366	0.2746
R	6	0.685562	0.01621	0.65373	0.7174												R	6	0.445792	0.01296	0.42034	0.4712
RaM	6	0.469326	0.01621	0.43749	0.5012												RaM	6	0.412773	0.01296	0.38733	0.4382
RN	6	0.674675	0.01621	0.64284	0.7065												RN	6	0.806879	0.01296	0.78143	0.8323
S	6	0.928739	0.01621	0.8969	0.9606												S	6	0.87869	0.01296	0.85324	0.9041
Sb	6	0.577109	0.01621	0.54527	0.6089												Sb	6	0.76718	0.01296	0.74173	0.7926
SFG-l	6	0.989513	0.01621	0.95768	1.0213												SFG-l	6	0.980629	0.01296	0.95518	1.0061
SFG-m	6	0.989672	0.01621	0.95784	1.0215												SFG-m	6	0.987775	0.01296	0.96233	1.0132
SIG	6	0.984018	0.01621	0.95218	1.0159												SIG	6	0.97016	0.01296	0.94471	0.9956
SMG-i	6	0.985	0.01621	0.95317	1.0168												SMG-i	6	0.975124	0.01296	0.94968	1.0006
SMG-s	6	0.982495	0.01621	0.95066	1.0143												SMG-s	6	0.972515	0.01296	0.94707	0.998
SNC	6	0.780464	0.01621	0.74863	0.8123												SNC	6	0.521331	0.01296	0.49588	0.5468
SNR	6	0.697709	0.01621	0.66587	0.7295												SNR	6	0.592953	0.01296	0.56751	0.6184
SOG-s	6	0.966953	0.01621	0.93512	0.9988												SOG-s	6	0.934004	0.01296	0.90856	0.9595
Sp5	6	0.72066	0.01621	0.68883	0.7525												Sp5	6	0.452691	0.01296	0.42724	0.4781
SPL-i	6	0.970483	0.01621	0.93865	1.0023												SPL-i	6	0.94629	0.01296	0.92084	0.9717
SPL-s	6	0.977392	0.01621	0.94556	1.0092												SPL-s	6	0.961677	0.01296	0.93623	0.9871
STG-i	6	0.983025	0.01621	0.95119	1.0149												STG-i	6	0.980981	0.01296	0.95553	1.0064
STG-l	6	0.987377	0.01621	0.95554	1.0192												STG-l	6	0.984902	0.01296	0.95945	1.0103
TCd	6	0.874624	0.01621	0.84279	0.9065												TCd	6	0.548772	0.01296	0.52332	0.5742
TG	6	0.970713	0.01621	0.93888	1.0025												TG	6	0.976247	0.01296	0.9508	1.0017
trIFG	6	0.987344	0.01621	0.95551	1.0192												trIFG	6	0.972612	0.01296	0.94716	0.9981
VTA	6	0.72837	0.01621	0.69653	0.7602												VTA	6	0.584311	0.01296	0.55886	0.6098
ZI	6	0.753622	0.01621	0.72179	0.7855												ZI	6	0.612128	0.01296	0.58668	0.6376
Std Error uses a pooled estimate of error variance																	Std Error uses a pooled estimate of error variance
Means Comparisons																	Means Comparisons
Comparisons with a control using Dunnett's Method																	Comparisons with a control using Dunnett's Method
Control Group = fro																	Control Group = fro
Confidence Quantile																	Confidence Quantile
|d|	Alpha																|d|	Alpha
3.33188	0.05																3.33188	0.05
LSD Threshold Matrix																	LSD Threshold Matrix
Level	Abs(Dif)-LSD	p-Value															Level	Abs(Dif)-LSD	p-Value
MOrG	-0.07	1															fro	-0.06	1
SFG-m	-0.07	1															MOrG	-0.06	1
SFG-l	-0.08	1															SFG-m	-0.06	1
MFG-i	-0.08	1															STG-l	-0.05	1
MTG-i	-0.08	1															LOrG	-0.05	1
GRe	-0.08	1															orIFG	-0.05	1
fro	-0.08	1															GRe	-0.05	1
FuG-its	-0.08	1															STG-i	-0.05	1
ITG-l	-0.08	1															SFG-l	-0.05	1
STG-l	-0.08	1															MTG-i	-0.05	1
trIFG	-0.08	1															ITG-l	-0.05	1
ITG-mts	-0.08	1															MFG-i	-0.05	1
ITG-its	-0.08	1															PLP	-0.05	1
MTG-s	-0.07	1															MTG-s	-0.05	1
MFG-s	-0.07	1															CgGf-s	-0.05	1
orIFG	-0.07	1															TG	-0.05	1
CgGf-s	-0.07	1															SMG-i	-0.04	1
SMG-i	-0.07	1															MFG-s	-0.04	1
LIG	-0.07	1															ITG-mts	-0.04	1
PLP	-0.07	1															AnG-i	-0.04	1
PrG-sl	-0.07	1															trIFG	-0.04	1
SIG	-0.07	1															SMG-s	-0.04	1
FuG-cos	-0.07	1															PCLa-i	-0.04	1
STG-i	-0.07	1															ITG-its	-0.04	1
SMG-s	-0.07	1															PrG-sl	-0.04	1
CgGf-i	-0.07	1															SIG	-0.04	1
PrG-prc	-0.07	1															HG	-0.04	1
AnG-i	-0.07	1															CgGp-s	-0.04	0.9999
CgGp-s	-0.07	1															OTG-s	-0.04	0.9998
PrG-il	-0.07	1															Pcu-s	-0.04	0.9994
OTG-s	-0.07	1															PrG-il	-0.03	0.9975
SPL-s	-0.07	1															FuG-its	-0.03	0.9857
Pcu-s	-0.06	1															LIG	-0.03	0.9839
OTG-i	-0.06	1															PrG-prc	-0.03	0.9797
PHG-cos	-0.06	1															SPL-s	-0.03	0.9785
Pcu-i	-0.06	1															OTG-i	-0.03	0.9735
PCLa-i	-0.06	1															AnG-s	-0.03	0.9675
LOrG	-0.06	1															CgGp-i	-0.03	0.9265
CgGp-i	-0.06	1															Pcu-i	-0.02	0.7296
AnG-s	-0.06	1															PoG-sl	-0.02	0.5908
TG	-0.06	1															SPL-i	-0.02	0.3944
SPL-i	-0.06	1															FuG-cos	-0.01	0.11
PoG-sl	-0.06	1															PoG-cs	-4e-3	0.0972
SOG-s	-0.06	1															CgGf-i	-4e-3	0.0914
PHG-l	-0.05	1															SOG-s	-4e-3	0.0892
HG	-0.05	1															LiG-pest	0.007	0.0165*
LiG-pest	-0.04	0.9989															Cun-pest	0.011	0.0075*
PoG-cs	-0.04	0.9733															Cun-str	0.031	<.0001*
Cun-pest	-0.03	0.8919															LiG-str	0.036	<.0001*
LA	-0.02	0.4481															PHG-cos	0.036	<.0001*
S	-0.02	0.3031															S	0.051	<.0001*
Cl	-0.01	0.2291															ILr	0.055	<.0001*
Acb	-0.01	0.17															DTLd	0.066	<.0001*
DTM	-0.01	0.1356															DTLv	0.075	<.0001*
LiG-str	-3e-3	0.0684															DTA	0.076	<.0001*
DTLd	-8e-4	0.0553															LGd	0.082	<.0001*
LGd	0.0003	0.0480*															MG	0.084	<.0001*
DTLv	0.001	0.0431*															PHG-l	0.089	<.0001*
Cun-str	0.007	0.0188*															DTM	0.092	<.0001*
MG	0.008	0.0174*															DTP	0.109	<.0001*
DTA	0.01	0.0131*															RN	0.123	<.0001*
HCd	0.024	0.0011*															ILc	0.157	<.0001*
CA1	0.028	0.0006*															Sb	0.163	<.0001*
Pu	0.029	0.0004*															Dt	0.176	<.0001*
DTP	0.033	0.0002*															Cl	0.229	<.0001*
BCd	0.036	0.0001*															GPi	0.236	<.0001*
TCd	0.037	<.0001*															LA	0.249	<.0001*
ILr	0.038	<.0001*															PRF	0.308	<.0001*
CeA	0.045	<.0001*															CA1	0.314	<.0001*
CA4	0.05	<.0001*															ZI	0.318	<.0001*
CA2	0.051	<.0001*															SNR	0.337	<.0001*
ILc	0.054	<.0001*															CA4	0.339	<.0001*
BLA	0.069	<.0001*															VTA	0.346	<.0001*
BMA	0.075	<.0001*															TCd	0.381	<.0001*
CA3	0.1	<.0001*															GiRt	0.383	<.0001*
COMA	0.111	<.0001*															DG	0.385	<.0001*
ATZ	0.131	<.0001*															Pu	0.39	<.0001*
SNC	0.131	<.0001*															8Ve	0.4	<.0001*
PRF	0.132	<.0001*															SNC	0.409	<.0001*
DG	0.141	<.0001*															BCd	0.42	<.0001*
ZI	0.158	<.0001*															HCd	0.427	<.0001*
Pn	0.17	<.0001*															BLA	0.43	<.0001*
VTA	0.183	<.0001*															BMA	0.446	<.0001*
Sp5	0.191	<.0001*															Acb	0.47	<.0001*
SNR	0.214	<.0001*															Sp5	0.477	<.0001*
R	0.226	<.0001*															COMA	0.481	<.0001*
8Ve	0.236	<.0001*															CA3	0.483	<.0001*
RN	0.237	<.0001*															R	0.484	<.0001*
Arc	0.241	<.0001*															Pn	0.487	<.0001*
GiRt	0.253	<.0001*															LMRt	0.506	<.0001*
LMRt	0.275	<.0001*															Arc	0.51	<.0001*
LHM	0.294	<.0001*															CA2	0.514	<.0001*
Cu	0.31	<.0001*															RaM	0.517	<.0001*
PHA	0.313	<.0001*															LHM	0.531	<.0001*
GPi	0.315	<.0001*															Cu	0.539	<.0001*
Sb	0.335	<.0001*															ATZ	0.555	<.0001*
Dt	0.341	<.0001*															PHA	0.59	<.0001*
IO	0.365	<.0001*															PrOR	0.593	<.0001*
PrOR	0.383	<.0001*															PV-Crus I	0.627	<.0001*
RaM	0.442	<.0001*															He-VI	0.633	<.0001*
PV-Crus II	0.541	<.0001*															He-Crus I	0.644	<.0001*
PV-IV	0.542	<.0001*															He-VIIB	0.645	<.0001*
He-VI	0.547	<.0001*															PV-VI	0.649	<.0001*
PV-Crus I	0.549	<.0001*															PV-V	0.651	<.0001*
He-Crus I	0.551	<.0001*															PV-IV	0.651	<.0001*
He-VIIB	0.552	<.0001*															He-Crus II	0.656	<.0001*
PV-VI	0.553	<.0001*															He-VIIIA	0.661	<.0001*
PV-VIIB	0.553	<.0001*															PV-Crus II	0.665	<.0001*
He-VIIIA	0.553	<.0001*															PV-VIIB	0.681	<.0001*
PV-V	0.564	<.0001*															CeA	0.691	<.0001*
He-Crus II	0.565	<.0001*															IO	0.775	<.0001*
Positive values show pairs of means that are significantly different.																	Positive values show pairs of means that are significantly different.
