# Supplementary material for: Human brain transcriptome analysis finds region- and subject-specific expression signatures of GABAAR subunits
Source: Commun Biol. 2019 May 1;2:153. doi: 10.1038/s42003-019-0413-7 (PMC6494906; doi:10.1038/s42003-019-0413-7)
Supplement: Supplementary file 9 — Supplementary Data 9 [file 42003_2019_413_MOESM9_ESM.xlsx]

## Sheet: Supplementary Data 9
	RNAseq DATA									PROPORTIONAL CONTRIBUTION DATA
Analysis of Variance									Analysis of Variance
Source	DF	Sum of Squares	Mean Square	F Ratio	Prob > F				Source	DF	Sum of Squares	Mean Square	F Ratio	Prob > F
Structure	3	9.57364	3.19121	897.434	<.0001*				Structure	3	9.43787	3.14596	908.108	<.0001*
Error	189	0.672071	0.00356						Error	189	0.654752	0.00346
C. Total	192	10.2457							C. Total	192	10.0926
Means for Oneway Anova									Means for Oneway Anova
Level	Number	Mean	Std Error	Lower 95%	Upper 95%				Level	Number	Mean	Std Error	Lower 95%	Upper 95%
FWM	47	0.911504	0.0087	0.89435	0.9287				FWM	47	0.91498	0.00859	0.89804	0.9319
HIP	50	0.46474	0.00843	0.44811	0.4814				HIP	50	0.468648	0.00832	0.45223	0.4851
PCx	46	0.995799	0.00879	0.97846	1.0131				PCx	46	0.995931	0.00868	0.97881	1.013
TCx	50	0.993455	0.00843	0.97682	1.0101				TCx	50	0.992342	0.00832	0.97592	1.0088
Std Error uses a pooled estimate of error variance									Std Error uses a pooled estimate of error variance
Means Comparisons									Means Comparisons
Comparisons with a control using Dunnett's Method									Comparisons with a control using Dunnett's Method
Control Group = PCx									Control Group = TCx
Confidence Quantile									Confidence Quantile
|d|	Alpha								|d|	Alpha
2.36504	0.05								2.37025	0.05
LSD Threshold Matrix									LSD Threshold Matrix
Level	Abs(Dif)-LSD	p-Value							Level	Abs(Dif)-LSD	p-Value
PCx	-0.03	1							PCx	-0.02	0.9824
TCx	-0.03	0.9949							TCx	-0.03	1
FWM	0.055	<.0001*							FWM	0.049	<.0001*
HIP	0.502	<.0001*							HIP	0.496	<.0001*
Positive values show pairs of means that are significantly different.									Positive values show pairs of means that are significantly different.
