# Supplementary material for: Human brain transcriptome analysis finds region- and subject-specific expression signatures of GABAAR subunits
Source: Commun Biol. 2019 May 1;2:153. doi: 10.1038/s42003-019-0413-7 (PMC6494906; doi:10.1038/s42003-019-0413-7)
Supplement: Supplementary file 10 — Supplementary Data 10 [file 42003_2019_413_MOESM10_ESM.xlsx]

## Sheet: Microarray corrected by age
donor_name	structure_abbreviation	top_level_structure_name	top_level_structure_abbreviation	Predicted GABRA1	Predicted GABRA2	Predicted GABRA3	Predicted GABRA4	Predicted GABRA5	Predicted GABRA6	Predicted GABRB1	Predicted GABRB2	Predicted GABRB3	Predicted GABRD	Predicted GABRE	Predicted GABRG1	Predicted GABRG2	Predicted GABRG3	Predicted GABRP	Predicted GABRQ	Predicted GABRR1	Predicted GABRR2	Predicted GABRR3	%GABRA1	%GABRA2	%GABRA3	%GABRA4	%GABRA5	%GABRA6	%GABRB1	%GABRB2	%GABRB3	%GABRD	%GABRE	%GABRG1	%GABRG2	%GABRG3	%GABRP	%GABRQ	%GABRR1	%GABRR2	%GABRR3
H0351.1009	ATZ	amygdala	Amg	7.17549	9.73893	6.67601	6.89606	8.8581	1.66606	8.58381	7.59199	8.81787	6.04264	1.70394	9.01378	9.51056	2.70736	1.6162	4.94559	1.20899	1.55425	3.068	3.53866	20.9176	2.5031	2.91555	11.3594	0.0776844	9.3926	4.72301	11.047	1.61368	0.0797515	12.6537	17.8552	0.159881	0.0750457	0.754348	0.0565906	0.0718912	0.205286
H0351.1012	ATZ	amygdala	Amg	7.06433	9.75071	6.96907	6.83537	9.00881	1.72962	8.30021	7.7493	8.9674	5.31997	1.95194	9.8215	9.49334	2.87699	1.91511	5.19141	1.60127	1.9811	2.86294	2.96392	19.0787	2.77455	2.52897	11.4081	0.0734447	6.98078	4.76502	11.0853	0.884634	0.0856812	20.0382	15.9615	0.162687	0.0835218	0.809212	0.0671929	0.0874304	0.16111
H0351.1015	ATZ	amygdala	Amg	7.14129	9.74256	6.76618	6.87738	8.90447	1.68561	8.49655	7.6404	8.86388	5.82028	1.78025	9.26231	9.50526	2.75955	1.70817	5.02123	1.32969	1.68558	3.0049	3.36899	20.4437	2.59766	2.8058	11.4359	0.0767677	8.61935	4.76153	11.1186	1.34846	0.0819723	14.6552	17.3431	0.161609	0.0779776	0.774994	0.0599841	0.0767662	0.191568
H0351.1016	ATZ	amygdala	Amg	7.16694	9.73984	6.69855	6.89139	8.86969	1.67095	8.562	7.60409	8.82937	5.98705	1.72302	9.07591	9.50923	2.7204	1.63919	4.9645	1.23917	1.58708	3.05222	3.49693	20.8069	2.52748	2.88894	11.3833	0.077487	9.1969	4.73461	11.0695	1.5435	0.080335	13.1324	17.7333	0.160379	0.0758002	0.759779	0.0574448	0.073111	0.201853
H0351.2001	ATZ	amygdala	Amg	7.0344	9.75388	7.04798	6.81903	9.04938	1.74673	8.22385	7.79165	9.00766	5.12541	2.01871	10.039	9.4887	2.92266	1.99559	5.25759	1.70688	2.09602	2.80773	2.79986	18.4409	2.82634	2.41159	11.3164	0.0716789	6.38554	4.73253	10.9938	0.745543	0.0865494	22.4699	15.3446	0.161949	0.0851735	0.817079	0.0697261	0.0913138	0.149549
H0351.2002	ATZ	amygdala	Amg	7.09853	9.74709	6.8789	6.85404	8.96244	1.71006	8.38747	7.7009	8.92139	5.54233	1.87563	9.57297	9.49864	2.82479	1.82314	5.11577	1.48057	1.84976	2.92603	3.14743	19.7356	2.70296	2.65679	11.4564	0.0751389	7.69068	4.77844	11.135	1.07027	0.0842766	17.4919	16.6134	0.162717	0.0812653	0.796316	0.0640886	0.0827785	0.174545
H0351.1009	BLA	amygdala	Amg	7.44965	9.68284	6.42233	6.42804	7.85628	1.87576	8.26671	8.16857	8.55156	6.72051	1.49936	8.2209	9.29307	2.2273	1.85155	4.57966	1.16623	1.93639	2.78168	5.06105	23.7957	2.48306	2.49292	6.70887	0.106252	8.91663	8.33025	10.863	3.05316	0.0818512	8.63799	18.1621	0.135568	0.104483	0.69229	0.0649747	0.110812	0.199088
H0351.1012	BLA	amygdala	Amg	7.33848	9.69461	6.71539	6.36735	8.00699	1.93933	7.9831	8.32588	8.70108	5.99784	1.74735	9.02862	9.27585	2.39693	2.15047	4.82547	1.55851	2.36324	2.57663	4.38511	22.4516	2.84717	2.23688	6.9698	0.103914	6.85536	8.69393	11.2763	1.73144	0.0909669	14.1503	16.7952	0.1427	0.120291	0.768228	0.079806	0.139407	0.161629
H0351.1015	BLA	amygdala	Amg	7.41544	9.68646	6.5125	6.40937	7.90265	1.89532	8.17944	8.21697	8.59756	6.49815	1.57566	8.46943	9.28777	2.27949	1.94353	4.65529	1.28693	2.06773	2.71859	4.86534	23.4833	2.60196	2.42245	6.81989	0.106021	8.2623	8.48003	11.04	2.57621	0.0849502	10.1017	17.8131	0.138369	0.109623	0.718167	0.0695421	0.119479	0.187594
H0351.1016	BLA	amygdala	Amg	7.44109	9.68374	6.44487	6.42337	7.86787	1.88065	8.24489	8.18067	8.56306	6.66492	1.51843	8.28304	9.29174	2.24035	1.87455	4.59857	1.1964	1.96922	2.76591	5.01325	23.726	2.5132	2.47603	6.73895	0.106233	8.75158	8.37054	10.911	2.9273	0.0826458	8.98606	18.0809	0.136313	0.105784	0.698929	0.0661121	0.112959	0.196223
H0351.2001	BLA	amygdala	Amg	7.30855	9.69778	6.7943	6.35101	8.04756	1.95644	7.90675	8.36823	8.74134	5.80327	1.81412	9.24609	9.27121	2.4426	2.23094	4.89166	1.66412	2.47816	2.52142	4.18574	21.9282	2.93067	2.15539	6.98612	0.102477	6.33646	8.72502	11.3002	1.47448	0.0928505	16.0335	16.3152	0.143541	0.123954	0.783816	0.0836815	0.147123	0.151601
H0351.2002	BLA	amygdala	Amg	7.37269	9.69099	6.62522	6.38603	7.96061	1.91977	8.07036	8.27747	8.65508	6.2202	1.67105	8.7801	9.28115	2.34474	2.05849	4.74984	1.43781	2.2319	2.63972	4.60481	22.9663	2.74285	2.3238	6.92143	0.105129	7.46851	8.62144	11.2008	2.07147	0.0884804	12.2147	17.2868	0.141139	0.115739	0.747577	0.0752723	0.130521	0.17316
H0351.1009	BMA	amygdala	Amg	7.76198	9.88731	6.8217	6.81332	8.44558	1.65487	8.70792	8.63342	8.7799	6.93332	2.54855	8.8774	9.53972	2.42357	1.75606	4.67678	1.50055	1.78627	3.04158	4.94698	21.5839	2.57804	2.5631	7.94559	0.0717659	9.53011	9.05046	10.0177	2.78541	0.133334	10.7181	16.9627	0.12227	0.07698	0.582914	0.0644858	0.0786092	0.187655
H0351.1012	BMA	amygdala	Amg	7.65081	9.89909	7.11477	6.75263	8.59629	1.71844	8.42432	8.79073	8.92943	6.21065	2.79654	9.68512	9.5225	2.5932	2.05497	4.9226	1.89283	2.21312	2.83653	4.22005	20.0501	2.9104	2.26432	8.12707	0.0691026	7.21381	9.29964	10.2381	1.5552	0.145894	17.2864	15.4437	0.126714	0.0872571	0.63686	0.0779816	0.0973665	0.149994
H0351.1015	BMA	amygdala	Amg	7.72777	9.89094	6.91188	6.79465	8.49195	1.67443	8.62066	8.68182	8.82591	6.71096	2.62485	9.12593	9.53442	2.47576	1.84803	4.75242	1.62126	1.91761	2.97849	4.73567	21.2109	2.69013	2.48018	8.0431	0.071309	8.79361	9.17444	10.1381	2.3404	0.1378	12.4816	16.5668	0.124271	0.0804272	0.60216	0.0687285	0.0844012	0.176078
H0351.1016	BMA	amygdala	Amg	7.75343	9.88822	6.84425	6.80865	8.45718	1.65976	8.68611	8.64552	8.79141	6.87773	2.56762	8.93953	9.5384	2.43662	1.77905	4.69569	1.53073	1.81911	3.02581	4.89531	21.4989	2.60669	2.54317	7.97316	0.0716811	9.34427	9.08507	10.0518	2.6679	0.134493	11.1387	16.8698	0.122818	0.07786	0.587911	0.0655485	0.0800521	0.184768
H0351.2001	BMA	amygdala	Amg	7.62088	9.90226	7.19367	6.73629	8.63687	1.73555	8.34796	8.83308	8.96969	6.01609	2.86331	9.90259	9.51787	2.63887	2.13545	4.98878	1.99845	2.32804	2.78132	4.00741	19.4817	2.9803	2.17058	8.1041	0.0677957	6.63339	9.28478	10.2069	1.31756	0.148147	19.4861	14.925	0.126803	0.0894506	0.646432	0.081347	0.102226	0.139962
H0351.2002	BMA	amygdala	Amg	7.68502	9.89547	7.02459	6.7713	8.54992	1.69888	8.51158	8.74233	8.88342	6.43301	2.72024	9.43659	9.5278	2.54101	1.963	4.84697	1.77213	2.08178	2.89962	4.45539	20.6204	2.81889	2.365	8.11423	0.0702875	7.90143	9.27187	10.2245	1.87066	0.142672	15.0025	15.9816	0.126004	0.0844084	0.623085	0.0739486	0.0916525	0.161562
H0351.1009	CeA	amygdala	Amg	8.33488	10.2036	6.58044	7.08951	8.57964	1.60282	9.01079	8.2905	8.99322	7.40143	1.36864	10.8189	10.3932	2.86091	1.55094	4.01796	1.23335	1.57604	2.76296	4.73474	17.2913	1.40332	1.99712	5.61016	0.0445393	7.56425	4.5913	7.47267	2.47913	0.0378661	26.4879	19.7209	0.106529	0.0429662	0.237561	0.0344766	0.0437203	0.0995363
H0351.1012	CeA	amygdala	Amg	8.22371	10.2153	6.87351	7.02882	8.73034	1.66638	8.72718	8.4478	9.14275	6.67876	1.61664	11.6266	10.376	3.03055	1.84985	4.26378	1.62563	2.00289	2.5579	3.67158	14.6013	1.44013	1.60382	5.21631	0.0389852	5.2049	4.28855	6.94239	1.25827	0.0376639	38.8344	16.3216	0.100358	0.0442721	0.235935	0.0378994	0.0492265	0.0723225
H0351.1015	CeA	amygdala	Amg	8.30067	10.2072	6.67062	7.07084	8.62601	1.62238	8.92353	8.3389	9.03923	7.17907	1.44495	11.0674	10.3879	2.91311	1.64291	4.0936	1.35406	1.70738	2.69986	4.41566	16.5544	1.42659	1.88269	5.53262	0.0431149	6.79975	4.53422	7.36753	2.02936	0.0381257	30.051	18.7641	0.105482	0.0437331	0.239078	0.0357977	0.0457316	0.090988
H0351.1016	CeA	amygdala	Amg	8.32633	10.2045	6.60299	7.08484	8.59123	1.60771	8.98897	8.3026	9.00472	7.34584	1.38772	10.881	10.3919	2.87396	1.57393	4.03687	1.26353	1.60887	2.74719	4.65607	17.1158	1.41007	1.96923	5.59452	0.0442092	7.37048	4.58011	7.45136	2.35973	0.0379569	27.3558	19.4906	0.106339	0.0431863	0.238102	0.0348262	0.0442451	0.0973936
H0351.2001	CeA	amygdala	Amg	8.19379	10.2185	6.95241	7.01248	8.77092	1.6835	8.65083	8.49016	9.183	6.48419	1.68341	11.844	10.3714	3.07622	1.93033	4.32996	1.73125	2.11781	2.50269	3.38133	13.7591	1.4302	1.49101	5.04454	0.0370933	4.64164	4.15245	6.71232	1.03383	0.0370911	42.4546	15.2972	0.0973971	0.0440149	0.232252	0.0383415	0.0501231	0.0654483
H0351.2002	CeA	amygdala	Amg	8.25792	10.2117	6.78333	7.0475	8.68397	1.64682	8.81445	8.3994	9.09674	6.90112	1.54033	11.378	10.3813	2.97835	1.75788	4.18814	1.50493	1.87155	2.621	4.00456	15.5134	1.44099	1.73054	5.38033	0.0409654	5.88961	4.41718	7.1625	1.56357	0.0380505	34.8183	17.4487	0.103097	0.0442434	0.238468	0.0371281	0.0478704	0.080477
H0351.1009	COMA	amygdala	Amg	7.94796	9.75431	6.81843	6.70332	8.18194	1.81752	8.64016	8.00295	8.89121	7.19159	2.94702	9.28256	9.95226	3.35578	1.56214	5.62206	1.52628	1.51667	3.0702	5.37293	18.7922	2.45579	2.26745	6.31898	0.0766946	8.68134	5.58171	10.3314	3.18069	0.167795	13.5508	21.5559	0.222755	0.0642525	1.07163	0.0626749	0.0622588	0.182751
H0351.1012	COMA	amygdala	Amg	7.83679	9.76609	7.1115	6.64263	8.33265	1.88108	8.35656	8.16026	9.04074	6.46892	3.19502	10.0903	9.93504	3.52541	1.86106	5.86788	1.91856	1.94352	2.86514	4.5187	17.2103	2.73324	1.97485	6.37206	0.0728057	6.47855	5.6544	10.4097	1.75082	0.181009	21.5466	19.3485	0.227592	0.0718021	1.15428	0.0747217	0.0760258	0.144011
H0351.1015	COMA	amygdala	Amg	7.91375	9.75793	6.90861	6.68465	8.22831	1.83708	8.5529	8.05136	8.93722	6.96923	3.02333	9.53109	9.94696	3.40797	1.65412	5.6977	1.64698	1.64801	3.00711	5.12553	18.4032	2.55364	2.18646	6.37427	0.0759411	7.98255	5.63848	10.4192	2.66323	0.172812	15.7255	20.9795	0.225613	0.0668961	1.10316	0.066566	0.0666134	0.17088
H0351.1016	COMA	amygdala	Amg	7.93941	9.75522	6.84098	6.69865	8.19353	1.82241	8.61835	8.01505	8.90271	7.136	2.9661	9.34469	9.95093	3.36883	1.58514	5.64097	1.55645	1.5495	3.05443	5.31257	18.7033	2.4811	2.24802	6.33584	0.0765427	8.50524	5.59857	10.3583	3.04406	0.169118	14.0714	21.4207	0.223575	0.064935	1.07996	0.0636568	0.0633508	0.179796
H0351.2001	COMA	amygdala	Amg	7.80687	9.76926	7.1904	6.62629	8.37322	1.8982	8.2802	8.20261	9.081	6.27435	3.26179	10.3077	9.9304	3.57108	1.94153	5.93406	2.02417	2.05844	2.80993	4.26836	16.6341	2.78412	1.8831	6.3205	0.0710517	5.92584	5.61557	10.3232	1.47546	0.182834	24.1602	18.5999	0.226549	0.0732185	1.16544	0.0775348	0.0793987	0.13367
H0351.2002	COMA	amygdala	Amg	7.871	9.76246	7.02133	6.66131	8.28627	1.86152	8.44382	8.11186	8.99473	6.69128	3.11871	9.84175	9.94034	3.47321	1.76908	5.79224	1.79786	1.81218	2.92824	4.79594	17.7935	2.66132	2.07357	6.39564	0.074446	7.13363	5.66735	10.4508	2.1171	0.177948	18.7987	20.1283	0.227514	0.0698255	1.13529	0.0712321	0.0719429	0.155939
H0351.1009	LA	amygdala	Amg	9.0028	10.2326	6.79831	7.38192	7.32968	2.13044	8.76766	9.17231	8.68961	7.58678	1.52319	7.77572	10.0973	2.48838	1.47158	1.8891	1.46987	1.72115	3.25506	10.0145	23.4871	2.17276	3.25609	3.1403	0.0854761	8.50834	11.2631	8.06029	3.75289	0.0561102	4.278	21.3842	0.109545	0.0541386	0.0723092	0.0540746	0.0643629	0.186375
H0351.1012	LA	amygdala	Amg	8.89164	10.2444	7.09137	7.32123	7.48039	2.19401	8.48405	9.32962	8.83914	6.86411	1.77118	8.58344	10.08	2.65801	1.7705	2.13492	1.86215	2.148	3.05	9.05841	23.1344	2.60087	3.05008	3.40583	0.0872698	6.82897	12.2715	8.73469	2.2218	0.0651	7.316	20.644	0.120377	0.0650689	0.0837676	0.069337	0.0845308	0.157959
H0351.1015	LA	amygdala	Amg	8.9686	10.2362	6.88848	7.36324	7.37605	2.15	8.68039	9.22071	8.73562	7.36442	1.59949	8.02425	10.092	2.54057	1.56355	1.96474	1.59057	1.85249	3.19197	9.7429	23.4571	2.30415	3.20205	3.23061	0.086315	7.97866	11.6033	8.29	3.20466	0.0589341	5.06302	21.2252	0.113151	0.0574841	0.075913	0.0585708	0.0702306	0.177725
H0351.1016	LA	amygdala	Amg	8.99425	10.2335	6.82085	7.37725	7.34128	2.13533	8.74584	9.18441	8.70111	7.53119	1.54226	7.83785	10.0959	2.50143	1.49457	1.90801	1.50005	1.75399	3.23929	9.94864	23.486	2.20549	3.24338	3.1635	0.0857084	8.37499	11.3503	8.11932	3.60859	0.0568187	4.46325	21.3502	0.110466	0.0549713	0.0732137	0.0551802	0.0658001	0.184224
H0351.2001	LA	amygdala	Amg	8.86171	10.2475	7.17028	7.30489	7.52096	2.21112	8.4077	9.37197	8.8794	6.66954	1.83795	8.8009	10.0754	2.70368	1.85097	2.2011	1.96776	2.26293	2.9948	8.76719	22.9103	2.71449	2.97996	3.46143	0.0872637	6.40012	12.4872	8.87533	1.91846	0.067375	8.40533	20.3337	0.122775	0.0679857	0.0866596	0.0737184	0.0904541	0.150225
H0351.2002	LA	amygdala	Amg	8.92584	10.2407	7.0012	7.3399	7.43402	2.17445	8.57131	9.28122	8.79313	7.08647	1.69488	8.33491	10.0853	2.60582	1.67852	2.05928	1.74145	2.01666	3.1131	9.37455	23.3222	2.4693	3.12273	3.33323	0.0870118	7.33206	11.993	8.55066	2.61965	0.062404	6.22387	20.9407	0.117336	0.0617005	0.0803358	0.0644514	0.0779974	0.166778
H0351.1009	Pn	basal part of pons	Bpons	6.60565	6.61367	5.34246	2.61351	4.52138	1.59609	6.52884	6.50787	6.72179	8.4773	1.24719	5.94937	9.68021	1.55835	1.38661	1.4869	1.22359	1.3745	3.04658	5.35264	5.3825	2.23002	0.336368	1.26223	0.166165	5.07511	5.00186	5.80135	19.588	0.13047	3.3963	45.0924	0.161875	0.143708	0.154053	0.128353	0.142506	0.45413
H0351.1012	Pn	basal part of pons	Bpons	6.49449	6.62545	5.63552	2.55282	4.67209	1.65965	6.24523	6.66517	6.87132	7.75462	1.49518	6.75709	9.66299	1.72798	1.68553	1.73271	1.61587	1.80135	2.84152	5.21558	5.71119	2.8756	0.339425	1.4747	0.182756	4.38803	5.87063	6.77235	12.4923	0.163066	6.25681	46.8941	0.19162	0.186063	0.19225	0.177293	0.201617	0.414619
H0351.1015	Pn	basal part of pons	Bpons	6.57145	6.6173	5.43263	2.59484	4.56775	1.61565	6.44157	6.55627	6.7678	8.25494	1.32349	6.1979	9.67491	1.61054	1.47859	1.56253	1.34429	1.50584	2.98348	5.34244	5.51497	2.42618	0.339361	1.33219	0.172146	4.88253	5.28653	6.12135	17.1601	0.140588	4.12373	45.9174	0.171538	0.156544	0.165923	0.14263	0.159529	0.444278
H0351.1016	Pn	basal part of pons	Bpons	6.5971	6.61458	5.365	2.60884	4.53297	1.60098	6.50702	6.51997	6.73329	8.42171	1.26626	6.0115	9.67889	1.5714	1.40961	1.5058	1.25377	1.40733	3.0308	5.35284	5.4181	2.27869	0.337288	1.28003	0.167727	5.02885	5.07417	5.88277	18.9603	0.132997	3.56698	45.3206	0.164323	0.14689	0.157019	0.13185	0.146659	0.451879
H0351.2001	Pn	basal part of pons	Bpons	6.46456	6.62862	5.71443	2.53649	4.71266	1.67677	6.16888	6.70753	6.91157	7.56006	1.56195	6.97455	9.65836	1.77365	1.766	1.79889	1.72148	1.91627	2.78631	5.12965	5.74747	3.04984	0.336993	1.52305	0.185703	4.17907	6.07056	6.99284	10.9614	0.171497	7.30485	46.9373	0.198603	0.197552	0.202108	0.191549	0.219239	0.400705
H0351.2002	Pn	basal part of pons	Bpons	6.52869	6.62183	5.54535	2.5715	4.62571	1.64009	6.3325	6.61677	6.82531	7.97698	1.41888	6.50856	9.66829	1.67579	1.59355	1.65708	1.49517	1.67001	2.90461	5.28921	5.64194	2.67532	0.340532	1.41429	0.178557	4.61669	5.6222	6.49653	14.4335	0.153174	5.21591	46.6128	0.18303	0.172889	0.180671	0.161491	0.182298	0.428978
H0351.1009	He-Crus I	cerebellar cortex	CbCx	9.83562	7.06715	3.07169	3.08106	1.40837	10.1727	6.41985	9.20873	6.98135	10.5581	1.324	6.52006	8.85182	2.75434	1.49547	2.25322	1.29105	1.51361	2.605	17.864	2.62171	0.164374	0.165445	0.0518946	22.5658	1.6739	11.5682	2.47034	29.4754	0.048947	1.7943	9.03288	0.131917	0.0551244	0.0932072	0.0478418	0.0558216	0.118944
H0351.1012	He-Crus I	cerebellar cortex	CbCx	9.72446	7.07892	3.36476	3.02037	1.55907	10.2363	6.13624	9.36604	7.13088	9.83541	1.572	7.32778	8.83461	2.92397	1.79439	2.49904	1.68333	1.94046	2.39994	18.2246	2.91254	0.221921	0.174794	0.0634792	25.9853	1.5153	14.2155	3.01934	19.6814	0.0640507	3.46088	9.83525	0.163496	0.0747255	0.121784	0.0691891	0.0826876	0.113699
H0351.1015	He-Crus I	cerebellar cortex	CbCx	9.80142	7.07077	3.16187	3.06239	1.45474	10.1923	6.33259	9.25713	7.02736	10.3357	1.40031	6.76859	8.84653	2.80653	1.58745	2.32886	1.41175	1.64495	2.5419	18.0975	2.72653	0.181516	0.169421	0.0555925	23.7287	1.63454	12.41	2.64571	26.2094	0.0535343	2.21129	9.33612	0.141888	0.0609489	0.101895	0.0539607	0.0634271	0.11811
H0351.1016	He-Crus I	cerebellar cortex	CbCx	9.82707	7.06805	3.09424	3.07639	1.41996	10.1776	6.39803	9.22083	6.99285	10.5025	1.34308	6.58219	8.8505	2.76739	1.51847	2.27213	1.32123	1.54644	2.58922	17.9326	2.64909	0.1686	0.166528	0.0528263	22.8645	1.66495	11.78	2.51454	28.6394	0.050085	1.89164	9.1131	0.134421	0.0565593	0.0953631	0.0493321	0.0576668	0.118805
H0351.2001	He-Crus I	cerebellar cortex	CbCx	9.69453	7.08209	3.44366	3.00403	1.59965	10.2534	6.05989	9.40839	7.17114	9.64084	1.63877	7.54525	8.82997	2.96964	1.87486	2.56522	1.78895	2.05538	2.34473	18.1296	2.96461	0.238062	0.175529	0.0663111	26.7067	1.45966	14.868	3.15335	17.4673	0.0681339	4.08686	9.95704	0.171394	0.0802481	0.129495	0.0756085	0.0909443	0.111142
H0351.2002	He-Crus I	cerebellar cortex	CbCx	9.75866	7.0753	3.27459	3.03904	1.5127	10.2167	6.22351	9.31763	7.08487	10.0578	1.49569	7.07925	8.8399	2.87177	1.70241	2.42341	1.56263	1.80912	2.46303	18.2355	2.83886	0.203711	0.173025	0.0600669	25.0497	1.573	13.4324	2.85775	22.4365	0.059363	2.84665	9.6459	0.154084	0.0685085	0.112923	0.0621821	0.0737676	0.116068
H0351.1009	He-Crus II	cerebellar cortex	CbCx	9.76612	7.07169	2.85545	2.75994	1.20434	10.138	6.36816	9.17953	6.90759	10.592	1.31437	6.30816	8.8016	2.63883	1.58349	1.90413	1.21392	1.51264	2.79452	17.3201	2.67574	0.143956	0.134734	0.0458348	22.4131	1.64309	11.5337	2.38806	30.7016	0.0494674	1.57615	8.87564	0.123886	0.0596115	0.0744481	0.0461402	0.056755	0.138002
H0351.1012	He-Crus II	cerebellar cortex	CbCx	9.65496	7.08347	3.14852	2.69925	1.35504	10.2016	6.08455	9.33684	7.05712	9.86932	1.56237	7.11588	8.78438	2.80846	1.8824	2.14995	1.6062	1.93949	2.58946	17.7929	2.9933	0.19571	0.143341	0.0564578	25.9896	1.49778	14.272	2.93913	20.6432	0.0651831	3.06131	9.73146	0.154613	0.0813717	0.097952	0.0671938	0.0846565	0.132837
H0351.1015	He-Crus II	cerebellar cortex	CbCx	9.73192	7.07531	2.94562	2.74127	1.25071	10.1576	6.2809	9.22794	6.9536	10.3696	1.39068	6.55669	8.7963	2.69103	1.67546	1.97977	1.33462	1.64398	2.73142	17.5847	2.78879	0.159315	0.138273	0.049208	23.6196	1.60795	12.4	2.56316	27.3593	0.0542214	1.94668	9.19361	0.133541	0.0660538	0.081565	0.052155	0.0646282	0.137333
H0351.1016	He-Crus II	cerebellar cortex	CbCx	9.75757	7.07259	2.87799	2.75527	1.21593	10.1429	6.34634	9.19164	6.91909	10.5364	1.33345	6.37029	8.80028	2.65188	1.60648	1.92304	1.2441	1.54548	2.77874	17.3961	2.70516	0.147738	0.135691	0.0466833	22.7223	1.6352	11.7514	2.43212	29.8472	0.0506452	1.66256	8.95938	0.126307	0.0611968	0.0762119	0.0476037	0.0586631	0.137916
H0351.2001	He-Crus II	cerebellar cortex	CbCx	9.62503	7.08664	3.22742	2.68291	1.39562	10.2187	6.0082	9.3792	7.09738	9.67476	1.62914	7.33334	8.77975	2.85413	1.96288	2.21613	1.71181	2.05441	2.53425	17.7325	3.05237	0.210328	0.144207	0.0590841	26.7599	1.44543	14.9543	3.07518	18.3544	0.0694652	3.62163	9.86996	0.162378	0.0875452	0.104344	0.0735622	0.09328	0.130087
H0351.2002	He-Crus II	cerebellar cortex	CbCx	9.68916	7.07984	3.05834	2.71793	1.30867	10.182	6.17182	9.28844	7.01111	10.0917	1.48606	6.86735	8.78968	2.75627	1.79043	2.07431	1.4855	1.80815	2.65255	17.7662	2.91145	0.179274	0.141593	0.0533106	25.0012	1.55155	13.4575	2.77599	23.4835	0.0602856	2.51271	9.52406	0.145407	0.0744451	0.0906346	0.060262	0.0753655	0.13532
H0351.1009	He-VI	cerebellar cortex	CbCx	10.0687	7.03483	3.08751	2.9851	1.24579	10.3837	6.4142	9.41619	7.06769	10.7111	1.28382	6.55118	9.11772	2.42495	1.33023	1.47019	1.15126	1.35269	2.89878	18.4734	2.25562	0.146219	0.1362	0.0407937	22.9809	1.46703	11.7524	2.3076	28.8352	0.0418831	1.61315	9.55603	0.0923749	0.0432523	0.0476587	0.0382065	0.0439309	0.12829
H0351.1012	He-VI	cerebellar cortex	CbCx	9.95751	7.0466	3.38057	2.92441	1.3965	10.4472	6.1306	9.5735	7.21722	9.98839	1.53181	7.3589	9.1005	2.59458	1.62914	1.716	1.54354	1.77954	2.69372	18.8273	2.50333	0.197212	0.143752	0.0498503	26.4368	1.3267	14.4274	2.8176	19.2346	0.0547521	3.10834	10.3944	0.114373	0.0585732	0.0622082	0.055199	0.0650089	0.12251
H0351.1015	He-VI	cerebellar cortex	CbCx	10.0345	7.03845	3.17768	2.96643	1.29217	10.4032	6.32694	9.46459	7.1137	10.4887	1.36012	6.79971	9.11242	2.47714	1.4222	1.54582	1.27197	1.48402	2.83569	18.705	2.34458	0.161383	0.1394	0.0436777	24.1525	1.43179	12.601	2.47012	25.6267	0.0457843	1.98699	9.87167	0.0993056	0.0477974	0.0520737	0.0430704	0.0498902	0.127323
H0351.1016	He-VI	cerebellar cortex	CbCx	10.0601	7.03573	3.11005	2.98043	1.25739	10.3886	6.39239	9.42829	7.0792	10.6555	1.30289	6.61331	9.11639	2.438	1.35322	1.4891	1.18144	1.38552	2.88301	18.5416	2.27884	0.149956	0.137071	0.04152	23.2816	1.45897	11.9659	2.34853	28.0132	0.0428505	1.7004	9.63948	0.0941145	0.0443717	0.0487539	0.0393908	0.0453764	0.12812
H0351.2001	He-VI	cerebellar cortex	CbCx	9.92759	7.04978	3.45948	2.90807	1.43708	10.4643	6.05424	9.61585	7.25748	9.79383	1.59858	7.57637	9.09586	2.64025	1.70962	1.78219	1.64916	1.89446	2.63852	18.7312	2.54835	0.211578	0.144372	0.0520796	27.1735	1.27812	15.0912	2.94296	17.0726	0.0582486	3.67094	10.5243	0.119911	0.0629087	0.066154	0.0603267	0.0715078	0.119767
H0351.2002	He-VI	cerebellar cortex	CbCx	9.99172	7.04298	3.2904	2.94309	1.35013	10.4277	6.21786	9.52509	7.17121	10.2108	1.45551	7.11037	9.1058	2.54239	1.53717	1.64037	1.42284	1.6482	2.75682	18.8402	2.44021	0.181045	0.14231	0.0471746	25.4871	1.37734	13.6338	2.66704	21.9291	0.0507492	2.5569	10.1952	0.107798	0.0537046	0.0576871	0.0496131	0.058001	0.125073
H0351.1009	He-VIIB	cerebellar cortex	CbCx	9.86784	7.03893	3.06539	3.10436	1.25072	10.1618	6.25244	9.19339	6.99359	10.6634	1.21677	6.28359	8.91447	2.3489	1.50485	1.64029	1.08403	1.66565	2.86473	17.8721	2.51529	0.160116	0.1645	0.045516	21.9117	1.45825	11.1982	2.43748	31.0208	0.0444573	1.49007	9.22957	0.0974426	0.0542832	0.0596259	0.0405496	0.0606836	0.139325
H0351.1012	He-VIIB	cerebellar cortex	CbCx	9.75668	7.05071	3.35846	3.04368	1.40143	10.2254	5.96884	9.3507	7.14312	9.9407	1.46476	7.09131	8.89725	2.51853	1.80377	1.8861	1.47631	2.09251	2.65967	18.4144	2.82215	0.218325	0.175527	0.0562312	25.4834	1.33323	13.8978	3.00885	20.9196	0.0587548	2.9027	10.1495	0.121972	0.0743179	0.0786827	0.059227	0.0907847	0.134508
H0351.1015	He-VIIB	cerebellar cortex	CbCx	9.83364	7.04255	3.15557	3.08569	1.29709	10.1814	6.16518	9.2418	7.0396	10.441	1.29307	6.53212	8.90917	2.40109	1.59683	1.71592	1.20473	1.79699	2.80164	18.1611	2.62386	0.177354	0.168969	0.0489086	23.1113	1.42832	12.0498	2.6185	27.668	0.0487725	1.84198	9.56859	0.105129	0.0602024	0.0653831	0.0458757	0.0691624	0.138771
H0351.1016	He-VIIB	cerebellar cortex	CbCx	9.85929	7.03984	3.08794	3.0997	1.26231	10.1667	6.23063	9.20549	7.0051	10.6078	1.23584	6.34572	8.91314	2.36195	1.52785	1.6592	1.11421	1.69849	2.84896	17.9545	2.5435	0.164359	0.165704	0.0463687	22.2187	1.45157	11.412	2.48299	30.1641	0.0455257	1.57211	9.31866	0.0993683	0.0557388	0.0610517	0.0418447	0.0627374	0.139268
H0351.2001	He-VIIB	cerebellar cortex	CbCx	9.72675	7.05388	3.43736	3.02734	1.442	10.2425	5.89248	9.39305	7.18338	9.74613	1.53153	7.30877	8.89261	2.5642	1.88424	1.95228	1.58193	2.20743	2.60447	18.3676	2.8803	0.234833	0.176737	0.0588972	26.261	1.28773	14.5747	3.15081	18.616	0.0626681	3.43691	10.3027	0.128207	0.0800245	0.0838891	0.0648957	0.100118	0.131835
H0351.2002	He-VIIB	cerebellar cortex	CbCx	9.79088	7.04708	3.26829	3.06235	1.35506	10.2058	6.0561	9.3023	7.09712	10.1631	1.38846	6.84278	8.90254	2.46634	1.71179	1.81047	1.35561	1.96117	2.72277	18.3694	2.74238	0.199801	0.173222	0.0530466	24.4911	1.37979	13.0923	2.83916	23.7755	0.054289	2.38027	9.9238	0.1146	0.0679275	0.0727361	0.053067	0.0807448	0.136893
H0351.1009	He-VIIIA	cerebellar cortex	CbCx	9.78342	6.98564	2.95547	3.1461	1.46067	10.0983	6.17551	9.06902	6.95637	10.7161	1.19082	6.11848	8.85899	2.50941	1.44741	1.77977	1.25036	1.58574	3.00418	17.2773	2.48462	0.152075	0.173557	0.0539606	21.4917	1.41706	10.5297	2.43472	32.9801	0.0447552	1.36213	9.10316	0.11163	0.0534669	0.0673187	0.0466409	0.0588476	0.157296
H0351.1012	He-VIIIA	cerebellar cortex	CbCx	9.67226	6.99742	3.24854	3.08541	1.61138	10.1619	5.89191	9.22632	7.1059	9.99347	1.43882	6.9262	8.84177	2.67904	1.74632	2.02559	1.64264	2.0126	2.79912	17.9838	2.81628	0.209483	0.187086	0.0673464	25.2509	1.30883	13.2021	3.03621	22.4686	0.0597543	2.68063	10.113	0.141161	0.0739498	0.0897437	0.0688217	0.0889393	0.153412
H0351.1015	He-VIIIA	cerebellar cortex	CbCx	9.74922	6.98927	3.04565	3.12742	1.50704	10.1179	6.08825	9.11742	7.00238	10.4938	1.26713	6.36701	8.85369	2.5616	1.53938	1.8554	1.37106	1.71708	2.94108	17.6144	2.60041	0.169002	0.178859	0.0581737	22.7431	1.39254	11.3679	2.62415	29.5124	0.0492612	1.68937	9.46865	0.120832	0.0594925	0.0740619	0.052941	0.0672908	0.157187
H0351.1016	He-VIIIA	cerebellar cortex	CbCx	9.77487	6.98655	2.97801	3.14143	1.47226	10.1032	6.1537	9.08112	6.96787	10.6606	1.2099	6.18061	8.85766	2.52246	1.4704	1.79868	1.28053	1.61858	2.9884	17.3714	2.51458	0.156234	0.174972	0.0550174	21.811	1.41173	10.7397	2.48224	32.096	0.045869	1.43832	9.1987	0.113931	0.0549464	0.0689859	0.0481708	0.06089	0.157363
H0351.2001	He-VIIIA	cerebellar cortex	CbCx	9.64233	7.00059	3.32744	3.06907	1.65195	10.179	5.81555	9.26868	7.14616	9.7989	1.50559	7.14367	8.83713	2.72471	1.8268	2.09177	1.74825	2.12752	2.74391	17.9826	2.88145	0.225883	0.188845	0.0707148	26.0861	1.2673	13.8795	3.18736	20.0441	0.0638925	3.18186	10.2912	0.148745	0.079826	0.0959197	0.0755961	0.0983263	0.150738
H0351.2002	He-VIIIA	cerebellar cortex	CbCx	9.70646	6.9938	3.15836	3.10408	1.565	10.1423	5.97917	9.17792	7.05989	10.2158	1.36251	6.67767	8.84707	2.62685	1.65435	1.94995	1.52194	1.88126	2.86221	17.8865	2.72855	0.19114	0.184082	0.0633436	24.1956	1.35052	12.3999	2.85646	25.4601	0.0550485	2.19164	9.85874	0.132236	0.0673903	0.0827147	0.0614806	0.0788686	0.155669
H0351.1009	PV-Crus I	cerebellar cortex	CbCx	9.99983	7.24186	3.24843	2.77294	1.39677	10.2779	6.56283	9.29804	6.96812	10.5574	1.26291	6.46168	8.90115	2.7293	1.55033	1.85972	1.17317	1.54851	2.71687	19.0119	2.81056	0.176462	0.126915	0.0488929	23.0537	1.75544	11.6887	2.32482	27.9808	0.0445607	1.63658	8.87747	0.123134	0.0543842	0.0673921	0.0418731	0.0543155	0.122077
H0351.1012	PV-Crus I	cerebellar cortex	CbCx	9.88866	7.25363	3.5415	2.71225	1.54748	10.3415	6.27923	9.45535	7.11765	9.83469	1.51091	7.2694	8.88393	2.89893	1.84925	2.10554	1.56545	1.97536	2.51181	19.313	3.10903	0.237225	0.133516	0.0595526	26.4341	1.58234	14.3024	2.82937	18.6038	0.0580623	3.1432	9.62484	0.15196	0.0734078	0.0876788	0.060299	0.0801135	0.116197
H0351.1015	PV-Crus I	cerebellar cortex	CbCx	9.96562	7.24548	3.3386	2.75426	1.44314	10.2975	6.47557	9.34644	7.01413	10.335	1.33922	6.71021	8.89585	2.7815	1.6423	1.93536	1.29387	1.67985	2.65377	19.2289	2.91816	0.194546	0.129753	0.0522914	24.2022	1.71136	12.5188	2.4858	24.8398	0.0486573	2.01362	9.16052	0.132226	0.0600323	0.0735534	0.0471515	0.0616149	0.121023
H0351.1016	PV-Crus I	cerebellar cortex	CbCx	9.99128	7.24276	3.27097	2.76827	1.40836	10.2828	6.54102	9.31014	6.97962	10.5018	1.28199	6.52381	8.89982	2.74235	1.57332	1.87863	1.20334	1.58134	2.70109	19.0766	2.83868	0.180921	0.127691	0.0497492	23.3488	1.7453	11.8976	2.36539	27.1754	0.0455769	1.72461	8.95243	0.125417	0.0557757	0.068921	0.0431588	0.0560865	0.121881
H0351.2001	PV-Crus I	cerebellar cortex	CbCx	9.85874	7.2568	3.6204	2.69591	1.58805	10.3586	6.20287	9.4977	7.15791	9.64013	1.57768	7.48687	8.87929	2.9446	1.92972	2.17172	1.67106	2.09028	2.4566	19.2006	3.16268	0.254325	0.133995	0.0621713	27.1513	1.52331	14.9497	2.95314	16.5009	0.0617261	3.70946	9.73808	0.159204	0.078785	0.0931735	0.0658534	0.0880595	0.113514
H0351.2002	PV-Crus I	cerebellar cortex	CbCx	9.92287	7.25001	3.45132	2.73092	1.5011	10.3219	6.36649	9.40695	7.07164	10.0571	1.43461	7.02087	8.88923	2.84674	1.75727	2.0299	1.44474	1.84402	2.5749	19.3436	3.03337	0.217975	0.132295	0.0564069	25.5075	1.64422	13.5278	2.6806	21.229	0.0538659	2.58791	9.44886	0.143354	0.0673669	0.0813798	0.0542458	0.0715418	0.118735
H0351.1009	PV-Crus II	cerebellar cortex	CbCx	9.88019	7.22918	3.04117	3.25402	1.19317	10.2422	6.53445	9.05996	6.91604	10.6657	1.20934	6.31017	8.7544	2.66211	1.46452	1.677	1.28551	1.44208	2.65858	18.01	2.86736	0.157313	0.182322	0.043698	23.1475	1.77152	10.2	2.3079	31.0446	0.0441906	1.51646	8.25314	0.120964	0.0527408	0.0611096	0.0465864	0.0519268	0.120669
H0351.1012	PV-Crus II	cerebellar cortex	CbCx	9.76902	7.24096	3.33423	3.19333	1.34388	10.3058	6.25084	9.21727	7.06557	9.94306	1.45734	7.11789	8.73718	2.83175	1.76344	1.92282	1.67779	1.86893	2.45353	18.5797	3.22118	0.21477	0.194786	0.0540526	26.9542	1.62166	12.6749	2.85245	20.9618	0.0584754	2.95779	9.08707	0.151604	0.0722964	0.0807413	0.0681295	0.0777812	0.116642
H0351.1015	PV-Crus II	cerebellar cortex	CbCx	9.84598	7.23281	3.13134	3.23535	1.23954	10.2618	6.44718	9.10836	6.96205	10.4434	1.28565	6.55869	8.7491	2.71431	1.5565	1.75264	1.40621	1.57342	2.59549	18.3081	2.99225	0.174315	0.187345	0.0469727	24.424	1.73581	10.9799	2.48023	27.6996	0.0484982	1.8753	8.55952	0.130555	0.0585138	0.0670352	0.0527253	0.0592043	0.120234
H0351.1016	PV-Crus II	cerebellar cortex	CbCx	9.87164	7.23009	3.06371	3.24935	1.20476	10.2471	6.51263	9.07206	6.92754	10.6101	1.22842	6.3723	8.75308	2.67516	1.48752	1.69591	1.31569	1.47492	2.64281	18.0947	2.89979	0.161496	0.183673	0.0445207	23.474	1.76356	10.3957	2.35121	30.1899	0.0452568	1.60009	8.33358	0.123366	0.0541601	0.0625767	0.0480789	0.0536892	0.120631
H0351.2001	PV-Crus II	cerebellar cortex	CbCx	9.73909	7.24413	3.41314	3.17699	1.38445	10.3229	6.17449	9.25962	7.10583	9.74849	1.52411	7.33535	8.73255	2.87742	1.84391	1.989	1.7834	1.98385	2.39832	18.5387	3.28866	0.231087	0.196195	0.0566343	27.7861	1.56684	13.2967	2.98804	18.6598	0.0623909	3.50331	9.22737	0.159407	0.0778739	0.0861127	0.0746753	0.0858062	0.114363
H0351.2002	PV-Crus II	cerebellar cortex	CbCx	9.80323	7.23734	3.24406	3.21201	1.2975	10.2862	6.33811	9.16887	7.01956	10.1654	1.38103	6.86936	8.74248	2.77955	1.67146	1.84718	1.55709	1.73759	2.51662	18.527	3.12892	0.196471	0.192154	0.0509715	25.8946	1.67764	11.9356	2.69053	23.8142	0.0540098	2.4245	8.88156	0.142386	0.0660542	0.07461	0.0610198	0.0691525	0.118664
H0351.1009	PV-IV	cerebellar cortex	CbCx	9.96184	6.94806	3.2721	3.19531	1.28852	10.3572	6.43971	9.26573	6.98482	10.6747	1.28167	6.39515	9.02757	2.43387	1.50688	1.7281	1.28529	1.45356	2.76195	17.9711	2.22503	0.174085	0.165062	0.0440195	23.6374	1.56426	11.0924	2.28245	29.4556	0.0438109	1.51668	9.4044	0.0973712	0.0512128	0.0596997	0.043921	0.0493544	0.122234
H0351.1012	PV-IV	cerebellar cortex	CbCx	9.85067	6.95983	3.56517	3.13462	1.43923	10.4208	6.15611	9.42304	7.13435	9.95203	1.52967	7.20287	9.01035	2.6035	1.8058	1.97392	1.67757	1.88041	2.55689	18.3821	2.47837	0.235652	0.174849	0.0539881	27.2911	1.41978	13.6667	2.79705	19.7201	0.0574809	2.93311	10.2668	0.120999	0.0696059	0.078209	0.0636862	0.0733005	0.117152
H0351.1015	PV-IV	cerebellar cortex	CbCx	9.92763	6.95168	3.36227	3.17664	1.33489	10.3768	6.35245	9.31413	7.03083	10.4523	1.35798	6.64368	9.02227	2.48607	1.59885	1.80374	1.40599	1.5849	2.69886	18.2172	2.31543	0.192359	0.169134	0.0471855	24.8709	1.52843	11.9069	2.446	26.2081	0.0479466	1.87031	9.72615	0.104797	0.0566591	0.0653049	0.0495692	0.0561136	0.121452
H0351.1016	PV-IV	cerebellar cortex	CbCx	9.95329	6.94896	3.29464	3.19064	1.30011	10.3621	6.4179	9.27783	6.99632	10.6191	1.30075	6.45728	9.02624	2.44692	1.52987	1.74701	1.31546	1.48639	2.74618	18.0426	2.24858	0.178586	0.166166	0.0448161	23.9537	1.55612	11.2971	2.32361	28.6242	0.0448358	1.59918	9.48926	0.0992336	0.0525533	0.0610892	0.0452956	0.050993	0.122108
H0351.2001	PV-IV	cerebellar cortex	CbCx	9.82074	6.963	3.64407	3.11828	1.4798	10.4379	6.07975	9.46539	7.1746	9.75747	1.59644	7.42033	9.00572	2.64917	1.88627	2.0401	1.78318	1.99533	2.50168	18.3055	2.52532	0.253057	0.175768	0.0564557	28.0782	1.36909	14.309	2.92425	17.52	0.0612095	3.46726	10.4048	0.126977	0.0748287	0.0832482	0.0696681	0.0807045	0.114637
H0351.2002	PV-IV	cerebellar cortex	CbCx	9.88488	6.95621	3.47499	3.1533	1.39285	10.4012	6.24337	9.37463	7.08834	10.1744	1.45336	6.95434	9.01565	2.55131	1.71382	1.89828	1.55687	1.74907	2.61999	18.3746	2.41324	0.216097	0.172906	0.0510344	26.282	1.47236	12.9009	2.64469	22.4579	0.0532203	2.41011	10.059	0.113918	0.0637506	0.0724456	0.0571788	0.0653273	0.119472
H0351.1009	PV-V	cerebellar cortex	CbCx	9.95111	6.98493	2.91308	3.12202	1.27512	10.4148	6.34897	9.24802	6.96526	10.5895	1.48176	6.38782	9.05823	2.74434	1.54124	1.86478	1.18083	1.42368	2.80105	17.9963	2.3029	0.136939	0.158279	0.0439998	24.8174	1.48195	11.0544	2.27172	28.0135	0.0507757	1.52239	9.69174	0.121823	0.0529127	0.0662149	0.0412162	0.0487721	0.126708
H0351.1012	PV-V	cerebellar cortex	CbCx	9.83994	6.9967	3.20615	3.06133	1.42583	10.4783	6.06536	9.40533	7.11479	9.86686	1.72976	7.19554	9.04101	2.91397	1.84015	2.11059	1.57311	1.85053	2.59599	18.2815	2.54748	0.184094	0.166512	0.0535931	28.4566	1.33582	13.5263	2.76477	18.6257	0.066161	2.92392	10.5077	0.150344	0.0714222	0.0861479	0.0593536	0.0719379	0.120605
H0351.1015	PV-V	cerebellar cortex	CbCx	9.9169	6.98855	3.00326	3.10335	1.32149	10.4343	6.26171	9.29643	7.01127	10.3672	1.55807	6.63634	9.05293	2.79653	1.63321	1.94041	1.30153	1.55502	2.73796	18.2005	2.39091	0.150963	0.161808	0.0470551	26.052	1.44464	11.8387	2.42886	24.8672	0.0554401	1.873	10.0001	0.13081	0.0584042	0.0722639	0.0464087	0.055323	0.125605
H0351.1016	PV-V	cerebellar cortex	CbCx	9.94256	6.98583	2.93563	3.11735	1.28671	10.4196	6.32715	9.26013	6.97677	10.5339	1.50084	6.44995	9.05691	2.75739	1.56423	1.88369	1.21101	1.45651	2.78528	18.0572	2.32589	0.140396	0.159243	0.0447695	25.1345	1.47335	11.2517	2.31131	27.2066	0.0519326	1.60425	9.77337	0.124079	0.0542654	0.0677157	0.0424809	0.0503614	0.126501
H0351.2001	PV-V	cerebellar cortex	CbCx	9.81002	6.99988	3.28505	3.04499	1.4664	10.4954	5.98901	9.44769	7.15505	9.67229	1.79653	7.413	9.03638	2.95964	1.92063	2.17678	1.67873	1.96545	2.54078	18.1776	2.5918	0.197392	0.167133	0.0559576	29.2328	1.28617	14.1405	2.88611	16.5226	0.0703457	3.45115	10.6328	0.157532	0.0766646	0.0915595	0.0648299	0.0790839	0.117837
H0351.2002	PV-V	cerebellar cortex	CbCx	9.87415	6.99308	3.11598	3.08001	1.37945	10.4588	6.15263	9.35693	7.06878	10.0892	1.65345	6.94701	9.04631	2.86178	1.74818	2.03496	1.45241	1.71919	2.65909	18.309	2.48529	0.169142	0.164977	0.0507583	27.4569	1.38795	12.7928	2.61918	21.2524	0.0613746	2.40717	10.3148	0.141818	0.0655396	0.0799528	0.0533912	0.0642359	0.12323
H0351.1009	PV-VI	cerebellar cortex	CbCx	9.98828	7.15307	3.27236	3.13924	1.1873	10.3728	6.53773	9.1862	6.92534	10.595	1.2092	6.44813	8.92696	2.65832	1.57648	1.96098	1.23657	1.57217	3.13472	18.6297	2.61051	0.17722	0.1616	0.0417684	24.3198	1.70407	10.6846	2.22931	28.3695	0.0424074	1.60146	8.92724	0.115789	0.0547019	0.0714084	0.0432194	0.0545388	0.161094
H0351.1012	PV-VI	cerebellar cortex	CbCx	9.87711	7.16485	3.56543	3.07855	1.338	10.4364	6.25412	9.34351	7.07487	9.87234	1.4572	7.25585	8.90974	2.82795	1.87539	2.2068	1.62885	1.99902	2.92966	18.9707	2.89474	0.238822	0.170416	0.0509981	27.9534	1.53976	13.1055	2.71971	18.908	0.0553905	3.08322	9.70227	0.143243	0.0740157	0.0931295	0.0623887	0.080638	0.153706
H0351.1015	PV-VI	cerebellar cortex	CbCx	9.95407	7.1567	3.36253	3.12057	1.23367	10.3924	6.45046	9.23461	6.97135	10.3727	1.28551	6.69666	8.92166	2.71051	1.66845	2.03662	1.35727	1.70351	3.07162	18.8567	2.71251	0.19553	0.165339	0.0447056	25.5507	1.66255	11.4521	2.38548	25.204	0.0463412	1.97191	9.21886	0.124433	0.0604288	0.0779961	0.0487045	0.0619152	0.159824
H0351.1016	PV-VI	cerebellar cortex	CbCx	9.97973	7.15398	3.2949	3.13457	1.19889	10.3777	6.51591	9.1983	6.93684	10.5394	1.22828	6.51026	8.92563	2.67137	1.59947	1.97989	1.26674	1.605	3.11894	18.6967	2.63713	0.181733	0.162618	0.042508	24.6358	1.69455	10.8776	2.26864	27.5582	0.0433828	1.68793	9.00434	0.117959	0.0561122	0.0730424	0.044555	0.0563278	0.160866
H0351.2001	PV-VI	cerebellar cortex	CbCx	9.84719	7.16802	3.64433	3.06221	1.37858	10.4535	6.17777	9.38586	7.11513	9.67778	1.52397	7.47332	8.9051	2.87362	1.95587	2.27298	1.73446	2.11394	2.87445	18.8722	2.94655	0.256199	0.171136	0.0532743	28.73	1.48326	13.7073	2.84047	16.7813	0.058923	3.64097	9.82262	0.150166	0.0794876	0.0990283	0.0681786	0.088692	0.150252
H0351.2002	PV-VI	cerebellar cortex	CbCx	9.91132	7.16123	3.47525	3.09723	1.29163	10.4168	6.34138	9.29511	7.02886	10.0947	1.38089	7.00732	8.91504	2.77576	1.78342	2.13116	1.50814	1.86768	2.99275	18.9868	2.82223	0.219282	0.168735	0.048269	26.9538	1.5988	12.3867	2.57481	21.5603	0.0513497	2.53666	9.5179	0.135031	0.0678751	0.0863757	0.0560847	0.0719575	0.156948
H0351.1009	PV-VIIB	cerebellar cortex	CbCx	9.65736	7.18157	2.98462	3.08156	1.38688	10.1063	6.32353	9.04951	6.89057	10.7435	1.2076	6.21603	8.85233	2.75586	1.45534	1.91198	1.11152	1.49554	3.11986	15.8873	2.85604	0.155725	0.166547	0.0514504	21.6866	1.57568	10.4249	2.33433	33.7305	0.0454381	1.46254	9.0931	0.13289	0.0539508	0.0740388	0.0425104	0.0554753	0.171028
H0351.1012	PV-VIIB	cerebellar cortex	CbCx	9.5462	7.19335	3.27769	3.02087	1.53759	10.1699	6.03993	9.20682	7.0401	10.0209	1.4556	7.02375	8.83511	2.92549	1.75426	2.1578	1.5038	1.9224	2.9148	16.5661	3.24296	0.214888	0.179846	0.0643262	25.5246	1.4579	13.0935	2.91614	23.0202	0.0607725	2.88329	10.1195	0.16834	0.0747502	0.0988758	0.062837	0.0839899	0.167098
H0351.1015	PV-VIIB	cerebellar cortex	CbCx	9.62316	7.18519	3.0748	3.06288	1.43325	10.1258	6.23627	9.09791	6.93658	10.5212	1.28391	6.46456	8.84703	2.80805	1.54732	1.98762	1.23222	1.62688	3.05676	16.2089	2.99126	0.173182	0.171757	0.0555069	22.9656	1.54953	11.2626	2.51775	30.2054	0.0500484	1.81519	9.4649	0.143947	0.0600736	0.081513	0.0482869	0.0634798	0.17103
H0351.1016	PV-VIIB	cerebellar cortex	CbCx	9.64881	7.18248	3.00717	3.07689	1.39847	10.1112	6.30172	9.06161	6.90207	10.6879	1.22668	6.27816	8.851	2.7689	1.47834	1.93089	1.14169	1.52838	3.10409	15.9769	2.89103	0.160015	0.167937	0.0524679	22.013	1.57006	10.6348	2.38035	32.8325	0.0465777	1.54464	9.19028	0.135655	0.0554543	0.075887	0.0439132	0.0574116	0.171133
H0351.2001	PV-VIIB	cerebellar cortex	CbCx	9.51627	7.19652	3.3566	3.00453	1.57816	10.187	5.96357	9.24917	7.08035	9.8263	1.52237	7.24122	8.83047	2.97116	1.83473	2.22398	1.60941	2.03732	2.85959	16.5679	3.31859	0.231751	0.181568	0.0675555	26.3736	1.41189	13.7678	3.06186	20.5399	0.0649927	3.42302	10.2997	0.177416	0.0807042	0.105699	0.0690345	0.0928709	0.164214
H0351.2002	PV-VIIB	cerebellar cortex	CbCx	9.5804	7.18972	3.18752	3.03954	1.49122	10.1503	6.12719	9.15842	6.99409	10.2432	1.37929	6.77522	8.84041	2.87329	1.66228	2.08216	1.38309	1.79106	2.9779	16.4705	3.1408	0.196	0.176893	0.0604809	24.449	1.50378	12.2935	2.74251	26.0757	0.0559662	2.35648	9.86155	0.15764	0.068095	0.0910984	0.0561139	0.0744525	0.169494
H0351.1009	Dt	cerebellar nuclei	CbN	10.2263	6.03895	5.9826	2.14166	2.98693	1.73749	5.21084	8.69246	6.70417	5.24788	1.44109	6.64921	10.485	1.47916	1.46418	1.62502	1.1525	1.93387	2.52083	34.3023	1.88274	1.81063	0.126354	0.227007	0.095482	1.06048	11.8461	2.98567	1.08806	0.0777491	2.87406	41.0388	0.0798281	0.0790039	0.0883211	0.0636535	0.109405	0.164335
H0351.1012	Dt	cerebellar nuclei	CbN	10.1152	6.05073	6.27567	2.08097	3.13763	1.80105	4.92723	8.84977	6.8537	4.52521	1.68908	7.45693	10.4678	1.64879	1.7631	1.87084	1.54478	2.36072	2.31577	31.5248	1.88421	2.20213	0.120258	0.25015	0.0990488	0.864814	13.1137	3.28737	0.654488	0.0916522	4.99387	40.2536	0.0891277	0.0964769	0.103957	0.0829283	0.145991	0.141512
H0351.1015	Dt	cerebellar nuclei	CbN	10.1921	6.04257	6.07278	2.12299	3.0333	1.75705	5.12357	8.74086	6.75018	5.02552	1.51739	6.89774	10.4797	1.53135	1.55616	1.70065	1.2732	2.06521	2.45773	33.4905	1.88702	1.92694	0.124699	0.234366	0.0967619	0.997999	12.2474	3.08168	0.932422	0.0819523	3.41355	40.8785	0.082749	0.0841842	0.0930526	0.0691914	0.119804	0.157265
H0351.1016	Dt	cerebellar nuclei	CbN	10.2178	6.03986	6.00515	2.13699	2.99852	1.74238	5.18902	8.70456	6.71568	5.19229	1.46016	6.71134	10.4837	1.4922	1.48718	1.64393	1.18268	1.9667	2.50505	34.1028	1.8841	1.83932	0.125958	0.228861	0.0958153	1.04467	11.9471	3.00986	1.04704	0.0787915	3.00083	41.005	0.080561	0.0802808	0.0894948	0.0650051	0.111934	0.162563
H0351.2001	Dt	cerebellar nuclei	CbN	10.0853	6.0539	6.35458	2.06463	3.17821	1.81817	4.85088	8.89212	6.89396	4.33064	1.75585	7.67439	10.4632	1.69446	1.84357	1.93702	1.65039	2.47564	2.26056	30.7061	1.87787	2.31302	0.118243	0.255857	0.0996744	0.81568	13.4294	3.36163	0.568741	0.0954608	5.77408	39.9017	0.0914836	0.101445	0.108233	0.0887315	0.157218	0.135443
H0351.2002	Dt	cerebellar nuclei	CbN	10.1494	6.0471	6.1855	2.09965	3.09126	1.7815	5.0145	8.80137	6.80769	4.74757	1.61278	7.2084	10.4731	1.59659	1.67112	1.7952	1.42408	2.22938	2.37886	32.4227	1.88772	2.07778	0.122359	0.2433	0.0981437	0.922768	12.7366	3.19815	0.766902	0.0873118	4.22205	40.5789	0.0863379	0.0909154	0.0990804	0.0766071	0.133872	0.148487
H0351.1009	CgGf-i	cingulate gyrus	CgG	9.49661	9.30524	6.75229	6.78372	8.41897	1.73826	8.30612	8.7864	8.27942	8.3708	1.39019	7.80203	9.45239	3.36759	1.5413	2.26241	1.08641	1.54221	2.62887	16.9016	14.802	2.52235	2.57792	8.00805	0.078061	7.40553	10.3308	7.26974	7.74509	0.0613273	5.22168	16.3914	0.241497	0.0680993	0.112259	0.0496828	0.0681424	0.144722
H0351.1012	CgGf-i	cingulate gyrus	CgG	9.38544	9.31701	7.04535	6.72303	8.56968	1.80183	8.02251	8.94371	8.42895	7.64813	1.63819	8.60975	9.43517	3.53723	1.84021	2.50823	1.47868	1.96906	2.42381	15.3945	14.6814	3.04039	2.43165	8.74572	0.0802547	5.98527	11.3342	7.93292	4.61724	0.071649	8.99207	15.9344	0.267225	0.0824187	0.130954	0.0641497	0.0901185	0.123511
H0351.1015	CgGf-i	cingulate gyrus	CgG	9.4624	9.30886	6.84246	6.76505	8.46534	1.75782	8.21886	8.8348	8.32543	8.14844	1.4665	8.05056	9.44709	3.41979	1.63327	2.33805	1.20711	1.67355	2.56577	16.5007	14.8348	2.68425	2.54402	8.2672	0.0791032	6.96882	10.6801	7.5031	6.63684	0.0646393	6.2015	16.3265	0.25032	0.0725607	0.118266	0.0540023	0.074615	0.138488
H0351.1016	CgGf-i	cingulate gyrus	CgG	9.48805	9.30614	6.77483	6.77905	8.43056	1.74315	8.2843	8.7985	8.29092	8.31521	1.40927	7.86416	9.45106	3.38064	1.56429	2.28132	1.11658	1.57505	2.6131	16.807	14.816	2.56289	2.5704	8.07522	0.0783508	7.29669	10.4211	7.33025	7.45469	0.0621633	5.45319	16.3816	0.243768	0.0692152	0.113776	0.0507489	0.0697331	0.143193
H0351.2001	CgGf-i	cingulate gyrus	CgG	9.35551	9.32018	7.12426	6.7067	8.61025	1.81894	7.94616	8.98606	8.46921	7.45356	1.70496	8.82721	9.43053	3.5829	1.92069	2.57441	1.5843	2.08399	2.3686	14.8962	14.5358	3.17248	2.3752	8.88645	0.0802307	5.60811	11.5308	8.05879	3.98594	0.0741357	10.3286	15.6913	0.272486	0.0860934	0.135444	0.0681876	0.0964111	0.117437
H0351.2002	CgGf-i	cingulate gyrus	CgG	9.41965	9.31339	6.95518	6.74171	8.5233	1.78227	8.10978	8.8953	8.38294	7.87049	1.56188	8.36122	9.44047	3.48503	1.74824	2.43259	1.35798	1.83773	2.48691	15.919	14.7887	2.88429	2.48758	8.55246	0.0799535	6.42106	11.0681	7.75956	5.43969	0.0686268	7.64362	16.1505	0.260267	0.0780897	0.125489	0.0595819	0.0830867	0.130303
H0351.1009	CgGf-s	cingulate gyrus	CgG	9.73477	9.20192	6.90798	7.11311	8.38287	1.71255	8.1848	8.98569	8.46829	8.56643	1.27034	7.47053	9.72154	3.48726	1.29336	2.0261	1.11216	1.42006	2.53883	18.4416	12.7466	2.59926	2.99641	7.22496	0.0709365	6.29815	10.9724	7.66569	8.2053	0.0522099	3.8388	18.2733	0.242724	0.0530496	0.0881573	0.046788	0.0579189	0.125778
H0351.1012	CgGf-s	cingulate gyrus	CgG	9.6236	9.2137	7.20104	7.05242	8.53357	1.77612	7.9012	9.143	8.61782	7.84376	1.51834	8.27826	9.70432	3.6569	1.59228	2.27192	1.50444	1.84691	2.33377	16.9903	12.7881	3.16912	2.8589	7.98122	0.0737687	5.1488	12.1765	8.46118	4.94784	0.0616985	6.68669	17.968	0.271671	0.0649428	0.104022	0.0611067	0.0774787	0.108578
H0351.1015	CgGf-s	cingulate gyrus	CgG	9.70056	9.20554	6.99815	7.09444	8.42924	1.73211	8.09754	9.03409	8.5143	8.34407	1.34665	7.71906	9.71624	3.53946	1.38534	2.10174	1.23286	1.55139	2.47574	18.0589	12.8138	2.77451	2.966	7.48145	0.0721023	5.94477	11.378	7.93583	7.05259	0.0551969	4.57301	18.2563	0.252357	0.056697	0.0931576	0.0510106	0.0636134	0.120727
H0351.1016	CgGf-s	cingulate gyrus	CgG	9.72621	9.20283	6.93052	7.10844	8.39446	1.71744	8.16299	8.99779	8.47979	8.51084	1.28942	7.53267	9.72022	3.50031	1.31636	2.04501	1.14234	1.45289	2.52306	18.3517	12.7679	2.64294	2.98984	7.29083	0.0712515	6.21009	11.0764	7.7351	7.90337	0.05296	4.01191	18.2755	0.245184	0.053958	0.0894134	0.0478267	0.059314	0.12454
H0351.2001	CgGf-s	cingulate gyrus	CgG	9.59367	9.21687	7.27995	7.03609	8.57415	1.79323	7.82484	9.18535	8.65808	7.6492	1.58511	8.49572	9.69969	3.70257	1.67275	2.3381	1.61005	1.96183	2.27856	16.5055	12.7116	3.31992	2.80361	8.1418	0.074039	4.84348	12.4369	8.62952	4.28828	0.0640931	7.71101	17.764	0.278118	0.0681073	0.108015	0.0652107	0.0832174	0.103648
H0351.2002	CgGf-s	cingulate gyrus	CgG	9.65781	9.21007	7.11087	7.0711	8.4872	1.75656	7.98846	9.09459	8.57181	8.06612	1.44204	8.02973	9.70962	3.6047	1.5003	2.19628	1.38374	1.71557	2.39687	17.4986	12.8299	2.99433	2.91291	7.7735	0.0731965	5.5015	11.8429	8.24303	5.80576	0.0588587	5.66112	18.1385	0.263535	0.0612845	0.0992799	0.0565276	0.0711462	0.114089
H0351.1009	CgGp-i	cingulate gyrus	CgG	9.83166	9.09023	6.29311	6.96399	7.65063	1.92035	7.76172	9.30786	8.2237	8.64606	1.27245	7.37185	9.90048	3.50327	1.60482	1.70941	1.14755	1.40262	2.80205	19.9484	11.9321	1.71672	2.73309	4.39898	0.0828642	4.7511	13.8749	6.54432	8.77018	0.0528847	3.62604	20.923	0.24824	0.0665861	0.0715923	0.0484988	0.057878	0.152681
H0351.1012	CgGp-i	cingulate gyrus	CgG	9.72049	9.10201	6.58618	6.9033	7.80133	1.98392	7.47811	9.46517	8.37323	7.92339	1.52045	8.17958	9.88326	3.6729	1.90374	1.95522	1.53983	1.82947	2.59699	18.4787	12.0362	2.10451	2.62188	4.88593	0.0866423	3.90525	15.4815	7.26282	5.3173	0.0628366	6.35052	20.6856	0.27936	0.0819585	0.0849361	0.0636864	0.077846	0.132521
H0351.1015	CgGp-i	cingulate gyrus	CgG	9.79745	9.09385	6.38329	6.94532	7.697	1.93991	7.67446	9.35627	8.26971	8.4237	1.34876	7.62038	9.89518	3.55546	1.6968	1.78504	1.26825	1.53395	2.73896	19.566	12.0143	1.83543	2.70972	4.5625	0.0843619	4.49177	14.4109	6.78588	7.55028	0.0560006	4.32653	20.9373	0.258509	0.0712791	0.0757751	0.0529612	0.063671	0.146786
H0351.1016	CgGp-i	cingulate gyrus	CgG	9.8231	9.09113	6.31566	6.95932	7.66222	1.92524	7.7399	9.31996	8.2352	8.59047	1.29153	7.43399	9.89915	3.51632	1.62782	1.72831	1.17773	1.43545	2.78628	19.859	11.9568	1.74627	2.72819	4.44087	0.0832654	4.68654	14.0119	6.60622	8.45083	0.0536659	3.79108	20.9339	0.250857	0.0677534	0.0726413	0.0495953	0.0592957	0.151239
H0351.2001	CgGp-i	cingulate gyrus	CgG	9.69056	9.10518	6.66508	6.88696	7.84191	2.00103	7.40176	9.50752	8.41349	7.72883	1.58722	8.39704	9.87862	3.71857	1.98421	2.0214	1.64544	1.94439	2.54178	17.9798	11.983	2.20813	2.57524	4.99212	0.0870974	3.67948	15.8375	7.41904	4.61577	0.0653786	7.33493	20.4831	0.286441	0.0860881	0.0883361	0.0680711	0.0837441	0.126703
H0351.2002	CgGp-i	cingulate gyrus	CgG	9.7547	9.09838	6.49601	6.92198	7.75496	1.96436	7.56538	9.41677	8.32722	8.14575	1.44414	7.93105	9.88856	3.6207	1.81176	1.87959	1.41913	1.69813	2.66009	18.9985	12.0545	1.98498	2.66677	4.75051	0.085821	4.16552	15.0312	7.06329	6.22844	0.0598403	5.36718	20.8456	0.270523	0.0772073	0.0809236	0.0588117	0.0713593	0.139005
H0351.1009	CgGp-s	cingulate gyrus	CgG	9.7413	9.1792	6.50445	6.99033	7.81632	1.985	7.94864	9.15597	8.2448	8.68788	1.38527	7.37409	9.83955	3.54479	1.42807	1.78406	1.13554	1.44167	3.08218	18.8855	12.7914	2.00326	2.80546	4.9734	0.0873473	5.45108	12.5871	6.69323	9.0995	0.0576386	3.6604	20.2164	0.25751	0.0593743	0.0759906	0.0484772	0.0599363	0.186868
H0351.1012	CgGp-s	cingulate gyrus	CgG	9.63014	9.19097	6.79751	6.92964	7.96703	2.04857	7.66503	9.31328	8.39433	7.96521	1.63327	8.18182	9.82233	3.71442	1.72699	2.02988	1.52782	1.86852	2.87712	17.5195	12.9217	2.45933	2.6952	5.53192	0.0914619	4.48709	14.0649	7.43883	5.52494	0.0685842	6.41996	20.016	0.290211	0.0731873	0.0902847	0.0637501	0.0807311	0.162428
H0351.1015	CgGp-s	cingulate gyrus	CgG	9.7071	9.18282	6.59462	6.97166	7.8627	2.00456	7.86137	9.20437	8.29081	8.46552	1.46158	7.62262	9.83425	3.59699	1.52005	1.85969	1.25624	1.57301	3.01909	18.5339	12.8868	2.14298	2.78303	5.16115	0.0889758	5.15642	13.0807	6.94417	7.83818	0.0610687	4.36996	20.2416	0.268312	0.0635945	0.0804754	0.0529672	0.0659722	0.179753
H0351.1016	CgGp-s	cingulate gyrus	CgG	9.73275	9.1801	6.52699	6.98566	7.82792	1.98989	7.92682	9.16807	8.2563	8.63229	1.40435	7.43623	9.83823	3.55784	1.45107	1.80297	1.16572	1.4745	3.06641	18.8038	12.8198	2.03805	2.80085	5.0215	0.0877833	5.37782	12.7133	6.75754	8.76948	0.0584988	3.82757	20.23	0.260263	0.0604241	0.0771157	0.0495806	0.0614136	0.18513
H0351.2001	CgGp-s	cingulate gyrus	CgG	9.60021	9.19414	6.87642	6.9133	8.00761	2.06568	7.58867	9.35563	8.43458	7.77064	1.70004	8.39928	9.8177	3.76009	1.80747	2.09606	1.63343	1.98344	2.82192	17.0501	12.8673	2.58097	2.64781	5.65334	0.0919617	4.22858	14.3913	7.60043	4.79703	0.0713737	7.4167	19.8242	0.29763	0.0768912	0.0939186	0.0681535	0.0868661	0.155331
H0351.2002	CgGp-s	cingulate gyrus	CgG	9.66434	9.18735	6.70734	6.94832	7.92066	2.02901	7.75229	9.26488	8.34832	8.18757	1.55696	7.93329	9.82763	3.66223	1.63501	1.95424	1.40712	1.73718	2.94022	18.0063	12.9371	2.31888	2.74043	5.3768	0.0905649	4.78455	13.6513	7.23206	6.46952	0.0652921	5.42407	20.1641	0.280937	0.0689218	0.085991	0.058851	0.0739794	0.170319
H0351.1009	Cl	claustrum	Cl	9.17569	9.57319	7.1668	7.14058	9.51953	1.83261	7.82498	9.20483	9.00663	6.63934	2.91698	7.83483	9.64223	3.20205	1.62059	1.87265	1.08863	1.77317	2.85038	11.9068	15.684	2.95842	2.90515	15.1114	0.0733349	4.66867	12.1498	10.5902	2.05249	0.155503	4.70065	16.4528	0.189475	0.0633117	0.0753988	0.0437874	0.0703748	0.148487
H0351.1012	Cl	claustrum	Cl	9.06452	9.58497	7.45986	7.07989	9.67024	1.89618	7.54138	9.36213	9.15616	5.91667	3.16498	8.64255	9.62501	3.37168	1.9195	2.11847	1.48091	2.20002	2.64532	10.4189	14.9449	3.42588	2.63263	15.8548	0.072433	3.62502	12.806	11.1022	1.17551	0.174536	7.77672	15.3655	0.201422	0.0736134	0.0844993	0.0543159	0.0894134	0.121745
H0351.1015	Cl	claustrum	Cl	9.14148	9.57682	7.25697	7.12191	9.5659	1.85217	7.73772	9.25323	9.05264	6.41698	2.99329	8.08336	9.63693	3.25424	1.71256	1.94829	1.20933	1.90451	2.78728	11.4616	15.4987	3.10421	2.8268	15.3819	0.0732733	4.33183	12.3847	10.7771	1.73417	0.161606	5.50452	16.1581	0.193647	0.0665147	0.0783213	0.0469279	0.0759803	0.140101
H0351.1016	Cl	claustrum	Cl	9.16713	9.5741	7.18934	7.13591	9.53112	1.8375	7.80317	9.21693	9.01813	6.58375	2.93606	7.89696	9.6409	3.2151	1.64358	1.89156	1.11881	1.80601	2.8346	11.7967	15.6412	2.99492	2.88605	15.1821	0.0733369	4.58317	12.211	10.6391	1.96828	0.157044	4.89104	16.3825	0.190555	0.0641129	0.0761371	0.0445628	0.0717532	0.146379
H0351.2001	Cl	claustrum	Cl	9.03459	9.58814	7.53877	7.06356	9.71081	1.91329	7.46502	9.40449	9.19641	5.72211	3.23175	8.86001	9.62037	3.41735	1.99998	2.18465	1.58652	2.31495	2.59011	10.0009	14.6782	3.54608	2.55091	15.9808	0.0718311	3.36937	12.9237	11.1879	1.00665	0.179146	8.86102	15.0098	0.203741	0.0762793	0.0866962	0.0572722	0.0948903	0.11483
H0351.2002	Cl	claustrum	Cl	9.09873	9.58135	7.36969	7.09857	9.62387	1.87662	7.62864	9.31373	9.11015	6.13903	3.08867	8.39402	9.63031	3.31949	1.82753	2.04284	1.36021	2.06868	2.70841	10.8886	15.2145	3.28459	2.72186	15.6695	0.0729295	3.93037	12.6385	10.9752	1.39964	0.168954	6.68092	15.7397	0.198266	0.0704895	0.081835	0.0509856	0.0833144	0.129807
H0351.1009	DTA	dorsal thalamus	DT	9.57509	7.00456	6.45397	6.52597	8.19087	1.68906	6.74521	9.11824	7.85421	8.28879	1.46793	7.21945	9.29918	1.53146	1.34325	1.72715	1.4394	2.20085	3.27714	22.5596	3.79774	2.59288	2.72556	8.64255	0.0953676	3.17288	16.4365	6.84381	9.2495	0.0818152	4.40771	18.6327	0.0854985	0.0750416	0.0979193	0.0802132	0.135977	0.286721
H0351.1012	DTA	dorsal thalamus	DT	9.46392	7.01633	6.74704	6.46528	8.34158	1.75262	6.4616	9.27555	8.00374	7.56612	1.71593	8.02717	9.28197	1.70109	1.64216	1.97297	1.83168	2.62771	3.07208	20.5986	3.77608	3.1331	2.57725	9.46192	0.0982893	2.57069	18.0773	7.48654	5.52768	0.0958207	7.60908	18.1578	0.0948404	0.0910446	0.114508	0.103825	0.180274	0.245302
H0351.1015	DTA	dorsal thalamus	DT	9.54088	7.00818	6.54414	6.50729	8.23724	1.70862	6.65795	9.16665	7.90022	8.06643	1.54424	7.46798	9.29389	1.58365	1.43522	1.80279	1.5601	2.33219	3.21404	22.0403	3.8089	2.76128	2.69164	8.92862	0.0967101	2.98792	17.0045	7.06857	7.93167	0.0862955	5.23856	18.5723	0.0886858	0.0800151	0.103233	0.0872497	0.149	0.274568
H0351.1016	DTA	dorsal thalamus	DT	9.56653	7.00546	6.47651	6.5213	8.20246	1.69395	6.72339	9.13034	7.86572	8.2332	1.487	7.28158	9.29786	1.54451	1.36624	1.74606	1.46957	2.23369	3.26136	22.4375	3.80203	2.63503	2.71811	8.71663	0.0957391	3.12682	16.5832	6.90204	8.90433	0.0829456	4.60399	18.6249	0.0863184	0.0762852	0.0992607	0.0819495	0.139177	0.283745
H0351.2001	DTA	dorsal thalamus	DT	9.43399	7.0195	6.82594	6.44894	8.38215	1.76974	6.38525	9.3179	8.044	7.37156	1.78269	8.24463	9.27733	1.74676	1.72264	2.03915	1.93729	2.74263	3.01687	19.9492	3.7419	3.27207	2.51961	9.62255	0.0983455	2.4108	18.4068	7.61196	4.77606	0.0992327	8.74765	17.8964	0.0967916	0.0951868	0.118538	0.110457	0.193029	0.233442
H0351.2002	DTA	dorsal thalamus	DT	9.49813	7.01271	6.65686	6.48395	8.29521	1.73306	6.54887	9.22715	7.95774	7.78848	1.63962	7.77864	9.28726	1.6489	1.55019	1.89733	1.71098	2.49637	3.13517	21.2827	3.80052	2.96976	2.63433	9.24512	0.0978388	2.75557	17.6382	7.31684	6.50688	0.0917025	6.46264	18.3887	0.0922941	0.0861906	0.109638	0.0963522	0.166069	0.258575
H0351.1009	DTLd	dorsal thalamus	DT	9.85185	7.26964	6.66039	6.70107	7.95687	1.38213	6.83879	8.96109	7.82259	9.04793	1.70411	7.0738	9.35788	1.1995	1.31033	2.04023	1.39232	1.92247	2.76818	24.8445	4.14866	2.71959	2.79738	6.68013	0.0700792	3.07757	13.3994	6.08643	14.2307	0.0876024	3.62205	17.6413	0.0617468	0.0666771	0.110585	0.0705759	0.101918	0.183161
H0351.1012	DTLd	dorsal thalamus	DT	9.74069	7.28142	6.95345	6.64039	8.10758	1.44569	6.55518	9.1184	7.97212	8.32526	1.95211	7.88153	9.34066	1.36914	1.60925	2.28604	1.78459	2.34932	2.56313	23.4521	4.26449	3.39735	2.73462	7.56077	0.0746686	2.57779	15.2354	6.88319	8.79211	0.106068	6.46423	17.773	0.0708097	0.083632	0.133693	0.0944404	0.139688	0.162002
H0351.1015	DTLd	dorsal thalamus	DT	9.81765	7.27326	6.75056	6.6824	8.00324	1.40169	6.75153	9.00949	7.8686	8.82557	1.78042	7.32233	9.35258	1.2517	1.4023	2.11586	1.51302	2.05381	2.70509	24.5398	4.20664	2.9281	2.79298	6.9772	0.0718478	2.93006	14.015	6.3555	12.3374	0.0934165	4.35218	17.7775	0.0647535	0.0718787	0.11787	0.0776118	0.112908	0.177328
H0351.1016	DTLd	dorsal thalamus	DT	9.8433	7.27055	6.68293	6.69641	7.96847	1.38702	6.81697	8.97319	7.8341	8.99234	1.72319	7.13594	9.35655	1.21255	1.33332	2.05914	1.42249	1.95531	2.75241	24.7793	4.16499	2.77155	2.79756	6.75629	0.0705496	3.0414	13.5569	6.15543	13.738	0.0890619	3.79395	17.6833	0.0625138	0.0679723	0.112415	0.0723058	0.104608	0.181769
H0351.2001	DTLd	dorsal thalamus	DT	9.71076	7.28459	7.03236	6.62405	8.14815	1.46281	6.47883	9.16075	8.01238	8.13069	2.01888	8.09899	9.33602	1.41481	1.68972	2.35223	1.89021	2.46424	2.50792	22.8934	4.25952	3.57628	2.69475	7.75033	0.075306	2.4367	15.6366	7.05421	7.65708	0.110719	7.49065	17.6565	0.0728418	0.0881329	0.139499	0.101272	0.150762	0.155396
H0351.2002	DTLd	dorsal thalamus	DT	9.77489	7.27779	6.86328	6.65906	8.06121	1.42613	6.64245	9.07	7.92611	8.54762	1.8758	7.633	9.34596	1.31694	1.51727	2.21041	1.66389	2.21798	2.62622	24.0006	4.25129	3.18963	2.76862	7.31732	0.07362	2.73692	14.7241	6.66323	10.2512	0.100545	5.4381	17.8279	0.0682536	0.0784208	0.12679	0.0868097	0.127458	0.169145
H0351.1009	DTLv	dorsal thalamus	DT	10.2276	7.37286	6.31717	6.46456	7.79412	1.52105	6.27028	9.23133	7.66575	8.71271	1.33862	6.77646	9.50183	1.47002	1.33799	2.11556	1.31171	1.64942	2.69615	30.6069	4.23119	2.03549	2.25442	5.66598	0.0732645	1.9704	15.3432	5.18359	10.7102	0.0645618	2.79852	18.5075	0.0707181	0.0645336	0.110626	0.0633685	0.0800821	0.165437
H0351.1012	DTLv	dorsal thalamus	DT	10.1164	7.38464	6.61024	6.40387	7.94483	1.58462	5.98668	9.38864	7.81528	7.99004	1.58662	7.58418	9.48462	1.63965	1.6369	2.36138	1.70398	2.07627	2.49109	28.7739	4.33162	2.53241	2.19487	6.38683	0.0777448	1.6437	17.3746	5.8383	6.59015	0.0778526	4.97417	18.5698	0.0807677	0.080614	0.133198	0.0844508	0.109313	0.145729
H0351.1015	DTLv	dorsal thalamus	DT	10.1934	7.37648	6.40735	6.44588	7.84049	1.54061	6.18302	9.27973	7.71176	8.49035	1.41493	7.02499	9.49654	1.52221	1.42996	2.1912	1.43241	1.78076	2.63305	30.1586	4.27998	2.18627	2.24545	5.90368	0.0749325	1.87143	16.0094	5.3997	9.26296	0.0686807	3.35454	18.6055	0.0739829	0.0694003	0.117629	0.0695179	0.0885037	0.159782
H0351.1016	DTLv	dorsal thalamus	DT	10.219	7.37377	6.33972	6.45989	7.80572	1.52594	6.24847	9.24343	7.67725	8.65712	1.3577	6.83859	9.50051	1.48307	1.36098	2.13447	1.34188	1.68226	2.68038	30.5052	4.24486	2.07293	2.25299	5.72656	0.0737046	1.94588	15.5127	5.23869	10.3322	0.0655914	2.92928	18.5386	0.0715463	0.065741	0.112377	0.0648763	0.0821389	0.164064
H0351.2001	DTLv	dorsal thalamus	DT	10.0865	7.38781	6.68915	6.38753	7.9854	1.60173	5.91032	9.43099	7.85554	7.79548	1.65339	7.80165	9.47998	1.68532	1.71738	2.42756	1.8096	2.19119	2.43588	28.1092	4.32976	2.66776	2.16446	6.55177	0.0784662	1.55488	17.8453	5.98777	5.74361	0.0813265	5.76823	18.4617	0.0831467	0.0850151	0.139085	0.0906267	0.118067	0.13989
H0351.2002	DTLv	dorsal thalamus	DT	10.1506	7.38101	6.52007	6.42254	7.89846	1.56506	6.07394	9.34023	7.76927	8.2124	1.51031	7.33565	9.48991	1.58746	1.54493	2.28574	1.58328	1.94493	2.55419	29.45	4.31866	2.37782	2.22239	6.18181	0.0766608	1.74535	16.7932	5.65231	7.68461	0.0738061	4.18499	18.6291	0.0778601	0.0755985	0.126334	0.0776352	0.0997531	0.15217
H0351.1009	DTM	dorsal thalamus	DT	9.2653	7.66744	6.84043	6.53882	8.26845	1.80407	7.24272	8.76624	7.92998	7.71368	1.63489	7.61402	9.67609	1.77084	1.42418	2.09567	1.60456	2.28489	2.92189	17.9843	5.94141	3.34915	2.71732	9.01178	0.102056	4.42625	12.7251	7.12721	6.13492	0.0907631	5.72541	23.9085	0.0997319	0.0784294	0.124917	0.088875	0.142423	0.22148
H0351.1012	DTM	dorsal thalamus	DT	9.15414	7.67922	7.1335	6.47813	8.41916	1.86764	6.95912	8.92355	8.0795	6.99101	1.88289	8.42174	9.65887	1.94047	1.72309	2.34149	1.99684	2.71174	2.71683	16.084	5.78628	3.9639	2.51673	9.66368	0.103024	3.51259	13.7082	7.63655	3.59111	0.104119	9.681	22.821	0.108359	0.0932021	0.143081	0.112676	0.184943	0.185597
H0351.1015	DTM	dorsal thalamus	DT	9.2311	7.67107	6.93061	6.52015	8.31482	1.82363	7.15546	8.81464	7.97598	7.49132	1.71119	7.86255	9.67079	1.82303	1.51615	2.17131	1.72526	2.41623	2.85879	17.4546	5.91962	3.54319	2.66583	9.24875	0.102811	4.14077	13.0781	7.31279	5.2262	0.0951028	6.75982	23.674	0.102768	0.0830767	0.130828	0.0960346	0.155035	0.210695
H0351.1016	DTM	dorsal thalamus	DT	9.25675	7.66835	6.86298	6.53415	8.28004	1.80896	7.22091	8.77834	7.94148	7.65809	1.65396	7.67615	9.67476	1.78389	1.44717	2.11458	1.63474	2.31772	2.90611	17.8569	5.93813	3.39788	2.70534	9.07376	0.102282	4.35468	12.8171	7.17578	5.89606	0.0918627	5.97032	23.8584	0.100519	0.0795954	0.126415	0.0906464	0.145529	0.218813
H0351.2001	DTM	dorsal thalamus	DT	9.12421	7.68239	7.21241	6.46179	8.45973	1.88475	6.88276	8.9659	8.11976	6.79645	1.94965	8.6392	9.65424	1.98614	1.80357	2.40767	2.10245	2.82666	2.66162	15.493	5.70301	4.11741	2.44719	9.77478	0.102528	3.27636	13.8829	7.72265	3.08609	0.107245	11.0696	22.3712	0.109992	0.0969174	0.147318	0.119227	0.196962	0.175672
H0351.2002	DTM	dorsal thalamus	DT	9.18834	7.6756	7.04333	6.4968	8.37279	1.84808	7.04638	8.87515	8.0335	7.21337	1.80658	8.17321	9.66417	1.88827	1.63112	2.26586	1.87614	2.5804	2.77992	16.7215	5.85994	3.78061	2.58846	9.50097	0.10319	3.78862	13.4584	7.50986	4.25354	0.100264	8.27351	23.2548	0.106105	0.0887818	0.137848	0.105216	0.17143	0.196856
H0351.1009	DTP	dorsal thalamus	DT	9.57512	7.77378	6.91314	6.5316	7.80495	1.50893	7.47867	8.82897	7.68706	7.31849	3.66836	7.64656	10.0282	1.64066	1.27279	2.66157	1.41231	1.89132	3.04197	20.5949	5.90886	3.25405	2.49787	6.03791	0.0768411	4.81578	12.2785	5.56413	4.30971	0.34328	5.41009	28.1933	0.0841877	0.0652394	0.170834	0.0718638	0.100163	0.222375
H0351.1012	DTP	dorsal thalamus	DT	9.46396	7.78556	7.20621	6.47092	7.95566	1.57249	7.19507	8.98628	7.83659	6.59582	3.91636	8.45428	10.011	1.81029	1.5717	2.90739	1.80459	2.31817	2.83691	18.4838	5.77488	3.86493	2.32164	6.49752	0.0778436	3.83519	13.2738	5.98279	2.53161	0.395182	9.18009	27.0058	0.0917924	0.0778011	0.196366	0.0914307	0.130526	0.187004
H0351.1015	DTP	dorsal thalamus	DT	9.54092	7.77741	7.00332	6.51293	7.85132	1.52848	7.39141	8.87737	7.73307	7.09613	3.74467	7.89509	10.0229	1.69285	1.36476	2.7372	1.53301	2.02266	2.97887	19.9995	5.89046	3.44449	2.45191	6.20012	0.0774526	4.50768	12.6262	5.71218	3.67338	0.359893	6.39108	27.9323	0.0867991	0.0691435	0.179018	0.0776962	0.109093	0.211664
H0351.1016	DTP	dorsal thalamus	DT	9.56657	7.77469	6.93569	6.52694	7.81654	1.51381	7.45686	8.84107	7.69856	7.2629	3.68744	7.70869	10.0269	1.6537	1.29578	2.68048	1.44249	1.92416	3.02619	20.4509	5.90612	3.3017	2.48709	6.07998	0.0770179	4.73833	12.3685	5.60255	4.14229	0.34747	5.64202	28.1367	0.0848599	0.0662152	0.172899	0.0733027	0.102357	0.219717
H0351.2001	DTP	dorsal thalamus	DT	9.43403	7.78873	7.28511	6.45458	7.99623	1.5896	7.11871	9.02863	7.87685	6.40126	3.98313	8.67174	10.0063	1.85596	1.65218	2.97357	1.9102	2.4331	2.7817	17.8348	5.70142	4.02142	2.26133	6.58337	0.0775998	3.58334	13.4658	6.06051	2.17928	0.407739	10.5147	26.5184	0.0933342	0.0810397	0.202523	0.0969105	0.139244	0.177304
H0351.2002	DTP	dorsal thalamus	DT	9.49816	7.78194	7.11603	6.48959	7.90929	1.55293	7.28233	8.93788	7.79058	6.81818	3.84005	8.20575	10.0163	1.75809	1.47973	2.83175	1.68389	2.18684	2.9	19.1859	5.83913	3.68037	2.38404	6.378	0.077845	4.13002	13.0113	5.87421	2.99385	0.379946	7.833	27.4757	0.089741	0.0739937	0.188883	0.0852419	0.120797	0.198034
H0351.1009	ILc	dorsal thalamus	DT	9.75364	8.38121	6.36246	6.21573	5.9898	1.62353	8.04821	9.03836	8.0661	5.48265	1.18783	8.82887	9.69409	2.03076	1.36535	1.60659	1.30414	2.18571	2.93048	22.5226	8.69914	2.14671	1.93911	1.65802	0.0803917	6.9061	13.7183	6.99228	1.1666	0.0594366	11.8641	21.6119	0.106611	0.067219	0.0794532	0.0644266	0.118699	0.198904
H0351.1012	ILc	dorsal thalamus	DT	9.64248	8.39299	6.65553	6.15504	6.14051	1.68709	7.7646	9.19567	8.21563	4.75998	1.43583	9.63659	9.67687	2.20039	1.66426	1.8524	1.69642	2.61256	2.72542	19.2402	8.09238	2.42689	1.71549	1.69829	0.0775177	5.23497	14.1159	7.15626	0.652278	0.0651273	19.1619	19.7044	0.110642	0.0763008	0.086929	0.0780203	0.14723	0.15921
H0351.1015	ILc	dorsal thalamus	DT	9.71944	8.38483	6.45264	6.19706	6.03617	1.64309	7.96095	9.08677	8.11211	5.26029	1.26414	9.0774	9.68879	2.08296	1.45732	1.68222	1.42484	2.31705	2.86739	21.5719	8.55328	2.24122	1.87736	1.67925	0.0799216	6.37573	13.9135	7.08002	0.980736	0.0614596	13.8234	21.1185	0.108412	0.0702659	0.0821194	0.0687014	0.127511	0.186731
H0351.1016	ILc	dorsal thalamus	DT	9.74509	8.38212	6.38501	6.21106	6.00139	1.62842	8.02639	9.05047	8.0776	5.42706	1.20691	8.891	9.69276	2.04381	1.38834	1.6255	1.33431	2.21855	2.91471	22.2903	8.666	2.17085	1.92427	1.66399	0.0803069	6.77229	13.7725	7.01699	1.11753	0.0599606	12.3313	21.4963	0.107102	0.067996	0.0801445	0.0654966	0.120893	0.195869
H0351.2001	ILc	dorsal thalamus	DT	9.61255	8.39616	6.73443	6.1387	6.18108	1.70421	7.68825	9.23803	8.25589	4.56542	1.5026	9.85406	9.67223	2.24606	1.74474	1.91859	1.80203	2.72749	2.67022	18.2712	7.86315	2.48524	1.64451	1.69353	0.0760535	4.81387	14.0937	7.13463	0.552623	0.0661346	21.6007	19.043	0.110722	0.0782206	0.0882376	0.0813891	0.154581	0.148565
H0351.2002	ILc	dorsal thalamus	DT	9.67668	8.38936	6.56536	6.17372	6.09414	1.66753	7.85187	9.14727	8.16962	4.98234	1.35952	9.38806	9.68217	2.1482	1.57229	1.77677	1.57572	2.48122	2.78852	20.3073	8.32015	2.34991	1.79125	1.69512	0.0788241	5.7323	14.0697	7.14467	0.78436	0.0636705	16.6253	20.3847	0.10999	0.0737884	0.0850241	0.0739637	0.138549	0.171439
H0351.1009	ILr	dorsal thalamus	DT	9.58625	7.77198	6.38434	6.37484	8.25064	1.84522	7.40724	8.69691	7.55588	7.01457	3.5798	7.21384	9.69151	1.30495	1.32994	2.00184	2.22667	2.02373	2.93036	22.7638	6.47287	2.47386	2.45762	9.01962	0.106406	5.02688	12.2894	5.57243	3.82907	0.354099	4.39623	24.4868	0.0731688	0.0744471	0.118607	0.138609	0.120421	0.225748
H0351.1012	ILr	dorsal thalamus	DT	9.47508	7.78376	6.67741	6.31415	8.40135	1.90879	7.12363	8.85422	7.70541	6.2919	3.8278	8.02157	9.67429	1.47458	1.62885	2.24766	2.61894	2.45059	2.72531	20.5385	6.35959	2.95383	2.29632	9.75758	0.108365	4.0245	13.3558	6.02343	2.26118	0.409795	7.49922	23.5795	0.0802005	0.0892518	0.137056	0.177282	0.157755	0.190846
H0351.1015	ILr	dorsal thalamus	DT	9.55204	7.77561	6.47452	6.35616	8.29701	1.86478	7.31998	8.74532	7.60189	6.79221	3.65611	7.46237	9.68621	1.35714	1.42191	2.07748	2.34737	2.15507	2.86727	22.1311	6.46016	2.62166	2.41517	9.27263	0.107376	4.7107	12.6519	5.7273	3.26747	0.371664	5.19938	24.288	0.0755256	0.0789933	0.124433	0.150031	0.131309	0.215123
H0351.1016	ILr	dorsal thalamus	DT	9.57769	7.77289	6.40689	6.37017	8.26223	1.85011	7.38542	8.70901	7.56738	6.95898	3.59888	7.27598	9.69018	1.318	1.35293	2.02075	2.25684	2.05657	2.91459	22.6103	6.4715	2.51072	2.44762	9.08475	0.106677	4.94729	12.3825	5.61232	3.68124	0.358511	4.58585	24.4437	0.0737716	0.0755797	0.120071	0.14142	0.12309	0.223106
H0351.2001	ILr	dorsal thalamus	DT	9.44515	7.78693	6.75631	6.29781	8.44192	1.9259	7.04728	8.89657	7.74567	6.09733	3.89457	8.23903	9.66965	1.52025	1.70933	2.31384	2.72456	2.56551	2.6701	19.8616	6.29272	3.08029	2.24165	9.90858	0.108266	3.76861	13.5792	6.1153	1.95083	0.42376	8.60862	23.2057	0.0817297	0.0931746	0.141669	0.188327	0.168668	0.18135
H0351.2002	ILr	dorsal thalamus	DT	9.50929	7.78013	6.58724	6.33282	8.35498	1.88923	7.2109	8.80582	7.6594	6.51426	3.75149	7.77304	9.67959	1.42239	1.53688	2.17202	2.49824	2.31925	2.7884	21.2738	6.4168	2.80686	2.35306	9.55792	0.108138	4.32475	13.0641	5.90166	2.66841	0.393166	6.3853	23.9392	0.078243	0.0847053	0.131555	0.164934	0.145689	0.201677
H0351.1009	LGd	dorsal thalamus	DT	9.89371	7.81939	5.67988	6.91611	8.07304	1.68411	6.78758	9.6488	7.69087	8.67164	1.2947	6.73207	9.91745	1.62022	1.43476	2.14535	1.29536	2.19139	2.82724	22.3858	5.31544	1.20638	2.84201	6.33717	0.0756198	2.59977	18.8906	4.86238	9.59605	0.0577312	2.50164	22.7571	0.0723441	0.0636171	0.104108	0.0577578	0.107483	0.167014
H0351.1012	LGd	dorsal thalamus	DT	9.78255	7.83117	5.97295	6.85542	8.22375	1.74768	6.50398	9.80611	7.84039	7.94897	1.54269	7.53979	9.90023	1.78985	1.73367	2.39117	1.68764	2.61824	2.62218	20.8517	5.3916	1.48709	2.7415	7.07775	0.0795066	2.14878	21.1949	5.42619	5.85032	0.068976	4.4056	22.6238	0.0818653	0.0787387	0.124198	0.076266	0.145368	0.145766
H0351.1015	LGd	dorsal thalamus	DT	9.85951	7.82302	5.77006	6.89744	8.11941	1.70367	6.70032	9.6972	7.73687	8.44928	1.371	6.9806	9.91215	1.67242	1.52673	2.22099	1.41606	2.32273	2.76414	21.9872	5.35949	1.29158	2.82161	6.58185	0.0770933	2.46126	19.6476	5.04885	8.27272	0.0612173	2.98904	22.8042	0.0754412	0.0681951	0.110343	0.0631595	0.118405	0.160787
H0351.1016	LGd	dorsal thalamus	DT	9.88516	7.8203	5.70242	6.91144	8.08463	1.689	6.76577	9.6609	7.70237	8.61605	1.31377	6.79421	9.91612	1.63327	1.45775	2.16426	1.32554	2.22422	2.81146	22.2929	5.32819	1.22754	2.83784	6.3996	0.0760107	2.56528	19.0834	4.90997	9.24966	0.0586031	2.61635	22.7764	0.0731305	0.0647534	0.105668	0.0590829	0.110152	0.16549
H0351.2001	LGd	dorsal thalamus	DT	9.75262	7.83434	6.05185	6.83908	8.26432	1.76479	6.42762	9.84846	7.88065	7.75441	1.60946	7.75726	9.89559	1.83552	1.81415	2.45735	1.79325	2.73316	2.56697	20.3325	5.37935	1.56368	2.69854	7.24715	0.0800964	2.02892	21.729	5.55484	5.08941	0.0719209	5.09948	22.4506	0.0841213	0.0828842	0.129448	0.0816924	0.156719	0.139667
H0351.2002	LGd	dorsal thalamus	DT	9.81676	7.82755	5.88277	6.8741	8.17738	1.72812	6.59124	9.7577	7.79439	8.17133	1.46639	7.29127	9.90553	1.73766	1.6417	2.31553	1.56694	2.4869	2.68528	21.3942	5.3887	1.39975	2.78271	6.86742	0.078591	2.28728	20.5361	5.26625	6.8387	0.0655518	3.71576	22.7519	0.0791125	0.0740216	0.118087	0.0702835	0.132981	0.152583
H0351.1009	MG	dorsal thalamus	DT	9.49546	7.96167	6.77846	6.78708	8.00096	1.7444	6.91518	9.0251	7.99094	8.16589	1.15134	7.32944	9.98354	1.65761	1.36934	2.28643	1.29909	2.19813	2.88893	18.8234	6.50098	2.86284	2.88	6.68048	0.0873766	3.14743	13.5863	6.63425	7.48958	0.0579252	4.1943	26.4013	0.0822754	0.0673737	0.127222	0.0641716	0.119669	0.193166
H0351.1012	MG	dorsal thalamus	DT	9.3843	7.97344	7.07153	6.72639	8.15167	1.80797	6.63158	9.1824	8.14047	7.44322	1.39934	8.13716	9.96633	1.82725	1.66825	2.53225	1.69137	2.62498	2.68387	17.1479	6.44912	3.45141	2.71707	7.29712	0.0898477	2.54424	14.9085	7.24071	4.46569	0.067686	7.22411	25.6695	0.0910565	0.0815548	0.148436	0.0828718	0.15829	0.164884
H0351.1015	MG	dorsal thalamus	DT	9.46126	7.96529	6.86863	6.76841	8.04733	1.76396	6.82792	9.0735	8.03695	7.94353	1.22765	7.57797	9.97825	1.70981	1.46131	2.36207	1.41979	2.32947	2.82583	18.3669	6.51184	3.04493	2.84057	6.89288	0.0884946	2.9602	14.0381	6.84346	6.41438	0.06102	4.97862	26.2823	0.0852346	0.0717483	0.133957	0.0697126	0.130964	0.184745
H0351.1016	MG	dorsal thalamus	DT	9.48691	7.96257	6.801	6.78241	8.01255	1.74929	6.89337	9.0372	8.00244	8.1103	1.17042	7.39157	9.98222	1.67066	1.39233	2.30534	1.32926	2.23097	2.87315	18.7146	6.50593	2.90832	2.87108	6.73527	0.0876849	3.1006	13.7026	6.68824	7.20744	0.058704	4.37947	26.3805	0.083034	0.0684653	0.128918	0.0655367	0.12244	0.191091
H0351.2001	MG	dorsal thalamus	DT	9.35437	7.97661	7.15043	6.71005	8.19224	1.82508	6.55522	9.22476	8.18073	7.24866	1.46611	8.35462	9.96169	1.87292	1.74873	2.59843	1.79698	2.7399	2.62866	16.6109	6.39215	3.6053	2.65689	7.42263	0.0899189	2.38652	15.1836	7.36363	3.85932	0.0701117	8.30692	25.3055	0.0929504	0.085284	0.153693	0.0881844	0.169528	0.156947
H0351.2002	MG	dorsal thalamus	DT	9.4185	7.96982	6.98135	6.74506	8.1053	1.78841	6.71884	9.134	8.09446	7.66558	1.32303	7.88863	9.97162	1.77505	1.57628	2.45662	1.57067	2.49364	2.74696	17.7202	6.49189	3.272	2.77768	7.13105	0.0894501	2.72765	14.5487	7.0777	5.2576	0.0647872	6.13665	26.0001	0.0886258	0.077219	0.142145	0.076919	0.14584	0.173834
H0351.1009	fro	frontal lobe	FL	9.82564	9.10233	6.70837	7.00494	8.14878	1.86211	8.03187	8.99311	8.36869	8.62634	1.23042	7.25883	9.54882	3.59626	1.42679	1.78049	1.11936	1.4115	2.34079	20.59	12.4715	2.37282	2.91434	6.43978	0.0824886	5.93851	11.5622	7.50016	8.96666	0.0532397	3.47513	16.9952	0.274428	0.0610031	0.0779519	0.0492953	0.0603597	0.114945
H0351.1012	fro	frontal lobe	FL	9.71448	9.11411	7.00144	6.94425	8.29949	1.92567	7.74826	9.15042	8.51822	7.90367	1.47841	8.06655	9.5316	3.7659	1.72571	2.02631	1.51164	1.83835	2.13573	19.1088	12.6039	2.91425	2.801	7.16603	0.0864111	4.8904	12.9252	8.33919	5.4466	0.063377	6.09761	16.8338	0.309409	0.0752271	0.0926543	0.0648535	0.081336	0.0999549
H0351.1015	fro	frontal lobe	FL	9.79144	9.10595	6.79854	6.98627	8.19515	1.88166	7.9446	9.04152	8.4147	8.40398	1.30672	7.50736	9.54352	3.64846	1.51877	1.85613	1.24006	1.54284	2.27769	20.2083	12.5655	2.53851	2.89128	6.68344	0.0840333	5.61796	12.0166	7.78199	7.72438	0.0564127	4.14912	17.0177	0.285963	0.0653445	0.0825592	0.0538655	0.0664438	0.110578
H0351.1016	fro	frontal lobe	FL	9.81709	9.10323	6.73091	7.00027	8.16037	1.867	8.01005	9.00521	8.38019	8.57075	1.24949	7.32097	9.5475	3.60931	1.44979	1.7994	1.14954	1.44433	2.32502	20.5013	12.4994	2.41406	2.9096	6.50217	0.0829017	5.85879	11.6784	7.57235	8.6416	0.0540352	3.63389	17.0069	0.277366	0.0620828	0.0791073	0.0504182	0.0618485	0.113878
H0351.2001	fro	frontal lobe	FL	9.68455	9.11728	7.08034	6.92791	8.34006	1.94278	7.67191	9.19277	8.55848	7.7091	1.54518	8.28402	9.52697	3.81157	1.80618	2.09249	1.61725	1.95327	2.08052	18.6007	12.5535	3.05903	2.75232	7.32484	0.0869013	4.60961	13.2279	8.52213	4.73	0.0659684	7.04576	16.676	0.317385	0.0790507	0.0964036	0.0693476	0.0875353	0.095607
H0351.2002	fro	frontal lobe	FL	9.74868	9.11048	6.91126	6.96292	8.25311	1.90611	7.83553	9.10202	8.47221	8.12603	1.40211	7.81803	9.5369	3.7137	1.63373	1.95068	1.39094	1.70701	2.19883	19.6362	12.6166	2.74732	2.84749	6.96382	0.0855479	5.21364	12.5428	8.10591	6.37662	0.0603238	5.15078	16.9553	0.299467	0.0708297	0.0882317	0.0598586	0.0745202	0.104791
H0351.1009	GRe	frontal lobe	FL	9.82293	9.29026	6.75938	7.01711	8.25601	1.68558	8.25928	9.05727	8.47123	8.74551	1.26938	7.63385	9.56285	3.50292	1.45914	1.98763	1.10423	1.38386	2.39698	19.3231	13.3575	2.3113	2.76339	6.52207	0.068626	6.53687	11.3656	7.57137	9.15673	0.0514283	4.2374	16.1355	0.241861	0.0586575	0.084609	0.0458656	0.0556756	0.112368
H0351.1012	GRe	frontal lobe	FL	9.71177	9.30203	7.05245	6.95643	8.40671	1.74914	7.97567	9.21458	8.62076	8.02284	1.51738	8.44157	9.54563	3.67256	1.75805	2.23345	1.49651	1.81072	2.19192	17.8469	13.4345	2.82506	2.64315	7.22274	0.071544	5.35729	12.6443	8.37792	5.53533	0.0609265	7.3994	15.9056	0.271381	0.0719871	0.100084	0.0600514	0.0746636	0.0972442
H0351.1015	GRe	frontal lobe	FL	9.78873	9.29388	6.84955	6.99844	8.30238	1.70513	8.17201	9.10568	8.51724	8.52315	1.34569	7.88238	9.55755	3.55512	1.55111	2.06327	1.22493	1.5152	2.33389	18.9439	13.4433	2.46996	2.73848	6.76135	0.0698337	6.17717	11.7991	7.84717	7.87937	0.0544329	5.05362	16.139	0.251748	0.0627623	0.0895105	0.0500622	0.0612195	0.107979
H0351.1016	GRe	frontal lobe	FL	9.81438	9.29116	6.78192	7.01245	8.2676	1.69047	8.23746	9.06938	8.48273	8.68992	1.28846	7.69599	9.56152	3.51597	1.48213	2.00654	1.13441	1.4167	2.38121	19.235	13.3841	2.35089	2.75821	6.58363	0.0689526	6.44752	11.4769	7.64235	8.82259	0.0521837	4.42989	16.1427	0.24439	0.0596809	0.0858418	0.0468986	0.0570347	0.111297
H0351.2001	GRe	frontal lobe	FL	9.68184	9.3052	7.13135	6.94009	8.44729	1.76626	7.89931	9.25694	8.66102	7.82827	1.58415	8.65904	9.54099	3.71823	1.83853	2.29963	1.60212	1.92564	2.13671	17.3386	13.3547	2.95964	2.59217	7.36844	0.0718099	5.03987	12.9153	8.54504	4.7977	0.0632943	8.53333	15.7258	0.277834	0.0754988	0.103931	0.0640878	0.0801979	0.0928333
H0351.2002	GRe	frontal lobe	FL	9.74597	9.29841	6.96227	6.9751	8.36034	1.72958	8.06293	9.16618	8.57475	8.2452	1.44107	8.19305	9.55093	3.62036	1.66608	2.15781	1.37581	1.67938	2.25502	18.3738	13.4731	2.66821	2.69204	7.03204	0.0709617	5.72206	12.2931	8.15877	6.49262	0.0580997	6.2621	16.0503	0.263151	0.0679058	0.0954848	0.05553	0.0685347	0.10214
H0351.1009	LOrG	frontal lobe	FL	9.99036	9.08744	6.3998	7.17246	7.95974	2.6566	7.98517	9.07307	8.4094	8.78233	1.2202	7.41601	9.75368	3.82727	1.33567	1.52532	1.04254	1.36	2.78473	21.7118	11.6116	1.80232	3.07911	5.31399	0.134591	5.40849	11.4965	7.25737	9.39819	0.0497296	3.64536	18.4267	0.302986	0.0538736	0.061442	0.043968	0.05479	0.147091
H0351.1012	LOrG	frontal lobe	FL	9.87919	9.09922	6.69287	7.11177	8.11045	2.72017	7.70157	9.23038	8.55892	8.05966	1.4682	8.22373	9.73646	3.9969	1.63458	1.77114	1.43482	1.78686	2.57967	20.222	11.7768	2.2215	2.96994	5.93443	0.141495	4.46986	12.8977	8.09811	5.72915	0.0594103	6.41919	18.3171	0.342829	0.0666729	0.0732918	0.0580517	0.0740948	0.128366
H0351.1015	LOrG	frontal lobe	FL	9.95615	9.09107	6.48998	7.15379	8.00611	2.67616	7.89791	9.12147	8.4554	8.55997	1.29651	7.66454	9.74838	3.87947	1.42764	1.60095	1.16325	1.49134	2.72163	21.3351	11.7133	1.93051	3.05843	5.52173	0.137277	5.12274	11.9628	7.53919	8.10592	0.0527571	4.35763	18.4735	0.316104	0.0577774	0.0651522	0.0481023	0.0603856	0.141673
H0351.1016	LOrG	frontal lobe	FL	9.98181	9.08835	6.42235	7.16779	7.97134	2.66149	7.96336	9.08517	8.4209	8.72674	1.23927	7.47814	9.75235	3.84032	1.35866	1.54423	1.07272	1.39284	2.76896	21.625	11.6412	1.83422	3.07505	5.36714	0.135307	5.33754	11.6156	7.3295	9.0603	0.0504883	3.81309	18.4452	0.306325	0.0548442	0.0623721	0.0449834	0.0561588	0.145771
H0351.2001	LOrG	frontal lobe	FL	9.84927	9.10239	6.77177	7.09543	8.15103	2.73728	7.62521	9.27273	8.59918	7.8651	1.53496	8.44119	9.73182	4.04257	1.71506	1.83732	1.54044	1.90178	2.52446	19.6993	11.7387	2.33364	2.92056	6.07058	0.142407	4.21643	13.2098	8.28207	4.97917	0.0618867	7.423	18.1592	0.351935	0.0701151	0.0763158	0.0621219	0.079803	0.122876
H0351.2002	LOrG	frontal lobe	FL	9.9134	9.0956	6.6027	7.13045	8.06408	2.70061	7.78883	9.18198	8.51292	8.28202	1.39189	7.9752	9.74176	3.94471	1.54261	1.6955	1.31412	1.65552	2.64277	20.7597	11.7771	2.09219	3.01627	5.7613	0.139944	4.76061	12.5038	7.86383	6.70082	0.0564926	5.41709	18.4311	0.331487	0.0627138	0.0697248	0.053528	0.067819	0.134444
H0351.1009	MFG-i	frontal lobe	FL	10.0137	8.99437	6.42965	7.09068	7.73192	2.16565	7.89797	9.1212	8.24382	9.01438	1.22464	7.18693	9.68882	3.61369	1.46029	1.84307	1.09517	1.42044	2.60977	22.4635	11.0827	1.8732	2.96193	4.61965	0.0974976	5.18315	12.1011	6.58727	11.2374	0.0507833	3.16628	17.9346	0.26601	0.0597942	0.0779626	0.0464245	0.058165	0.132644
H0351.1012	MFG-i	frontal lobe	FL	9.90249	9.00615	6.72271	7.02999	7.88263	2.22922	7.61437	9.27851	8.39335	8.29171	1.47264	7.99465	9.6716	3.78333	1.7592	2.08888	1.48745	1.84729	2.40472	21.1681	11.3725	2.33601	2.8905	5.21968	0.103704	4.33399	13.7356	7.4368	6.93088	0.0613824	5.64112	18.0375	0.30453	0.0748702	0.094092	0.0620159	0.0795838	0.117119
H0351.1015	MFG-i	frontal lobe	FL	9.97945	8.998	6.51982	7.072	7.7783	2.18521	7.81071	9.16961	8.28983	8.79202	1.30095	7.43546	9.68352	3.66589	1.55226	1.9187	1.21587	1.55178	2.54668	22.157	11.2219	2.01401	2.95314	4.81836	0.0998189	4.92784	12.6394	6.8689	9.72882	0.0540783	3.79922	18.048	0.278575	0.064369	0.0829825	0.0509816	0.0643472	0.128241
H0351.1016	MFG-i	frontal lobe	FL	10.0051	8.99528	6.45219	7.08601	7.74352	2.17054	7.87616	9.1333	8.25532	8.95879	1.24372	7.24906	9.68749	3.62674	1.48328	1.86198	1.12535	1.45327	2.594	22.3951	11.1216	1.90818	2.96087	4.67034	0.0981105	5.12008	12.2381	6.65913	10.8438	0.0516075	3.31514	17.9698	0.2692	0.0609298	0.0792188	0.0475423	0.0596754	0.13158
H0351.2001	MFG-i	frontal lobe	FL	9.87256	9.00932	6.80162	7.01365	7.92321	2.24633	7.53801	9.32086	8.43361	8.09714	1.53941	8.21211	9.66696	3.829	1.83968	2.15507	1.59306	1.96221	2.34951	20.6819	11.3692	2.46119	2.85085	5.35522	0.104681	4.10036	14.1096	7.62823	6.04139	0.0641301	6.54254	17.935	0.313543	0.0789684	0.0982639	0.0665601	0.0859683	0.112441
H0351.2002	MFG-i	frontal lobe	FL	9.93669	9.00253	6.63254	7.04866	7.83626	2.20966	7.70163	9.23011	8.34734	8.51407	1.39633	7.74612	9.6769	3.73113	1.66723	2.01325	1.36675	1.71595	2.46781	21.6562	11.3337	2.19247	2.92549	5.04998	0.102215	4.60004	13.2703	7.19682	8.07848	0.0581671	4.74411	18.0874	0.293442	0.0701821	0.0892048	0.0569866	0.0725926	0.122243
H0351.1009	MFG-s	frontal lobe	FL	9.91279	8.96889	6.53345	7.09563	7.77473	1.87776	7.99003	9.06324	8.26513	8.81507	1.25541	7.28739	9.70819	3.64017	1.51281	1.71432	1.05732	1.36873	2.58276	21.4749	11.1632	2.06371	3.04705	4.87877	0.081874	5.66399	11.9177	6.85387	10.0342	0.0531865	3.48023	18.6354	0.277769	0.0635747	0.0731047	0.0463627	0.0575326	0.133466
H0351.1012	MFG-s	frontal lobe	FL	9.80163	8.98067	6.82652	7.03494	7.92543	1.94132	7.70642	9.22055	8.41466	8.0924	1.50341	8.09512	9.69097	3.8098	1.81172	1.96013	1.4496	1.79559	2.3777	20.0799	11.3665	2.55367	2.95056	5.4698	0.0864122	4.6994	13.4227	7.67791	6.14091	0.0637896	6.15248	18.5973	0.315532	0.0789878	0.0875462	0.0614539	0.0781094	0.116933
H0351.1015	MFG-s	frontal lobe	FL	9.87859	8.97252	6.62363	7.07695	7.8211	1.89732	7.90277	9.11165	8.31114	8.59271	1.33172	7.53592	9.70289	3.69236	1.60478	1.78995	1.17802	1.50007	2.51966	21.1295	11.2755	2.21334	3.0305	5.07603	0.0836158	5.37166	12.417	7.1292	8.66567	0.0564972	4.1656	18.7068	0.290169	0.0682694	0.0776191	0.0507876	0.0634901	0.128716
H0351.1016	MFG-s	frontal lobe	FL	9.90424	8.9698	6.55599	7.09096	7.78632	1.88265	7.96821	9.07534	8.27663	8.75948	1.27449	7.34953	9.70686	3.65322	1.5358	1.73323	1.08749	1.40157	2.56698	21.3961	11.1954	2.10093	3.04404	4.92919	0.0823368	5.59154	12.0451	6.92428	9.67668	0.0540157	3.64157	18.6602	0.280924	0.0647414	0.0742358	0.0474491	0.0589895	0.132312
H0351.2001	MFG-s	frontal lobe	FL	9.7717	8.98384	6.90542	7.0186	7.96601	1.95844	7.63007	9.2629	8.45492	7.89783	1.57018	8.31258	9.68633	3.85547	1.8922	2.02632	1.55521	1.91051	2.32249	19.5795	11.3405	2.68514	2.90426	5.60061	0.0870515	4.43718	13.7607	7.8598	5.3421	0.0665119	7.12136	18.4546	0.32422	0.0831449	0.0912451	0.0658252	0.0842069	0.112039
H0351.2002	MFG-s	frontal lobe	FL	9.83583	8.97705	6.73634	7.05361	7.87906	1.92177	7.79369	9.17215	8.36865	8.31476	1.42711	7.84659	9.69627	3.75761	1.71975	1.8845	1.32889	1.66425	2.4408	20.5906	11.354	2.40231	2.9932	5.30422	0.0853683	4.99944	12.9981	7.44736	7.1743	0.0605883	5.18615	18.6919	0.304748	0.0742135	0.0831914	0.0566011	0.0714127	0.122332
H0351.1009	MOrG	frontal lobe	FL	9.93297	9.21366	6.68336	7.08067	8.21572	1.95374	8.16003	9.08845	8.45752	8.79605	1.27717	7.50896	9.6576	3.64222	1.38525	1.76605	1.05583	1.60544	2.65171	20.5398	12.4756	2.15956	2.84425	6.2467	0.0813968	6.01019	11.4385	7.38653	9.34004	0.0509259	3.82733	16.9708	0.262357	0.0548877	0.0714676	0.0436829	0.0639379	0.132044
H0351.1012	MOrG	frontal lobe	FL	9.82181	9.22544	6.97643	7.01998	8.36642	2.0173	7.87643	9.24575	8.60705	8.07338	1.52516	8.31668	9.64038	3.81185	1.68416	2.01187	1.44811	2.03229	2.44665	19.0607	12.6071	2.65212	2.73341	6.95063	0.0852606	4.94903	12.7858	8.21219	5.67295	0.0606177	6.71507	16.8083	0.295775	0.0676804	0.0849402	0.0574651	0.0861508	0.114814
H0351.1015	MOrG	frontal lobe	FL	9.89877	9.21729	6.77353	7.06199	8.26209	1.9733	8.07277	9.13685	8.50353	8.57369	1.35347	7.75749	9.6523	3.69442	1.47722	1.84169	1.17653	1.73677	2.58861	20.163	12.5721	2.31082	2.82228	6.48432	0.0829373	5.68688	11.8903	7.66558	8.0476	0.0539715	4.57052	16.9966	0.273438	0.0588053	0.0757064	0.047742	0.0703963	0.127051
H0351.1016	MOrG	frontal lobe	FL	9.92442	9.21457	6.7059	7.076	8.22731	1.95863	8.13822	9.10055	8.46902	8.74046	1.29624	7.57109	9.65628	3.65527	1.40824	1.78496	1.08601	1.63827	2.63594	20.4526	12.5044	2.19725	2.8398	6.30764	0.0818099	5.9299	11.5541	7.45812	9.00204	0.0516902	4.00245	16.9836	0.265183	0.0558629	0.0725317	0.0446808	0.0655192	0.130827
H0351.2001	MOrG	frontal lobe	FL	9.79188	9.22861	7.05533	7.00364	8.407	2.03442	7.80007	9.28811	8.6473	7.87881	1.59193	8.53415	9.63575	3.85752	1.76464	2.07805	1.55372	2.14721	2.39144	18.5465	12.5516	2.78278	2.68484	7.10184	0.0857103	4.66302	13.0801	8.38901	4.92461	0.0630713	7.75615	16.6441	0.303279	0.0710922	0.0883423	0.0614228	0.0926801	0.109776
H0351.2002	MOrG	frontal lobe	FL	9.85601	9.22181	6.88625	7.03865	8.32005	1.99774	7.96369	9.19735	8.56104	8.29574	1.44886	8.06815	9.64568	3.75966	1.59219	1.93623	1.32741	1.90095	2.50975	19.5917	12.6229	2.50083	2.77947	6.75617	0.08443	5.27746	12.4106	7.98445	6.64328	0.0577119	5.67377	16.9338	0.286343	0.0637401	0.080906	0.0530525	0.0789511	0.1204
H0351.1009	orIFG	frontal lobe	FL	10.0538	9.14951	6.5493	7.09707	7.96652	2.11103	7.9823	9.16015	8.3958	8.91419	1.26055	7.46898	9.78298	3.76335	1.40394	1.71717	1.0572	1.35262	2.60221	21.9117	11.7074	1.93073	2.82237	5.1564	0.0890572	5.2131	11.7941	6.94338	9.94542	0.0493909	3.65234	18.1616	0.27994	0.0545521	0.0677804	0.0428975	0.0526459	0.125178
H0351.1012	orIFG	frontal lobe	FL	9.94262	9.16129	6.84237	7.03638	8.11723	2.1746	7.69869	9.31746	8.54533	8.19152	1.50854	8.2767	9.76576	3.93298	1.70285	1.96299	1.44947	1.77947	2.39716	20.4423	11.8939	2.38375	2.72686	5.76808	0.0937824	4.31559	13.2537	7.76071	6.07288	0.0591043	6.44224	18.0837	0.317283	0.0676256	0.0809879	0.0567332	0.0713144	0.109425
H0351.1015	orIFG	frontal lobe	FL	10.0196	9.15313	6.63948	7.07839	8.01289	2.13059	7.89504	9.20856	8.4418	8.69183	1.33685	7.71751	9.77768	3.81554	1.49591	1.79281	1.1779	1.48396	2.53912	21.5451	11.8174	2.06936	2.80519	5.36137	0.0908922	4.9408	12.2802	7.21757	8.58333	0.0524309	4.36874	18.2192	0.292245	0.0585421	0.0719189	0.0469609	0.0580592	0.120644
H0351.1016	orIFG	frontal lobe	FL	10.0452	9.15041	6.57185	7.0924	7.97811	2.11592	7.96048	9.17226	8.4073	8.8586	1.27962	7.53111	9.78165	3.77639	1.42693	1.73608	1.08737	1.38546	2.58644	21.8277	11.7392	1.96523	2.81913	5.20886	0.0895461	5.14559	11.9183	7.01358	9.58947	0.0501528	3.82103	18.1828	0.283073	0.0555443	0.0688181	0.0438957	0.0539703	0.124076
H0351.2001	orIFG	frontal lobe	FL	9.91269	9.16446	6.92128	7.02004	8.1578	2.19171	7.62234	9.35982	8.58558	7.99695	1.57531	8.49416	9.76112	3.97865	1.78333	2.02917	1.55509	1.8944	2.34195	19.9194	11.8586	2.50478	2.68225	5.90203	0.0944124	4.07202	13.5782	7.93919	5.27935	0.0615849	7.4517	17.9328	0.325799	0.0711366	0.0843526	0.0607275	0.0768294	0.104774
H0351.2002	orIFG	frontal lobe	FL	9.97683	9.15766	6.7522	7.05505	8.07086	2.15504	7.78596	9.26906	8.49932	8.41388	1.43224	8.02817	9.77106	3.88078	1.61088	1.88735	1.32877	1.64813	2.46025	20.9775	11.8894	2.24411	2.76829	5.59756	0.0927173	4.59447	12.8438	7.53318	7.10001	0.0561792	5.43437	18.1891	0.306663	0.0635845	0.0770156	0.0522913	0.065248	0.114561
H0351.1009	PCLa-i	frontal lobe	FL	9.8222	8.95301	6.52186	7.01523	7.73934	2.02095	7.80184	9.0439	8.25664	8.7693	1.45415	6.9637	9.77817	3.59282	1.31033	1.62056	1.04816	1.42869	2.70826	20.7272	11.3472	2.10398	2.96182	4.89259	0.0929245	5.10919	12.0851	7.00261	9.99049	0.0627347	2.85789	20.1042	0.276255	0.0567823	0.0704047	0.047347	0.0616373	0.149634
H0351.1012	PCLa-i	frontal lobe	FL	9.71104	8.96479	6.81493	6.95454	7.89005	2.08451	7.51823	9.20121	8.40617	8.04663	1.70215	7.77142	9.76095	3.76245	1.60924	1.86638	1.44044	1.85554	2.5032	19.4322	11.5845	2.6104	2.87564	5.49985	0.0983354	4.25033	13.6473	7.86534	6.13036	0.0754409	5.06569	20.1163	0.314643	0.0707358	0.0845366	0.0629252	0.0839042	0.131446
H0351.1015	PCLa-i	frontal lobe	FL	9.788	8.95663	6.61204	6.99656	7.78571	2.04051	7.71457	9.0923	8.30265	8.54694	1.53046	7.21222	9.77287	3.64501	1.4023	1.6962	1.16886	1.56003	2.64516	20.4044	11.4672	2.25769	2.94724	5.09303	0.0949503	4.84799	12.5979	7.28767	8.63234	0.066674	3.42246	20.1916	0.288736	0.0610068	0.074791	0.0518926	0.0680549	0.144383
H0351.1016	PCLa-i	frontal lobe	FL	9.81365	8.95392	6.54441	7.01056	7.75094	2.02584	7.78002	9.056	8.26814	8.71371	1.47323	7.02583	9.77685	3.60586	1.33332	1.63947	1.07834	1.46153	2.69248	20.6533	11.3811	2.14215	2.95921	4.94369	0.0934597	5.04437	12.2156	7.07531	9.63552	0.0637196	2.99069	20.1331	0.279422	0.0578305	0.0715018	0.0484617	0.0632049	0.148356
H0351.2001	PCLa-i	frontal lobe	FL	9.68111	8.96796	6.89383	6.9382	7.93062	2.10163	7.44188	9.24356	8.44643	7.85206	1.76892	7.98888	9.75632	3.80812	1.68972	1.93256	1.54605	1.97047	2.44799	18.9718	11.5726	2.74825	2.83408	5.63847	0.0991878	4.01822	14.0086	8.06182	5.33965	0.0787595	5.87081	19.9871	0.323715	0.0745525	0.0882194	0.0674861	0.090568	0.126103
H0351.2002	PCLa-i	frontal lobe	FL	9.74524	8.96116	6.72476	6.97321	7.84368	2.06495	7.6055	9.1528	8.36016	8.26899	1.62584	7.52289	9.76625	3.71025	1.51727	1.79074	1.31974	1.72421	2.56629	19.9039	11.5586	2.4529	2.9139	5.32733	0.0970377	4.51658	13.2007	7.62054	7.15388	0.0715739	4.26523	20.1958	0.303546	0.0663852	0.0802407	0.0578907	0.076624	0.137359
H0351.1009	PrG-il	frontal lobe	FL	9.87667	8.77964	6.53775	6.95003	7.53802	1.69558	7.66637	9.06715	8.15349	8.78419	1.37142	6.64841	9.69875	3.71073	1.44366	1.66032	1.09789	1.4889	2.55774	22.3084	10.4287	2.20473	2.93402	4.41026	0.0768629	4.82061	12.7285	6.75678	10.4616	0.0613952	2.38049	19.7202	0.310696	0.0645474	0.0750067	0.0507919	0.0666036	0.139718
H0351.1012	PrG-il	frontal lobe	FL	9.7655	8.79142	6.83082	6.88934	7.68872	1.75915	7.38276	9.22446	8.30302	8.06152	1.61942	7.45613	9.68154	3.88036	1.74257	1.90613	1.49017	1.91575	2.35268	21.0391	10.7102	2.7517	2.86561	4.98718	0.0818229	4.03414	14.4596	7.63442	6.4577	0.0742699	4.24461	19.8496	0.355977	0.080888	0.0905986	0.0679055	0.0912045	0.123466
H0351.1015	PrG-il	frontal lobe	FL	9.84246	8.78327	6.62793	6.93136	7.58439	1.71514	7.57911	9.11555	8.1995	8.56183	1.44773	6.89694	9.69346	3.76292	1.53563	1.73595	1.2186	1.62024	2.49465	21.9986	10.5571	2.36987	2.92459	4.59883	0.0786734	4.58202	13.2915	7.04391	9.05496	0.0653625	2.85565	19.8399	0.32529	0.0694687	0.0798164	0.0557639	0.0736645	0.135046
H0351.1016	PrG-il	frontal lobe	FL	9.86811	8.78055	6.5603	6.94536	7.54961	1.70047	7.64455	9.07925	8.16499	8.7286	1.3905	6.71054	9.69743	3.72377	1.46665	1.67922	1.12807	1.52173	2.54197	22.2382	10.4643	2.24568	2.93267	4.45821	0.0773383	4.76147	12.8714	6.8298	10.0942	0.0623854	2.49216	19.7569	0.31439	0.0657668	0.0762076	0.0520097	0.0683263	0.138583
H0351.2001	PrG-il	frontal lobe	FL	9.73557	8.79459	6.90972	6.873	7.7293	1.77626	7.30641	9.26681	8.34328	7.86695	1.68619	7.67359	9.6769	3.92603	1.82305	1.97231	1.59579	2.03067	2.29748	20.5783	10.7188	2.90231	2.82937	5.12225	0.0826834	3.82083	14.8695	7.83946	5.63507	0.077679	4.92824	19.7582	0.366912	0.0854086	0.0947187	0.0729608	0.0986285	0.118664
H0351.2002	PrG-il	frontal lobe	FL	9.79971	8.7878	6.74065	6.90801	7.64235	1.73959	7.47003	9.17605	8.25701	8.28388	1.54311	7.2076	9.68683	3.82816	1.6506	1.8305	1.36947	1.78441	2.41578	21.5078	10.6655	2.58063	2.89807	4.82133	0.0805857	4.2785	13.9591	7.38239	7.52118	0.0703255	3.56692	19.8892	0.342753	0.075765	0.085827	0.0623508	0.0831286	0.128769
H0351.1009	PrG-prc	frontal lobe	FL	9.8543	8.97982	6.6701	6.96984	7.61912	1.91009	7.84223	9.1108	8.23363	8.84652	1.26752	7.03872	9.88839	3.4567	1.41775	1.62563	1.07522	1.37179	2.69638	20.518	11.1916	2.25734	2.7786	4.35793	0.0833087	5.08676	12.2552	6.67212	10.2039	0.053365	2.91449	21.0087	0.243369	0.0592216	0.0684007	0.0467056	0.0573646	0.143677
H0351.1012	PrG-prc	frontal lobe	FL	9.74314	8.9916	6.96317	6.90915	7.76983	1.97366	7.55862	9.26811	8.38315	8.12385	1.51552	7.84644	9.87118	3.62633	1.71666	1.87145	1.4675	1.79864	2.49132	19.2506	11.4343	2.80279	2.69979	4.90252	0.0882261	4.23486	13.8499	7.49978	6.266	0.0642219	5.1699	21.0372	0.277397	0.0738302	0.0821922	0.0621196	0.0781468	0.126308
H0351.1015	PrG-prc	frontal lobe	FL	9.8201	8.98345	6.76028	6.95117	7.66549	1.92965	7.75496	9.15921	8.27963	8.62416	1.34383	7.28725	9.8831	3.50889	1.50972	1.70127	1.19592	1.50312	2.63329	20.2044	11.3133	2.42298	2.76575	4.53781	0.0851502	4.82814	12.7791	6.94578	8.81932	0.0567329	3.49128	21.1063	0.25444	0.0636465	0.0726836	0.0512049	0.0633561	0.138676
H0351.1016	PrG-prc	frontal lobe	FL	9.84575	8.98073	6.69265	6.96517	7.63072	1.91498	7.82041	9.1229	8.24513	8.79093	1.2866	7.10086	9.88707	3.46975	1.44074	1.64454	1.1054	1.40462	2.68061	20.4465	11.2259	2.29848	2.77638	4.40379	0.0837953	5.02263	12.3885	6.74192	9.84209	0.0542071	3.05016	21.0406	0.246179	0.0603197	0.069472	0.047809	0.0588282	0.142461
H0351.2001	PrG-prc	frontal lobe	FL	9.71321	8.99477	7.04207	6.89281	7.8104	1.99077	7.48227	9.31046	8.42341	7.92929	1.58229	8.06391	9.86654	3.672	1.79714	1.93763	1.57311	1.91356	2.43611	18.7963	11.4236	2.95108	2.66103	5.02657	0.0889994	4.00398	14.2179	7.68786	5.45832	0.0670534	5.99216	20.904	0.285422	0.0778212	0.085781	0.0666284	0.0843615	0.121185
H0351.2002	PrG-prc	frontal lobe	FL	9.77734	8.98798	6.873	6.92783	7.72346	1.9541	7.64588	9.21971	8.33715	8.34621	1.43921	7.59792	9.87647	3.57414	1.62469	1.79582	1.3468	1.6673	2.55442	19.7145	11.4068	2.63325	2.73525	4.74795	0.0870474	4.4994	13.3944	7.26515	7.31095	0.0609198	4.35225	21.1168	0.267569	0.0692777	0.0780024	0.05714	0.0713543	0.131968
H0351.1009	PrG-sl	frontal lobe	FL	9.9697	8.91209	6.54751	6.93874	7.6019	1.84464	7.80355	9.01767	8.19707	8.93514	1.18145	6.99536	9.69706	3.55959	1.33319	1.63033	1.06552	1.41625	2.61195	22.7301	10.9202	2.12042	2.78095	4.40374	0.0814173	5.06437	11.7493	6.65254	11.0961	0.0514131	2.89226	18.8161	0.267281	0.0571153	0.0701779	0.0474434	0.0605003	0.138579
H0351.1012	PrG-sl	frontal lobe	FL	9.85853	8.92387	6.84058	6.87805	7.7526	1.90821	7.51994	9.17498	8.3466	8.21247	1.42944	7.80309	9.67984	3.72923	1.6321	1.87614	1.45779	1.8431	2.40689	21.4535	11.2237	2.64853	2.71822	4.98367	0.0867386	4.24143	13.3576	7.52248	6.85463	0.0622428	5.16115	18.9543	0.306473	0.07163	0.0848319	0.0634781	0.0829112	0.122555
H0351.1015	PrG-sl	frontal lobe	FL	9.93549	8.91572	6.63769	6.92007	7.64827	1.8642	7.71628	9.06607	8.24308	8.71278	1.25775	7.24389	9.69176	3.61179	1.42516	1.70596	1.18622	1.54759	2.54885	22.4276	11.0612	2.28058	2.77364	4.59473	0.0833841	4.81654	12.2761	6.93931	9.60972	0.0547676	3.47161	18.9415	0.28	0.061506	0.0747219	0.0521182	0.0669535	0.134024
H0351.1016	PrG-sl	frontal lobe	FL	9.96115	8.913	6.57006	6.93407	7.61349	1.84953	7.78173	9.02977	8.20857	8.87955	1.20052	7.0575	9.69574	3.57264	1.35618	1.64923	1.09569	1.44909	2.59618	22.6625	10.9594	2.16018	2.78016	4.45239	0.0819351	5.0031	11.8833	6.72561	10.7082	0.0522514	3.02847	18.8544	0.270506	0.0582043	0.0713138	0.0485893	0.062076	0.137477
H0351.2001	PrG-sl	frontal lobe	FL	9.82861	8.92704	6.91948	6.86172	7.79318	1.92532	7.44359	9.21733	8.38686	8.01791	1.49621	8.02055	9.67521	3.7749	1.71258	1.94232	1.56341	1.95803	2.35168	20.9753	11.2282	2.79239	2.68278	5.11662	0.087616	4.01556	13.7308	7.72146	5.97907	0.0650741	5.99003	18.8595	0.315762	0.0756032	0.0886546	0.0681767	0.0896247	0.117742
H0351.2002	PrG-sl	frontal lobe	FL	9.89274	8.92025	6.75041	6.89673	7.70623	1.88865	7.60721	9.12658	8.30059	8.43483	1.35314	7.55456	9.68514	3.67703	1.54013	1.80051	1.33709	1.71176	2.46999	21.934	11.1781	2.48418	2.74935	4.81852	0.0854374	4.49888	12.8967	7.27502	7.98444	0.0589443	4.33766	18.9944	0.295124	0.0671014	0.0803737	0.0582925	0.0755788	0.127834
H0351.1009	SFG-l	frontal lobe	FL	9.85588	9.09701	6.60344	7.05519	7.8208	1.91329	7.99921	9.13214	8.33063	8.81513	1.22093	7.24101	9.75461	3.49734	1.45827	1.67016	1.13026	1.53152	2.62736	20.2785	11.9838	2.12791	2.91035	4.94784	0.082429	5.59919	12.2792	7.04519	9.85691	0.0510103	3.31042	18.904	0.24713	0.0601319	0.0696451	0.0479032	0.0632637	0.135218
H0351.1012	SFG-l	frontal lobe	FL	9.74471	9.10878	6.8965	6.9945	7.9715	1.97686	7.71561	9.28945	8.48016	8.09246	1.46893	8.04873	9.73739	3.66697	1.75718	1.91598	1.52254	1.95837	2.4223	18.9358	12.1857	2.62958	2.8144	5.5398	0.0868812	4.6394	13.8113	7.88163	6.02429	0.0610974	5.84443	18.84	0.28035	0.0746101	0.0832912	0.0634108	0.0857749	0.118309
H0351.1015	SFG-l	frontal lobe	FL	9.82167	9.10063	6.69361	7.03651	7.86717	1.93285	7.91195	9.18054	8.37664	8.59277	1.29723	7.48954	9.74932	3.54953	1.55024	1.7458	1.25096	1.66286	2.56426	19.9419	12.098	2.28101	2.89302	5.1452	0.0841386	5.30742	12.787	7.32437	8.50808	0.0541571	3.96028	18.9664	0.258027	0.0645386	0.0739072	0.0524478	0.0697781	0.130337
H0351.1016	SFG-l	frontal lobe	FL	9.84733	9.09791	6.62598	7.05052	7.83239	1.91818	7.9774	9.14424	8.34214	8.75954	1.24	7.30314	9.75329	3.51039	1.48126	1.68907	1.16044	1.56435	2.61158	20.2012	12.0166	2.16599	2.90707	4.99829	0.0828834	5.5268	12.4087	7.11657	9.50435	0.0517984	3.4634	18.9265	0.249902	0.061227	0.0707128	0.049019	0.0648567	0.13403
H0351.2001	SFG-l	frontal lobe	FL	9.71479	9.11195	6.97541	6.97816	8.01208	1.99397	7.63925	9.3318	8.52042	7.8979	1.53569	8.2662	9.73276	3.71264	1.83766	1.98216	1.62815	2.07329	2.36709	18.4609	12.1558	2.76451	2.76979	5.67136	0.0875098	4.37981	14.1567	8.06703	5.2398	0.0636944	6.7637	18.6923	0.288023	0.078524	0.0867962	0.0679101	0.0924558	0.113338
H0351.2002	SFG-l	frontal lobe	FL	9.77892	9.10516	6.80633	7.01317	7.92513	1.9573	7.80287	9.24104	8.43415	8.31482	1.39262	7.8002	9.74269	3.61478	1.66521	1.84034	1.40184	1.82703	2.48539	19.4231	12.1758	2.47446	2.85592	5.3737	0.0858573	4.93708	13.3784	7.64724	7.04015	0.0580485	4.92795	18.9415	0.270849	0.0701213	0.0791716	0.0584208	0.0784445	0.123808
H0351.1009	SFG-m	frontal lobe	FL	9.88495	9.1127	6.73198	7.02187	8.09045	1.82723	8.11043	9.1156	8.34861	8.75739	1.3211	7.32729	9.71336	3.48348	1.39066	1.73089	1.08887	1.40434	2.64897	20.4124	11.9516	2.29486	2.80557	5.88432	0.076609	5.96637	11.9756	7.03737	9.34258	0.0539412	3.46707	18.1235	0.241468	0.0566057	0.0716602	0.045921	0.0571449	0.135409
H0351.1012	SFG-m	frontal lobe	FL	9.77379	9.12448	7.02505	6.96118	8.24116	1.89079	7.82682	9.27291	8.49814	8.03472	1.5691	8.13501	9.69614	3.65311	1.68958	1.97671	1.48115	1.83119	2.44391	18.992	12.1091	2.82565	2.70329	6.56452	0.0804552	4.92579	13.4212	7.84445	5.68932	0.0643746	6.09889	17.9969	0.272937	0.0699812	0.0853918	0.0605673	0.0771991	0.118048
H0351.1015	SFG-m	frontal lobe	FL	9.85074	9.11633	6.82216	7.00319	8.13682	1.84679	8.02316	9.164	8.39462	8.53503	1.39741	7.57582	9.70806	3.53567	1.48264	1.80652	1.20957	1.53568	2.58587	20.051	12.0519	2.4572	2.78572	6.11214	0.0781097	5.64909	12.4568	7.30799	8.05503	0.0572043	4.14301	18.1629	0.251831	0.0606854	0.0759599	0.0502208	0.0629582	0.130374
H0351.1016	SFG-m	frontal lobe	FL	9.8764	9.11361	6.75452	7.0172	8.10204	1.83212	8.08861	9.1277	8.36011	8.7018	1.34018	7.38942	9.71204	3.49652	1.41366	1.7498	1.11905	1.43718	2.63319	20.3289	11.9809	2.33526	2.80162	5.94263	0.0770094	5.88756	12.0985	7.10665	9.00585	0.054759	3.62626	18.1399	0.244107	0.0576201	0.0727382	0.0469772	0.0585672	0.134181
H0351.2001	SFG-m	frontal lobe	FL	9.74386	9.12765	7.10395	6.94484	8.28173	1.90791	7.75046	9.31526	8.5384	7.84016	1.63587	8.35248	9.69151	3.69878	1.77005	2.04289	1.58676	1.94611	2.3887	18.4977	12.0676	2.96775	2.65784	6.71388	0.0809584	4.64565	13.7435	8.02116	4.94364	0.0670456	7.05131	17.8385	0.280135	0.0735806	0.0888985	0.0648018	0.083131	0.112978
H0351.2002	SFG-m	frontal lobe	FL	9.80799	9.12086	6.93487	6.97985	8.19478	1.87124	7.91408	9.2245	8.45213	8.25708	1.49279	7.88648	9.70144	3.60091	1.5976	1.90107	1.36045	1.69985	2.507	19.5023	12.1126	2.6619	2.7462	6.37474	0.0795948	5.24763	13.0148	7.61958	6.65604	0.0612297	5.14819	18.1139	0.263979	0.0658435	0.0812579	0.0558627	0.0706795	0.123672
H0351.1009	trIFG	frontal lobe	FL	10.0673	8.93821	6.37223	7.07215	7.89979	1.96638	7.90056	9.06775	8.29086	8.96348	1.11632	7.26603	9.63526	3.77015	1.34951	1.80582	1.02981	1.40869	2.72196	23.3558	10.678	1.80325	2.92921	5.19871	0.0850672	5.20148	11.6811	6.81742	10.8667	0.0471918	3.35055	17.311	0.296995	0.0554707	0.0761078	0.0444453	0.0577937	0.143619
H0351.1012	trIFG	frontal lobe	FL	9.95618	8.94999	6.6653	7.01146	8.0505	2.02995	7.61695	9.22505	8.44039	8.24081	1.36432	8.07376	9.61804	3.93978	1.64842	2.05164	1.42209	1.83555	2.5169	21.9544	10.9301	2.2432	2.85149	5.8594	0.0902583	4.33854	13.226	7.67755	6.68562	0.0568999	5.95462	17.3672	0.339159	0.0692844	0.0916257	0.0592247	0.0788798	0.126495
H0351.1015	trIFG	frontal lobe	FL	10.0331	8.94183	6.46241	7.05348	7.94616	1.98594	7.8133	9.11615	8.33687	8.74112	1.19262	7.51456	9.62996	3.82234	1.44148	1.88146	1.15051	1.54003	2.65886	23.0199	10.804	1.93733	2.91833	5.41825	0.087027	4.94155	12.1916	7.10353	9.4008	0.0502159	4.01731	17.4074	0.310789	0.0596698	0.0809473	0.0487713	0.0638884	0.138747
H0351.1016	trIFG	frontal lobe	FL	10.0588	8.93912	6.39478	7.06748	7.91138	1.97127	7.87874	9.07985	8.30237	8.90789	1.13539	7.32817	9.63393	3.7832	1.3725	1.82473	1.05999	1.44153	2.70619	23.2803	10.7135	1.83658	2.92761	5.25476	0.0855858	5.13722	11.8112	6.89049	10.4841	0.0479487	3.50742	17.3417	0.300501	0.0565136	0.0773195	0.0455069	0.0592833	0.14244
H0351.2001	trIFG	frontal lobe	FL	9.92625	8.95316	6.7442	6.99512	8.09107	2.04706	7.5406	9.26741	8.48065	8.04624	1.43108	8.29122	9.6134	3.98545	1.7289	2.11782	1.5277	1.95047	2.46169	21.4349	10.9192	2.36172	2.81036	6.00725	0.0910432	4.10173	13.5765	7.86956	5.82345	0.0594045	6.90122	17.2561	0.348948	0.0730248	0.09562	0.0635192	0.085147	0.121357
H0351.2002	trIFG	frontal lobe	FL	9.99039	8.94636	6.57513	7.03013	8.00413	2.01039	7.70422	9.17665	8.39438	8.46317	1.28801	7.82523	9.62334	3.88759	1.55645	1.97601	1.30139	1.70421	2.58	22.4782	10.9013	2.10701	2.88826	5.67332	0.0890314	4.60846	12.788	7.43561	7.79871	0.0539615	5.01168	17.4288	0.327066	0.0649969	0.0869346	0.0544644	0.0720067	0.132133
H0351.1009	GPi	globus pallidus	GP	9.71866	7.31145	4.88473	2.693	3.08331	1.69296	6.31945	8.69584	5.98068	4.12931	1.22651	8.60519	8.9623	1.96261	1.29192	1.69295	1.053	1.53391	2.90957	33.2121	6.26116	1.1645	0.254897	0.334087	0.127445	3.14799	16.3455	2.48917	0.689818	0.092237	15.35	19.6613	0.153637	0.0965154	0.127444	0.081785	0.114141	0.296182
H0351.1012	GPi	globus pallidus	GP	9.60749	7.32322	5.1778	2.63232	3.23402	1.75653	6.03584	8.85315	6.13021	3.40663	1.4745	9.41291	8.94509	2.13224	1.59083	1.93877	1.44527	1.96076	2.70451	27.8026	5.70758	1.29008	0.220978	0.335336	0.120423	2.33836	16.4818	2.49643	0.377956	0.0990405	24.2946	17.5663	0.156247	0.107357	0.136638	0.097054	0.138737	0.232318
H0351.1015	GPi	globus pallidus	GP	9.68445	7.31507	4.97491	2.67433	3.12969	1.71252	6.23218	8.74424	6.02669	3.90695	1.30281	8.85372	8.95701	2.01481	1.38389	1.76859	1.1737	1.66525	2.84648	31.6367	6.12261	1.20914	0.245434	0.33652	0.126009	2.89038	16.4877	2.50666	0.576752	0.0948565	17.7875	19.1077	0.155381	0.10034	0.131002	0.086736	0.121947	0.276539
H0351.1016	GPi	globus pallidus	GP	9.7101	7.31235	4.90728	2.68834	3.09491	1.69785	6.29763	8.70794	5.99218	4.07372	1.24558	8.66732	8.96098	1.97566	1.31491	1.71186	1.08317	1.56675	2.8938	32.8264	6.22914	1.17606	0.252616	0.334851	0.127144	3.08295	16.3886	2.4947	0.659936	0.0929285	15.9336	19.5306	0.154143	0.0975033	0.128385	0.0830344	0.116099	0.29128
H0351.2001	GPi	globus pallidus	GP	9.57756	7.32639	5.2567	2.61598	3.2746	1.77364	5.95949	8.8955	6.17047	3.21207	1.54127	9.63037	8.94045	2.17791	1.67131	2.00495	1.55089	2.07568	2.64931	26.2236	5.50836	1.31215	0.2104	0.332131	0.117349	2.13571	16.3445	2.47203	0.318044	0.0998913	27.2013	16.8617	0.155301	0.109313	0.137755	0.100559	0.144678	0.215317
H0351.2002	GPi	globus pallidus	GP	9.6417	7.3196	5.08763	2.65099	3.18765	1.73697	6.1231	8.80475	6.0842	3.62899	1.3982	9.16438	8.95038	2.08005	1.49886	1.86313	1.32457	1.82942	2.76761	29.5518	5.90967	1.25798	0.232365	0.337072	0.123317	2.57859	16.5438	2.50999	0.457699	0.0975087	21.2274	18.3011	0.156423	0.104555	0.134587	0.0926575	0.131479	0.251929
H0351.1009	CA1	hippocampal formation	HiF	8.89334	9.5082	7.81936	6.44294	9.80447	1.89566	8.05457	9.45605	9.18447	5.38144	1.29649	7.14571	9.94085	3.15215	1.53142	2.85031	1.174	1.59234	2.76987	9.20773	14.1008	4.37374	1.68465	17.3153	0.0720511	5.14822	13.6002	11.2666	0.80717	0.0475635	2.74198	19.032	0.172141	0.0559752	0.139644	0.0436918	0.0583891	0.13207
H0351.1012	CA1	hippocampal formation	HiF	8.78218	9.51998	8.11243	6.38225	9.95517	1.95922	7.77096	9.61336	9.334	4.65877	1.54449	7.95343	9.92363	3.32179	1.83034	3.09613	1.56628	2.01919	2.56481	8.06242	13.4452	5.06818	1.52763	18.1791	0.0712118	4	14.3442	11.819	0.46259	0.0534201	4.5393	17.786	0.183115	0.0651259	0.156601	0.0542331	0.0742341	0.108356
H0351.1015	CA1	hippocampal formation	HiF	8.85914	9.51183	7.90954	6.42427	9.85084	1.91522	7.9673	9.50445	9.23048	5.15908	1.3728	7.39424	9.93555	3.20435	1.6234	2.92595	1.2947	1.72368	2.70677	8.85667	13.9236	4.58577	1.63796	17.6118	0.0719354	4.77312	13.8526	11.4566	0.681463	0.0493922	3.20844	18.6769	0.175796	0.058762	0.144945	0.0467896	0.0629917	0.124516
H0351.1016	CA1	hippocampal formation	HiF	8.88479	9.50911	7.84191	6.43827	9.81606	1.90055	8.03275	9.46815	9.19598	5.32585	1.31557	7.20784	9.93953	3.1652	1.55442	2.86922	1.20418	1.62517	2.75409	9.12014	14.0586	4.42652	1.67312	17.3917	0.0720337	5.05258	13.6651	11.3156	0.773845	0.0480219	2.85227	18.9457	0.173075	0.0566683	0.140973	0.0444536	0.0595167	0.13016
H0351.2001	CA1	hippocampal formation	HiF	8.75225	9.52315	8.19133	6.36591	9.99575	1.97634	7.69461	9.65571	9.37426	4.4642	1.61126	8.1709	9.919	3.36746	1.91082	3.16231	1.67189	2.13411	2.5096	7.75303	13.2293	5.25557	1.48291	18.357	0.0707488	3.72469	14.5025	11.9321	0.396864	0.0549313	5.18165	17.406	0.185561	0.0676076	0.160966	0.0572892	0.0789248	0.102388
H0351.2002	CA1	hippocampal formation	HiF	8.81638	9.51636	8.02225	6.40093	9.9088	1.93966	7.85822	9.56496	9.288	4.88113	1.46818	7.7049	9.92893	3.26959	1.73836	3.0205	1.44558	1.88785	2.6279	8.41587	13.6714	4.85337	1.57752	17.9453	0.0716145	4.33177	14.1398	11.67	0.550136	0.0516501	3.89504	18.1974	0.180032	0.062288	0.151483	0.0508471	0.0690881	0.115394
H0351.1009	CA2	hippocampal formation	HiF	7.88185	9.34491	6.84078	6.05911	10.0089	1.54117	8.43281	8.20045	9.29782	5.51812	1.34753	7.28312	10.0234	3.48311	1.47339	2.90022	1.11293	1.46139	2.76477	5.07488	13.991	2.46621	1.43458	22.1682	0.0626166	7.43502	6.32896	13.5417	0.985986	0.0547518	3.3511	22.392	0.240588	0.0597428	0.160622	0.0465348	0.059248	0.146228
H0351.1012	CA2	hippocampal formation	HiF	7.77069	9.35668	7.13384	5.99842	10.1596	1.60473	8.14921	8.35776	9.44735	4.79545	1.59553	8.09084	10.0062	3.65275	1.7723	3.14604	1.50521	1.88824	2.55971	4.45275	13.3678	2.86364	1.30354	23.3219	0.0620141	5.78861	6.68888	14.2349	0.566228	0.0616197	5.55907	20.9689	0.256451	0.069652	0.180497	0.0578804	0.0754806	0.120217
H0351.1015	CA2	hippocampal formation	HiF	7.84765	9.34853	6.93095	6.04044	10.0553	1.56073	8.34555	8.24885	9.34383	5.29576	1.42384	7.53164	10.0181	3.53531	1.56536	2.97586	1.23363	1.59273	2.70167	4.88586	13.8277	2.58814	1.3961	22.5684	0.0625732	6.89961	6.4523	13.7827	0.833192	0.0569089	3.92477	21.9942	0.245922	0.0627745	0.166873	0.0498797	0.0639768	0.13799
H0351.1016	CA2	hippocampal formation	HiF	7.8733	9.34581	6.86332	6.05444	10.0205	1.54606	8.411	8.21255	9.30932	5.46253	1.36661	7.34525	10.0221	3.49616	1.49638	2.91913	1.14311	1.49422	2.74899	5.02787	13.9526	2.4966	1.42512	22.2716	0.0626172	7.29872	6.36073	13.6041	0.945515	0.0552934	3.48677	22.2959	0.241955	0.0604977	0.162192	0.047358	0.0604074	0.144149
H0351.2001	CA2	hippocampal formation	HiF	7.74076	9.35986	7.21275	5.98208	10.2002	1.62185	8.07285	8.40011	9.48761	4.60088	1.6623	8.3083	10.0015	3.69842	1.85278	3.21222	1.61082	2.00316	2.5045	4.28214	13.154	2.9697	1.26545	23.5516	0.0616147	5.39052	6.76307	14.3719	0.485806	0.0633666	6.3461	20.5221	0.259893	0.0723104	0.185539	0.0611457	0.0802549	0.113603
H0351.2002	CA2	hippocampal formation	HiF	7.80489	9.35306	7.04367	6.0171	10.1132	1.58517	8.23647	8.30935	9.40134	5.01781	1.51922	7.84231	10.0115	3.60055	1.68033	3.0704	1.38451	1.7569	2.6228	4.64638	13.5881	2.74135	1.34566	23.0141	0.0623438	6.26662	6.59133	14.0505	0.67316	0.0595578	4.76846	21.4467	0.252047	0.0665943	0.174539	0.0542484	0.0702245	0.127982
H0351.1009	CA3	hippocampal formation	HiF	7.47555	9.56021	6.87172	6.33048	9.33859	1.74478	8.36699	8.03692	9.37767	4.65393	1.62464	7.14303	9.65628	2.48325	1.50669	3.2987	1.43968	1.39825	3.02583	4.39714	18.6516	2.89335	1.98824	15.9956	0.0828012	8.15683	6.48872	16.4349	0.621981	0.076185	3.49197	19.9359	0.138146	0.0702045	0.243115	0.0670182	0.0651211	0.20122
H0351.1012	CA3	hippocampal formation	HiF	7.36439	9.57199	7.16479	6.26979	9.48929	1.80835	8.08339	8.19423	9.5272	3.93126	1.87263	7.95075	9.63906	2.65288	1.80561	3.54451	1.83196	1.8251	2.82077	3.85893	17.8247	3.36034	1.80701	16.8317	0.0820224	6.35197	6.85922	17.2798	0.357267	0.0857601	5.79402	18.673	0.147286	0.0818668	0.273257	0.083376	0.0829808	0.165464
H0351.1015	CA3	hippocampal formation	HiF	7.44134	9.56384	6.9619	6.3118	9.38496	1.76434	8.27973	8.08532	9.42368	4.43157	1.70094	7.39156	9.65098	2.53544	1.59867	3.37433	1.56038	1.52959	2.96274	4.23363	18.4351	3.03658	1.93503	16.2854	0.0827491	7.56993	6.6156	16.7284	0.525629	0.0791916	4.09001	19.5831	0.141217	0.0737719	0.252592	0.0718401	0.0703231	0.189896
H0351.1016	CA3	hippocampal formation	HiF	7.467	9.56112	6.89427	6.32581	9.35018	1.74967	8.34518	8.04902	9.38917	4.59834	1.64371	7.20516	9.65496	2.4963	1.52969	3.3176	1.46986	1.43109	3.01006	4.35646	18.6006	2.92904	1.97516	16.0704	0.0828031	8.00741	6.52138	16.5107	0.596459	0.0769396	3.63339	19.8507	0.138932	0.0710927	0.245495	0.0682047	0.0663963	0.198363
H0351.2001	CA3	hippocampal formation	HiF	7.33446	9.57516	7.2437	6.25345	9.52987	1.82546	8.00703	8.23658	9.56746	3.73669	1.9394	8.16821	9.63443	2.69855	1.88608	3.61069	1.93757	1.94003	2.76556	3.71118	17.5401	3.4849	1.75427	16.9979	0.0814964	5.9153	6.9355	17.4467	0.306533	0.0881939	6.6145	18.2756	0.149267	0.0849939	0.280897	0.0880822	0.0882321	0.156365
H0351.2002	CA3	hippocampal formation	HiF	7.39859	9.56837	7.07462	6.28846	9.44292	1.78879	8.17065	8.14582	9.48119	4.15362	1.79633	7.70222	9.64436	2.60068	1.71363	3.46888	1.71126	1.69377	2.88387	4.02649	18.1174	3.21664	1.86529	16.6086	0.0824534	6.87608	6.75877	17.0551	0.424711	0.0828854	4.96968	19.0973	0.144748	0.0782681	0.26422	0.0781394	0.0771977	0.176141
H0351.1009	CA4	hippocampal formation	HiF	8.22338	9.63187	6.73741	6.39797	8.63763	1.57708	8.1454	8.77848	9.33524	5.16842	1.16857	7.98542	9.67012	1.99991	1.44176	2.46995	1.40859	1.79108	3.13229	7.13942	18.9522	2.54883	2.01446	9.51403	0.0712733	6.76375	10.4897	15.43	0.85907	0.0536973	6.05379	19.4615	0.0955454	0.0648919	0.132345	0.0634169	0.08267	0.209455
H0351.1012	CA4	hippocampal formation	HiF	8.11222	9.64365	7.03048	6.33728	8.78834	1.64065	7.86179	8.93579	9.48477	4.44575	1.41657	8.79314	9.65291	2.16954	1.74067	2.71577	1.80086	2.21793	2.92723	6.18274	17.8725	2.92109	1.80664	9.87901	0.0696697	5.19751	10.9421	16.0088	0.486928	0.059647	9.91192	17.9876	0.100521	0.0746714	0.146787	0.0778528	0.10395	0.169959
H0351.1015	CA4	hippocampal formation	HiF	8.18918	9.63549	6.82759	6.3793	8.684	1.59664	8.05814	8.82688	9.38125	4.94606	1.24488	8.23394	9.66483	2.0521	1.53373	2.54559	1.52929	1.92242	3.06919	6.8517	18.6716	2.66636	1.95421	9.65507	0.0709981	6.25678	10.6602	15.6548	0.723642	0.0556359	7.06764	19.0552	0.097354	0.0679687	0.137059	0.0677597	0.088985	0.197028
H0351.1016	CA4	hippocampal formation	HiF	8.21483	9.63277	6.75996	6.3933	8.64922	1.58197	8.12358	8.79058	9.34674	5.11283	1.18765	8.04755	9.6688	2.01295	1.46475	2.48886	1.43876	1.82392	3.11651	7.0681	18.8863	2.57835	1.99972	9.55142	0.0712218	6.6349	10.5346	15.4897	0.823205	0.0541887	6.29427	19.3638	0.0960178	0.0656638	0.133541	0.0644915	0.0842259	0.206327
H0351.2001	CA4	hippocampal formation	HiF	8.08229	9.64682	7.10938	6.32094	8.82891	1.65776	7.78544	8.97814	9.52503	4.25119	1.48334	9.0106	9.64827	2.21521	1.82115	2.78195	1.90648	2.33286	2.87202	5.91568	17.4974	3.01391	1.74496	9.92568	0.0688697	4.81552	11.0073	16.0809	0.41565	0.0610269	11.2578	17.515	0.101353	0.0771282	0.150122	0.0818275	0.109964	0.159793
H0351.2002	CA4	hippocampal formation	HiF	8.14642	9.64002	6.9403	6.35596	8.74197	1.62109	7.94906	8.88738	9.43876	4.66811	1.34026	8.54461	9.6582	2.11734	1.6487	2.64013	1.68016	2.0866	2.99032	6.48347	18.2568	2.81015	1.87423	9.7968	0.0703859	5.6545	10.8357	15.8796	0.581744	0.0579359	8.54422	18.4884	0.0992827	0.0717459	0.142643	0.0733279	0.0971891	0.18183
H0351.1009	DG	hippocampal formation	HiF	8.41859	9.39561	6.36968	7.16515	9.80593	1.61938	8.17714	9.24347	9.80554	8.45883	1.03522	5.82494	10.6384	2.32392	1.07173	7.20197	1.02814	1.19214	2.51528	5.60995	11.0426	1.35574	2.35307	14.6754	0.0503723	4.74542	9.93737	14.6714	5.7686	0.0336002	0.929377	26.1321	0.082088	0.0344614	2.41391	0.0334358	0.0374612	0.0937313
H0351.1012	DG	hippocampal formation	HiF	8.30743	9.40739	6.66275	7.10446	9.95663	1.68294	7.89353	9.40078	9.95507	7.73616	1.28322	6.63266	10.6211	2.49355	1.37064	7.44779	1.42042	1.619	2.31022	5.0921	10.9149	1.62854	2.21191	15.9719	0.0516094	3.8221	10.8649	15.9546	3.4271	0.03912	1.59493	25.3158	0.0905203	0.0415639	2.80621	0.043023	0.0493717	0.0797182
H0351.1015	DG	hippocampal formation	HiF	8.38439	9.39923	6.45986	7.14647	9.8523	1.63894	8.08988	9.29187	9.85155	8.23647	1.11153	6.07347	10.6331	2.37611	1.1637	7.27761	1.14884	1.32348	2.45218	5.45864	11.0302	1.43795	2.31438	15.0998	0.0508747	4.45069	10.2392	15.0919	4.9267	0.0352968	1.10009	25.9418	0.0848035	0.0365966	2.53461	0.0362217	0.0408828	0.089395
H0351.1016	DG	hippocampal formation	HiF	8.41004	9.39652	6.39223	7.16048	9.81752	1.62427	8.15532	9.25557	9.81704	8.40324	1.05429	5.88707	10.637	2.33697	1.09472	7.22088	1.05832	1.22498	2.4995	5.57295	11.0419	1.37614	2.34385	14.7836	0.0505085	4.67097	10.0142	14.7786	5.54673	0.034024	0.969607	26.0901	0.0827767	0.0349908	2.44406	0.034119	0.0382971	0.0926481
H0351.2001	DG	hippocampal formation	HiF	8.2775	9.41056	6.74165	7.08812	9.99721	1.70006	7.81718	9.44313	9.99533	7.54159	1.34998	6.85012	10.6165	2.53922	1.45112	7.51397	1.52603	1.73392	2.25501	4.9426	10.8403	1.70459	2.16728	16.2794	0.0517545	3.5924	11.0878	16.2582	2.96773	0.0406037	1.83769	25.0072	0.0925894	0.0435521	2.91146	0.0458735	0.0529835	0.0760337
H0351.2002	DG	hippocampal formation	HiF	8.34163	9.40376	6.57258	7.12313	9.91026	1.66339	7.9808	9.35237	9.90906	7.95852	1.20691	6.38413	10.6264	2.44136	1.27867	7.37215	1.29972	1.48766	2.37331	5.25873	10.9803	1.54291	2.25983	15.5986	0.0513485	4.09504	10.596	15.5856	4.03228	0.037421	1.35399	25.6256	0.0880483	0.0393293	2.68558	0.0399074	0.0454599	0.083992
H0351.1009	S	hippocampal formation	HiF	9.60978	8.86472	7.46942	6.90497	8.54602	2.36716	8.25105	9.37875	8.52675	7.32269	1.30331	7.1675	10.0552	3.0998	1.36406	4.13949	1.11458	1.3927	2.74115	16.7193	9.97544	3.79233	2.56442	7.99824	0.110401	6.5193	14.2453	7.89213	3.4256	0.0528106	3.07624	22.7672	0.183451	0.0550821	0.377136	0.0463348	0.0561865	0.143072
H0351.1012	S	hippocampal formation	HiF	9.49862	8.87649	7.76249	6.84428	8.69673	2.43072	7.96745	9.53606	8.67628	6.60002	1.55131	7.97523	10.038	3.26943	1.66298	4.38531	1.50685	1.81955	2.53609	15.0821	9.79902	4.52725	2.39566	8.65102	0.112412	5.21835	15.4786	8.52928	2.02254	0.0611057	5.24655	21.9195	0.201043	0.0660234	0.435714	0.0592516	0.0735923	0.120929
H0351.1015	S	hippocampal formation	HiF	9.57558	8.86834	7.5596	6.8863	8.59239	2.38672	8.16379	9.42716	8.57276	7.10033	1.37962	7.41603	10.0499	3.15199	1.45604	4.21513	1.23528	1.52404	2.67805	16.2449	9.94985	4.01648	2.51861	8.21765	0.111341	6.10557	14.6567	8.10659	2.92141	0.055397	3.63604	22.5688	0.189245	0.0584105	0.395422	0.0501228	0.0612298	0.136256
H0351.1016	S	hippocampal formation	HiF	9.60123	8.86562	7.49197	6.9003	8.55761	2.37205	8.22924	9.39085	8.53825	7.2671	1.32239	7.22964	10.0539	3.11285	1.38706	4.1584	1.14475	1.42554	2.72538	16.6034	9.97142	3.84809	2.5535	8.05447	0.110661	6.41485	14.3505	7.94711	3.29272	0.0534585	3.20831	22.7229	0.184927	0.0559094	0.381718	0.0472654	0.0574207	0.141371
H0351.2001	S	hippocampal formation	HiF	9.46869	8.87966	7.84139	6.82794	8.7373	2.44784	7.89109	9.57841	8.71654	6.40546	1.61808	8.19269	10.0334	3.3151	1.74345	4.45149	1.61247	1.93448	2.48088	14.5989	9.70521	4.72557	2.34086	8.79325	0.112417	4.8912	15.7525	8.66761	1.7466	0.0632483	6.02844	21.5925	0.205071	0.0689909	0.450809	0.0630029	0.0787581	0.115022
H0351.2002	S	hippocampal formation	HiF	9.53282	8.87287	7.67231	6.86295	8.65035	2.41116	8.05471	9.48766	8.63027	6.82238	1.475	7.7267	10.0433	3.21724	1.571	4.30967	1.38615	1.68822	2.59919	15.614	9.88205	4.29976	2.45359	8.46961	0.112119	5.60476	15.1327	8.35252	2.38555	0.0585958	4.46493	22.2424	0.196034	0.0626277	0.418012	0.0550961	0.0679283	0.127726
H0351.1009	LHM	hypothalamus	Hy	8.12244	8.37002	6.70513	5.28927	6.45304	1.44775	8.36946	7.62044	7.62422	3.17667	3.09622	9.2663	10.0065	3.91729	1.32871	4.98877	1.1752	1.49228	2.76191	8.46693	10.052	3.17012	1.18811	2.66187	0.0828791	10.0482	5.97873	5.99442	0.274727	0.259827	18.7095	31.2524	0.45904	0.0763153	0.964712	0.0686117	0.0854772	0.206085
H0351.1012	LHM	hypothalamus	Hy	8.01127	8.38179	6.9982	5.22858	6.60374	1.51132	8.08585	7.77775	7.77375	2.454	3.34422	10.074	9.98928	4.08692	1.62763	5.23459	1.56747	1.91913	2.55685	6.88514	8.90123	3.41152	1.00055	2.5954	0.076073	7.25041	5.85617	5.83996	0.14622	0.271012	28.7648	27.1238	0.453487	0.0824602	1.00472	0.0790926	0.100924	0.157025
H0351.1015	LHM	hypothalamus	Hy	8.08823	8.37364	6.79531	5.2706	6.49941	1.46731	8.28219	7.66884	7.67023	2.95431	3.17253	9.51483	10.0012	3.96948	1.42069	5.0644	1.2959	1.62362	2.69881	7.99903	9.74885	3.26459	1.1346	2.65921	0.0812719	9.15009	5.98119	5.98694	0.22781	0.26501	21.5023	30.1229	0.460437	0.0786876	0.9835	0.0721673	0.0905722	0.190836
H0351.1016	LHM	hypothalamus	Hy	8.11389	8.37092	6.72768	5.2846	6.46463	1.45264	8.34764	7.63254	7.63572	3.12108	3.1153	9.32843	10.0052	3.93034	1.35171	5.00768	1.20537	1.52512	2.74614	8.35186	9.98064	3.19516	1.17512	2.66261	0.0825179	9.82088	5.9825	5.99571	0.2623	0.261251	19.382	30.9825	0.459631	0.0769422	0.969887	0.0695205	0.0867692	0.202269
H0351.2001	LHM	hypothalamus	Hy	7.98134	8.38496	7.0771	5.21224	6.64432	1.52843	8.0095	7.8201	7.814	2.25943	3.41099	10.2915	9.98464	4.13259	1.70811	5.30077	1.67309	2.03405	2.50164	6.43726	8.51534	3.43952	0.944318	2.54809	0.0734818	6.5641	5.75653	5.73227	0.121965	0.270948	31.9243	25.8079	0.446798	0.0832277	1.00408	0.0812319	0.104325	0.14426
H0351.2002	LHM	hypothalamus	Hy	8.04548	8.37817	6.90803	5.24726	6.55737	1.49176	8.17311	7.72934	7.72774	2.67636	3.26791	9.82549	9.99457	4.03473	1.53566	5.15895	1.44677	1.78779	2.61995	7.38878	9.30514	3.35866	1.06224	2.63395	0.0786514	8.07227	5.93481	5.92821	0.178775	0.26939	25.3752	28.5305	0.458371	0.0810814	0.999175	0.0762369	0.0965656	0.17192
H0351.1009	PHA	hypothalamus	Hy	7.89143	8.34255	7.09507	5.31158	6.96035	1.74954	8.6141	7.14109	7.85561	3.23465	3.31936	9.3668	9.9825	4.07089	1.55823	5.37122	1.15899	1.59588	2.96004	6.99091	9.55731	4.02539	1.1693	3.6665	0.0990017	11.5367	4.15585	6.8195	0.277144	0.293903	19.4386	29.7859	0.494808	0.0867067	1.21864	0.065746	0.0889992	0.229107
H0351.1012	PHA	hypothalamus	Hy	7.78026	8.35433	7.38814	5.2509	7.11106	1.81311	8.33049	7.2984	8.00514	2.51198	3.56736	10.1745	9.96528	4.24052	1.85715	5.61704	1.55127	2.02273	2.75498	5.6528	8.41539	4.30749	0.979149	3.55478	0.0903589	8.27751	4.04769	6.60631	0.146674	0.304826	29.7171	25.7052	0.486065	0.0931597	1.26202	0.0753616	0.10449	0.173581
H0351.1015	PHA	hypothalamus	Hy	7.85722	8.34617	7.18525	5.29291	7.00672	1.7691	8.52683	7.18949	7.90162	3.01229	3.39566	9.61533	9.9772	4.12308	1.6502	5.44685	1.27969	1.72722	2.89694	6.59452	9.25491	4.13904	1.11493	3.65727	0.096934	10.4896	4.15122	6.80062	0.229464	0.29931	22.3062	28.6656	0.495559	0.0892658	1.24048	0.0690477	0.0941606	0.211831
H0351.1016	PHA	hypothalamus	Hy	7.88287	8.34345	7.11762	5.30692	6.97194	1.75443	8.59228	7.15319	7.86711	3.17906	3.33843	9.42893	9.98118	4.08394	1.58122	5.39013	1.18917	1.62872	2.94426	6.89341	9.48599	4.05573	1.15609	3.6662	0.0985346	11.2716	4.15696	6.81851	0.264512	0.295407	20.13	29.518	0.495267	0.0873873	1.22474	0.0665927	0.0903119	0.224783
H0351.2001	PHA	hypothalamus	Hy	7.75033	8.3575	7.46705	5.23456	7.15163	1.83022	8.25414	7.34075	8.0454	2.31742	3.63412	10.392	9.96065	4.28619	1.93762	5.68322	1.65688	2.13765	2.69977	5.27545	8.03588	4.33492	0.922433	3.48363	0.087122	7.4803	3.97157	6.47266	0.12212	0.304198	32.9212	24.4135	0.478022	0.0938553	1.25891	0.0772587	0.107814	0.15918
H0351.2002	PHA	hypothalamus	Hy	7.81447	8.3507	7.29797	5.26957	7.06468	1.79355	8.41776	7.24999	7.95913	2.73434	3.49105	9.92599	9.97058	4.18832	1.76517	5.5414	1.43057	1.89139	2.81807	6.07813	8.8144	4.24902	1.04155	3.61462	0.0936037	9.23375	4.11004	6.71921	0.17968	0.303593	26.2665	27.091	0.492257	0.0917806	1.2575	0.0727821	0.100172	0.190417
H0351.1009	PrOR	hypothalamus	Hy	7.79031	8.56384	7.3514	5.3411	6.45584	1.59177	8.78442	7.35233	8.07792	3.40876	5.27134	9.43844	10.2172	4.16516	1.39641	5.87211	1.10696	1.52886	2.14312	5.83932	9.982	4.30761	1.06924	2.31551	0.0795086	11.6311	4.31039	7.12755	0.280146	1.01877	18.302	31.3998	0.47324	0.0694396	1.54499	0.0568164	0.0761165	0.116516
H0351.1012	PrOR	hypothalamus	Hy	7.67915	8.57562	7.64447	5.28041	6.60655	1.65533	8.50082	7.50964	8.22745	2.68609	5.51934	10.2462	10.2	4.33479	1.69533	6.11793	1.49924	1.95572	1.93806	4.74793	8.83829	4.63516	0.900349	2.25746	0.0729718	8.39172	4.22159	6.94318	0.149088	1.06252	28.1353	27.2489	0.467467	0.0750231	1.6089	0.0654887	0.0898627	0.0887696
H0351.1015	PrOR	hypothalamus	Hy	7.75611	8.56746	7.44157	5.32242	6.50221	1.61133	8.69716	7.40073	8.12393	3.1864	5.34765	9.68697	10.2119	4.21735	1.48839	5.94775	1.22766	1.6602	2.08002	5.51618	9.68013	4.43562	1.021	2.31302	0.0779605	10.5907	4.31181	7.11808	0.232284	1.03901	21.0323	30.2625	0.474642	0.0715924	1.57495	0.0597559	0.0806471	0.107886
H0351.1016	PrOR	hypothalamus	Hy	7.78176	8.56475	7.37394	5.33643	6.46744	1.59666	8.76261	7.36443	8.08942	3.35317	5.29042	9.50057	10.2159	4.1782	1.41941	5.89102	1.13714	1.5617	2.12734	5.75983	9.91087	4.34155	1.05753	2.31611	0.0791603	11.3677	4.31301	7.12892	0.267468	1.02433	18.9594	31.1279	0.473839	0.0700085	1.55324	0.0575677	0.0772653	0.114356
H0351.2001	PrOR	hypothalamus	Hy	7.64922	8.57879	7.72337	5.26407	6.64713	1.67245	8.42446	7.55199	8.2677	2.49153	5.58611	10.4636	10.1953	4.38046	1.77581	6.18411	1.60485	2.07064	1.88285	4.43946	8.45586	4.6736	0.849821	2.21651	0.0704923	7.59803	4.15012	6.81573	0.124368	1.06236	31.2284	25.9292	0.460611	0.0757279	1.608	0.0672658	0.0928986	0.0815605
H0351.2002	PrOR	hypothalamus	Hy	7.71335	8.57199	7.55429	5.29908	6.56018	1.63577	8.58808	7.46123	8.18144	2.90845	5.44303	9.99763	10.2053	4.28259	1.60336	6.04229	1.37854	1.82438	2.00115	5.0951	9.2391	4.56322	0.955839	2.29094	0.0754431	9.3427	4.27817	7.04792	0.182278	1.05613	24.8193	28.6613	0.472489	0.0737667	1.59998	0.0631226	0.0859795	0.0971874
H0351.1009	LIG	insula	Ins	9.61852	9.35728	6.60547	6.91115	8.34315	2.05462	8.10226	9.03259	8.46436	8.55804	1.39883	7.58342	9.63013	3.41816	1.42633	2.1797	1.3722	1.32966	2.63972	17.3401	14.468	2.14799	2.65492	7.16352	0.0916411	6.0619	11.5523	7.79138	8.31408	0.0581669	4.23082	17.4802	0.235806	0.0592865	0.0999407	0.0571031	0.0554441	0.137475
H0351.1012	LIG	insula	Ins	9.50736	9.36905	6.89854	6.85046	8.49386	2.11819	7.81865	9.1899	8.61389	7.83537	1.64682	8.39114	9.61291	3.58779	1.72525	2.42552	1.76448	1.75651	2.43466	15.9137	14.4589	2.60878	2.52327	7.88273	0.094931	4.93648	12.7704	8.56662	4.99403	0.068472	7.341	17.1216	0.262906	0.072297	0.117469	0.0742899	0.073881	0.118216
H0351.1015	LIG	insula	Ins	9.58432	9.3609	6.69565	6.89248	8.38952	2.07418	8.01499	9.08099	8.51037	8.33568	1.47513	7.83195	9.62483	3.47035	1.51831	2.25534	1.4929	1.461	2.57663	16.9627	14.5291	2.29043	2.62524	7.41012	0.0930503	5.71584	11.9668	8.05757	7.13866	0.0614308	5.03476	17.4458	0.24491	0.0632969	0.1055	0.0621919	0.060832	0.131816
H0351.1016	LIG	insula	Ins	9.60997	9.35818	6.62802	6.90648	8.35475	2.05951	8.08044	9.04469	8.47587	8.50245	1.4179	7.64555	9.62881	3.4312	1.44933	2.19861	1.40237	1.3625	2.62395	17.2513	14.4886	2.18355	2.64844	7.22705	0.0920252	5.97566	11.6588	7.85998	8.00616	0.0589879	4.42051	17.478	0.238137	0.0602868	0.10134	0.0583563	0.0567654	0.136088
H0351.2001	LIG	insula	Ins	9.47743	9.37222	6.97744	6.83412	8.53444	2.1353	7.74229	9.23225	8.65415	7.6408	1.71359	8.60861	9.60828	3.63346	1.80572	2.4917	1.87009	1.87143	2.37946	15.4394	14.3535	2.72934	2.47124	8.03082	0.0951544	4.63769	13.0264	8.72565	4.32265	0.0710366	8.45449	16.9051	0.268793	0.0757209	0.121819	0.0791757	0.0792496	0.112701
H0351.2002	LIG	insula	Ins	9.54156	9.36543	6.80836	6.86914	8.44749	2.09863	7.90591	9.1415	8.56788	8.05773	1.57052	8.14261	9.61821	3.53559	1.63327	2.34988	1.64378	1.62517	2.49776	16.4119	14.5257	2.46822	2.57441	7.68794	0.094322	5.28177	12.4373	8.35704	5.86788	0.0654087	6.22348	17.3074	0.255377	0.0683167	0.112266	0.0688158	0.0679343	0.124384
H0351.1009	SIG	insula	Ins	9.80389	9.34634	6.93246	7.10305	8.61158	1.8296	8.32586	9.00408	8.5711	8.59814	1.35685	7.67141	9.59021	3.75689	1.33567	2.5372	1.03112	1.29927	2.45469	18.5819	13.5318	2.53924	2.85797	8.13147	0.0738906	6.6705	10.6739	7.90649	8.05609	0.0532449	4.2379	16.0238	0.281036	0.052469	0.12067	0.0424838	0.0511617	0.113963
H0351.1012	SIG	insula	Ins	9.69272	9.35812	7.22553	7.04237	8.76228	1.89316	8.04225	9.16138	8.72063	7.87547	1.60485	8.47913	9.57299	3.92652	1.63458	2.78302	1.4234	1.72612	2.24964	17.0505	13.521	3.08345	2.71581	8.94636	0.0765304	5.43118	11.7974	8.69173	4.83825	0.0626675	7.35206	15.6925	0.313282	0.0639727	0.14181	0.0552613	0.0681632	0.0979814
H0351.1015	SIG	insula	Ins	9.76968	9.34997	7.02263	7.08438	8.65795	1.84915	8.23859	9.05248	8.61711	8.37578	1.43316	7.91994	9.58491	3.80908	1.42764	2.61284	1.15182	1.43061	2.3916	18.1765	13.5882	2.70748	2.82587	8.41093	0.0750226	6.28934	11.0563	8.17616	6.91676	0.0562295	5.04291	15.9914	0.29187	0.0560151	0.127375	0.0462673	0.0561303	0.109266
H0351.1016	SIG	insula	Ins	9.79534	9.34725	6.955	7.09839	8.62317	1.83448	8.30404	9.01618	8.5826	8.54255	1.37592	7.73354	9.58888	3.76994	1.35866	2.55611	1.06129	1.3321	2.43892	18.4865	13.5508	2.58124	2.85096	8.20346	0.0741991	6.5755	10.7722	7.97598	7.75761	0.0539956	4.42785	16.0216	0.28381	0.0533535	0.122357	0.0434156	0.0523802	0.112811
H0351.2001	SIG	insula	Ins	9.66279	9.36129	7.30443	7.02603	8.80286	1.91027	7.96589	9.20374	8.76089	7.6809	1.67161	8.6966	9.56836	3.97219	1.71506	2.8492	1.52901	1.84104	2.19443	16.5415	13.4218	3.22579	2.65967	9.11397	0.0767066	5.10218	12.0333	8.85263	4.1876	0.0650113	8.46679	15.4933	0.320281	0.0669989	0.147054	0.0588926	0.0731125	0.0934053
H0351.2002	SIG	insula	Ins	9.72693	9.35449	7.13535	7.06104	8.71591	1.8736	8.12951	9.11298	8.67462	8.09783	1.52854	8.2306	9.57829	3.87432	1.54261	2.70738	1.3027	1.59478	2.31273	17.5852	13.5842	2.91747	2.77099	8.72574	0.0760434	5.81137	11.4903	8.47952	5.68513	0.0598669	6.23317	15.8637	0.304326	0.0604537	0.135536	0.0511919	0.0626799	0.103099
H0351.1009	RN	mesencephalon	MES	9.25062	7.01301	5.03361	2.84652	7.07128	1.51386	6.01964	8.12506	7.08163	3.90241	1.20889	7.80104	8.98531	2.17621	2.10743	2.12876	1.32684	2.35818	3.07072	28.0522	5.94812	1.50842	0.331239	6.19332	0.131514	2.98777	12.857	6.2379	0.688646	0.106455	10.2708	23.34	0.208142	0.198452	0.201407	0.115524	0.236122	0.386932
H0351.1012	RN	mesencephalon	MES	9.13945	7.02478	5.32668	2.78583	7.22199	1.57743	5.73604	8.28236	7.23116	3.17974	1.45689	8.60876	8.96809	2.34584	2.40635	2.37458	1.71911	2.78503	2.86567	24.0556	5.5544	1.71182	0.294161	6.368	0.127297	2.27345	13.2803	6.4086	0.386512	0.117094	16.6519	21.3614	0.216838	0.226125	0.2212	0.140434	0.293998	0.310898
H0351.1015	RN	mesencephalon	MES	9.21641	7.01663	5.12379	2.82784	7.11766	1.53342	5.93238	8.17346	7.12764	3.68005	1.2852	8.04957	8.98001	2.22841	2.19941	2.2044	1.44754	2.48952	3.00763	26.8788	5.85071	1.57546	0.320818	6.2751	0.130797	2.75941	13.0451	6.31868	0.579158	0.110123	11.9717	22.8163	0.211743	0.207529	0.208248	0.123238	0.253753	0.363395
H0351.1016	RN	mesencephalon	MES	9.24207	7.01391	5.05616	2.84185	7.08288	1.51875	5.99783	8.13716	7.09313	3.84682	1.22797	7.86317	8.98398	2.18926	2.13043	2.14767	1.35701	2.39101	3.05495	27.7638	5.92568	1.52544	0.328717	6.21582	0.13138	2.92998	12.9083	6.26017	0.659702	0.107398	10.6756	23.216	0.209109	0.200753	0.203167	0.117447	0.240495	0.381041
H0351.2001	RN	mesencephalon	MES	9.10952	7.02795	5.40559	2.76949	7.26257	1.59454	5.65968	8.32472	7.27142	2.98517	1.52366	8.82623	8.96345	2.39151	2.48682	2.44076	1.82473	2.89995	2.81046	22.8965	5.40947	1.757	0.282637	6.36473	0.12518	2.09538	13.2898	6.4039	0.328213	0.119178	18.8143	20.6918	0.217494	0.232347	0.225046	0.146834	0.309387	0.290778
H0351.2002	RN	mesencephalon	MES	9.17366	7.02116	5.23651	2.8045	7.17562	1.55787	5.8233	8.23396	7.18515	3.4021	1.38058	8.36023	8.97339	2.29365	2.31437	2.29894	1.59841	2.65369	2.92876	25.3401	5.69957	1.65428	0.30655	6.34365	0.129189	2.48456	13.2109	6.3857	0.463869	0.114251	14.4193	22.0557	0.215139	0.218252	0.21593	0.132872	0.276123	0.334124
H0351.1009	SNC	mesencephalon	MES	7.91796	6.96509	5.9262	6.77405	5.15124	1.76608	8.2886	7.36775	7.16731	3.87638	1.50947	7.6087	9.45829	2.34076	1.63939	1.82222	1.24323	1.77098	2.75882	11.3119	5.84377	2.84417	5.11898	1.66215	0.159087	14.6254	7.72513	6.72306	0.686908	0.133164	9.12935	32.9019	0.236937	0.145713	0.1654	0.110724	0.159629	0.316578
H0351.1012	SNC	mesencephalon	MES	7.8068	6.97687	6.21926	6.71336	5.30194	1.82964	8.00499	7.52506	7.31684	3.15371	1.75747	8.41642	9.44107	2.51039	1.9383	2.06804	1.6355	2.19784	2.55376	9.95542	5.60047	3.31256	4.66553	1.75397	0.158036	11.4214	8.1893	7.0887	0.395676	0.150324	15.1906	30.9047	0.253328	0.170398	0.186432	0.138138	0.203983	0.261059
H0351.1015	SNC	mesencephalon	MES	7.88376	6.96871	6.01637	6.75537	5.19761	1.78564	8.20133	7.41615	7.21332	3.65402	1.58578	7.85723	9.45299	2.39296	1.73136	1.89786	1.36393	1.90232	2.69573	10.9278	5.79529	2.99497	4.99866	1.69793	0.15952	13.6186	7.90256	6.86608	0.582442	0.138883	10.7287	32.4278	0.243016	0.15363	0.172423	0.119088	0.172958	0.299763
H0351.1016	SNC	mesencephalon	MES	7.90941	6.966	5.94874	6.76938	5.16283	1.77097	8.26678	7.37985	7.17881	3.82079	1.52855	7.67083	9.45696	2.35381	1.66238	1.84113	1.2734	1.80382	2.74305	11.2187	5.83373	2.88219	5.09048	1.67163	0.159253	14.3722	7.77193	6.76099	0.659394	0.13462	9.50876	32.7946	0.238529	0.147706	0.167189	0.112799	0.162921	0.312401
H0351.2001	SNC	mesencephalon	MES	7.77687	6.98004	6.29817	6.69702	5.34252	1.84676	7.92864	7.56741	7.3571	2.95914	1.82424	8.63389	9.43643	2.55606	2.01878	2.13422	1.74112	2.31276	2.49856	9.53897	5.49074	3.42269	4.51267	1.76477	0.156444	10.5971	8.24988	7.13077	0.338237	0.154021	17.2778	30.1356	0.255789	0.176256	0.190939	0.145398	0.216092	0.245793
H0351.2002	SNC	mesencephalon	MES	7.841	6.97324	6.12909	6.73203	5.25557	1.81009	8.09225	7.47666	7.27083	3.37607	1.68116	8.16789	9.44637	2.4582	1.84633	1.9924	1.5148	2.0665	2.61686	10.4057	5.70226	3.17637	4.82431	1.73371	0.159141	12.3852	8.08332	7.00857	0.471183	0.145536	13.0519	31.6615	0.249393	0.163189	0.180578	0.129686	0.190094	0.278384
H0351.1009	SNR	mesencephalon	MES	8.78736	6.45184	5.03676	3.95157	3.61974	1.71173	7.09652	8.16514	6.44084	5.06149	1.32285	8.53186	9.03055	2.05302	1.57635	2.06403	1.1093	1.84484	2.92769	21.4726	4.25426	1.5953	0.751911	0.597415	0.159186	6.65107	13.9501	4.22194	1.62288	0.121574	17.9875	25.4152	0.201673	0.144929	0.203217	0.104848	0.174573	0.369783
H0351.1012	SNR	mesencephalon	MES	8.6762	6.46362	5.32983	3.89088	3.77045	1.77529	6.81292	8.32245	6.59037	4.33882	1.57084	9.33958	9.01334	2.22265	1.87527	2.30985	1.50158	2.27169	2.72263	17.6799	3.81441	1.73829	0.641143	0.589795	0.147944	4.85931	13.8353	4.16469	0.874576	0.128397	28.0013	22.334	0.201729	0.15856	0.214297	0.122378	0.208704	0.285283
H0351.1015	SNR	mesencephalon	MES	8.75316	6.45547	5.12694	3.9329	3.66611	1.73128	7.00926	8.21354	6.48685	4.83913	1.39915	8.78039	9.02526	2.10522	1.66833	2.13967	1.23	1.97618	2.86459	20.3695	4.14291	1.6496	0.721001	0.599275	0.156742	6.08153	14.0132	4.23402	1.35126	0.12451	20.7576	24.5974	0.203119	0.150049	0.208027	0.110735	0.18574	0.343831
H0351.1016	SNR	mesencephalon	MES	8.77881	6.45275	5.05931	3.9469	3.63133	1.71661	7.07471	8.17724	6.45234	5.0059	1.34192	8.59399	9.02923	2.06607	1.59935	2.08294	1.13948	1.87767	2.91191	21.2031	4.22848	1.60959	0.744473	0.59821	0.158659	6.50746	13.9736	4.22729	1.5511	0.122369	18.6536	25.2221	0.202145	0.146273	0.204522	0.106348	0.177398	0.363318
H0351.2001	SNR	mesencephalon	MES	8.64627	6.46679	5.40873	3.87454	3.81102	1.7924	6.73656	8.3648	6.63063	4.14425	1.63761	9.55705	9.0087	2.26832	1.95574	2.37603	1.60719	2.38661	2.66742	16.5783	3.65975	1.7577	0.606886	0.580745	0.143325	4.41225	13.6398	4.09988	0.731641	0.128743	31.1682	21.3129	0.199337	0.160506	0.214788	0.126057	0.216369	0.262862
H0351.2002	SNR	mesencephalon	MES	8.7104	6.46	5.23966	3.90955	3.72408	1.75573	6.90018	8.27404	6.54436	4.56118	1.49454	9.09105	9.01863	2.17046	1.78329	2.23421	1.38088	2.14035	2.78572	18.9057	3.97331	1.70527	0.678255	0.596428	0.152415	5.39089	13.9712	4.21259	1.06549	0.127175	24.6138	23.4088	0.203176	0.155355	0.212356	0.11754	0.19898	0.311233
H0351.1009	VTA	mesencephalon	MES	8.48017	7.2205	5.89151	5.33804	5.04396	1.6588	7.49016	7.59408	7.13468	3.62762	1.84897	8.05917	9.78954	2.33897	1.5362	2.23479	1.28973	1.86841	3.28304	15.1833	6.34115	2.52407	1.71985	1.40269	0.134255	7.64439	8.21533	5.97492	0.525535	0.153171	11.3405	37.6292	0.21512	0.123317	0.200133	0.103951	0.155248	0.41388
H0351.1012	VTA	mesencephalon	MES	8.36901	7.23228	6.18458	5.27735	5.19466	1.72237	7.20655	7.75138	7.28421	2.90495	2.09697	8.86689	9.77232	2.5086	1.83511	2.48061	1.68201	2.29526	3.07798	13.0368	5.92901	2.86809	1.52929	1.4441	0.130117	5.82422	8.49666	6.14629	0.295342	0.168694	18.4097	34.4834	0.224395	0.140693	0.220083	0.126527	0.193549	0.332977
H0351.1015	VTA	mesencephalon	MES	8.44597	7.22413	5.98169	5.31937	5.09033	1.67836	7.4029	7.64248	7.18069	3.40526	1.92528	8.3077	9.78424	2.39116	1.62817	2.31043	1.41043	1.99974	3.21995	14.5605	6.24261	2.63848	1.66716	1.42242	0.133636	7.06612	8.34262	6.05744	0.442356	0.158582	13.2298	36.8161	0.219028	0.129067	0.207107	0.110986	0.166982	0.389034
H0351.1016	VTA	mesencephalon	MES	8.47162	7.22141	5.91406	5.33337	5.05555	1.66369	7.46834	7.60618	7.14618	3.57203	1.86805	8.1213	9.78821	2.35202	1.55919	2.2537	1.3199	1.90124	3.26727	15.0309	6.31878	2.55318	1.70717	1.40814	0.134151	7.49839	8.25012	5.99773	0.50357	0.154565	11.7904	37.4385	0.216172	0.124777	0.201931	0.105707	0.158162	0.407679
H0351.2001	VTA	mesencephalon	MES	8.33908	7.23545	6.26348	5.26101	5.23524	1.73948	7.1302	7.79374	7.32446	2.71038	2.16374	9.08435	9.76769	2.55427	1.91559	2.54679	1.78762	2.41018	3.02278	12.4029	5.77162	2.94243	1.4687	1.44269	0.127893	5.36554	8.49882	6.13894	0.250678	0.171617	20.7909	33.3869	0.224969	0.144497	0.223805	0.132232	0.203585	0.311284
H0351.2002	VTA	mesencephalon	MES	8.40321	7.22866	6.09441	5.29603	5.14829	1.70281	7.29382	7.70298	7.2382	3.12731	2.02066	8.61836	9.77762	2.45641	1.74314	2.40497	1.56131	2.16392	3.14108	13.734	6.08446	2.77191	1.59383	1.4387	0.132062	6.36557	8.45295	6.12483	0.354481	0.164611	15.9428	35.6071	0.222654	0.135805	0.214856	0.119723	0.181796	0.357881
H0351.1009	8Ve	myelencephalon	MY	7.53853	6.5382	5.65967	2.91685	3.42664	1.96008	6.41108	6.81524	6.61128	5.16703	1.54702	7.3905	9.2947	1.60545	1.48803	2.05541	1.05731	1.69909	2.95579	12.3547	6.17594	3.35921	0.501841	0.714546	0.258554	5.65502	7.48338	6.49681	2.38746	0.194181	11.1499	41.7341	0.202207	0.186401	0.276215	0.13829	0.215766	0.515573
H0351.1012	8Ve	myelencephalon	MY	7.42737	6.54998	5.95274	2.85616	3.57735	2.02365	6.12747	6.97254	6.76081	4.44435	1.79502	8.19822	9.27748	1.77508	1.78694	2.30123	1.44959	2.12594	2.75074	10.6247	5.78356	3.82302	0.446935	0.736791	0.250977	4.31526	7.75174	6.6936	1.34381	0.214195	18.1286	38.3049	0.211255	0.212999	0.304223	0.168587	0.269417	0.41544
H0351.1015	8Ve	myelencephalon	MY	7.50433	6.54183	5.74984	2.89818	3.47302	1.97964	6.32381	6.86364	6.65729	4.94467	1.62333	7.63903	9.2894	1.65765	1.58	2.13105	1.17801	1.83042	2.8927	11.8571	6.08469	3.5142	0.486844	0.72516	0.257563	5.2313	7.60524	6.59166	2.01115	0.201198	13.0176	40.8639	0.206041	0.195245	0.286062	0.147764	0.232255	0.484999
H0351.1016	8Ve	myelencephalon	MY	7.52998	6.53911	5.68221	2.91218	3.43824	1.96497	6.38926	6.82734	6.62278	5.11144	1.5661	7.45263	9.29337	1.6185	1.51102	2.07432	1.08749	1.73192	2.94002	12.2334	6.15554	3.39871	0.498255	0.717481	0.258413	5.54826	7.51676	6.52308	2.28819	0.195993	11.5948	41.5319	0.203243	0.188651	0.278759	0.140658	0.219866	0.507963
H0351.2001	8Ve	myelencephalon	MY	7.39744	6.55315	6.03164	2.83982	3.61793	2.04076	6.05112	7.0149	6.80106	4.24979	1.86179	8.41569	9.27285	1.82075	1.86742	2.36741	1.55521	2.24086	2.69553	10.1087	5.6304	3.92236	0.429255	0.736119	0.246703	3.97568	7.75422	6.68603	1.14066	0.217921	20.4747	37.0893	0.211809	0.218772	0.309389	0.176201	0.283406	0.388399
H0351.2002	8Ve	myelencephalon	MY	7.46157	6.54636	5.86256	2.87483	3.53098	2.00409	6.21474	6.92414	6.7148	4.66671	1.71871	7.94969	9.28278	1.72289	1.69497	2.22559	1.32889	1.9946	2.81383	11.1905	5.93392	3.69401	0.465696	0.733876	0.254673	4.71534	7.71021	6.66879	1.61255	0.208966	15.696	39.5445	0.209572	0.205555	0.296935	0.159488	0.253003	0.446415
H0351.1009	Arc	myelencephalon	MY	6.45798	6.32911	5.23209	2.62216	3.79013	1.78526	6.6954	6.20313	6.70424	8.25636	1.81724	7.00965	9.7115	1.34032	1.46191	1.51417	1.2453	1.47326	3.01479	4.86003	4.44475	2.07783	0.340364	0.764781	0.190551	5.72942	4.07308	5.76463	16.9046	0.194822	7.12378	46.3498	0.139982	0.152291	0.157908	0.131059	0.153494	0.446824
H0351.1012	Arc	myelencephalon	MY	6.34681	6.34089	5.52515	2.56147	3.94084	1.84883	6.4118	6.36044	6.85377	7.53369	2.06524	7.81738	9.69428	1.50995	1.76082	1.75998	1.63757	1.90011	2.80973	4.56409	4.54539	2.58232	0.331019	0.861159	0.201988	4.77437	4.6074	6.4858	10.3906	0.234677	12.6485	46.4561	0.159703	0.190035	0.189924	0.174475	0.209298	0.393175
H0351.1015	Arc	myelencephalon	MY	6.42377	6.33274	5.32226	2.60349	3.8365	1.80482	6.60814	6.25153	6.75025	8.034	1.89355	7.25818	9.7062	1.39251	1.55388	1.5898	1.366	1.6046	2.95169	4.80187	4.50823	2.2378	0.33993	0.799032	0.195419	5.45644	4.26148	6.02129	14.6601	0.207814	8.56235	46.7219	0.146842	0.16422	0.16836	0.144168	0.170096	0.432723
H0351.1016	Arc	myelencephalon	MY	6.44943	6.33002	5.25463	2.61749	3.80172	1.79015	6.67359	6.21523	6.71574	8.20077	1.83632	7.07179	9.71018	1.35337	1.4849	1.53307	1.27547	1.5061	2.99901	4.84834	4.46322	2.11799	0.34046	0.773669	0.191872	5.66333	4.12186	5.83126	16.323	0.198111	7.46349	46.4704	0.141751	0.155282	0.160555	0.1343	0.157581	0.443522
H0351.2001	Arc	myelencephalon	MY	6.31689	6.34406	5.60406	2.54513	3.98141	1.86594	6.33544	6.40279	6.89403	7.33912	2.13201	8.03484	9.68965	1.55562	1.8413	1.82616	1.74319	2.01504	2.75452	4.43451	4.51883	2.70559	0.324665	0.878614	0.202758	4.49191	4.70658	6.6158	9.00678	0.243821	14.5882	45.9354	0.163517	0.199324	0.197244	0.186219	0.224833	0.375377
H0351.2002	Arc	myelencephalon	MY	6.38102	6.33727	5.43498	2.58015	3.89447	1.82927	6.49906	6.31204	6.80776	7.75605	1.98893	7.56885	9.69958	1.45776	1.66885	1.68435	1.51687	1.76878	2.87283	4.68742	4.5474	2.43303	0.336324	0.836386	0.199857	5.08707	4.46856	6.30081	12.1579	0.223246	10.6784	46.765	0.154484	0.178826	0.180757	0.160946	0.191651	0.411967
H0351.1009	Cu	myelencephalon	MY	4.81902	5.95782	4.97762	3.04136	3.39891	1.76686	5.38938	6.37233	6.88863	5.58947	1.41057	7.03187	8.23682	1.84861	1.67659	2.12175	1.24807	1.93544	3.08537	3.14862	6.93319	3.5145	0.918314	1.17659	0.379601	4.67536	9.2409	13.2171	5.37091	0.296534	14.5967	33.6496	0.401734	0.356577	0.485468	0.264946	0.426653	0.946758
H0351.1012	Cu	myelencephalon	MY	4.70786	5.9696	5.27069	2.98067	3.54962	1.83042	5.10577	6.52964	7.03816	4.8668	1.65857	7.83959	8.2196	2.01825	1.9755	2.36756	1.64035	2.36229	2.88031	2.62108	6.28497	3.87178	0.791675	1.1744	0.356686	3.45355	9.26602	13.1818	2.92635	0.316631	22.9735	29.8965	0.406282	0.394421	0.517587	0.312658	0.515696	0.738473
H0351.1015	Cu	myelencephalon	MY	4.78482	5.96144	5.0678	3.02269	3.44528	1.78641	5.30212	6.42074	6.93464	5.36711	1.48688	7.2804	8.23152	1.90081	1.76856	2.19738	1.36877	2.06677	3.02227	2.99609	6.7726	3.64536	0.883286	1.1839	0.374926	4.28823	9.31142	13.2959	4.48582	0.304632	16.8966	32.6675	0.405865	0.370315	0.498494	0.280687	0.455347	0.883032
H0351.1016	Cu	myelencephalon	MY	4.81047	5.95873	5.00016	3.03669	3.4105	1.77175	5.36756	6.38443	6.90014	5.53388	1.42964	7.094	8.23549	1.86166	1.69958	2.14066	1.27825	1.96827	3.06959	3.11148	6.89647	3.54871	0.909927	1.17906	0.378634	4.57793	9.26355	13.244	5.13729	0.298701	15.1488	33.4196	0.402983	0.36016	0.48896	0.268944	0.43389	0.930917
H0351.2001	Cu	myelencephalon	MY	4.67793	5.97277	5.34959	2.96433	3.59019	1.84754	5.02942	6.57199	7.07842	4.67223	1.72533	8.05705	8.21496	2.06392	2.05598	2.43375	1.74596	2.47721	2.8251	2.46702	6.05283	3.92973	0.752192	1.16073	0.346848	3.14761	9.16945	13.0254	2.4573	0.318679	25.6679	28.6369	0.402973	0.400762	0.520723	0.323268	0.536648	0.682993
H0351.2002	Cu	myelencephalon	MY	4.74206	5.96597	5.18051	2.99935	3.50325	1.81086	5.19304	6.48124	6.99215	5.08916	1.58226	7.59106	8.2249	1.96605	1.88353	2.29193	1.51965	2.23095	2.9434	2.7923	6.52223	3.78398	0.834358	1.18315	0.366086	3.81697	9.32195	13.2833	3.5518	0.31244	20.1185	31.2176	0.407661	0.384997	0.510974	0.29917	0.489825	0.802624
H0351.1009	GiRt	myelencephalon	MY	8.4003	7.35272	6.69864	3.4877	4.97283	1.67945	7.538	7.55826	7.10252	4.05759	2.28095	7.28052	10.2022	2.21143	1.603	3.64268	1.08593	1.61856	3.25166	13.2357	6.40313	4.06907	0.439448	1.2302	0.125478	7.28063	7.38358	5.38363	0.65232	0.190387	6.09058	46.1496	0.181431	0.119002	0.489284	0.0831575	0.120293	0.373123
H0351.1012	GiRt	myelencephalon	MY	8.28914	7.36449	6.99171	3.42702	5.12354	1.74302	7.2544	7.71557	7.25205	3.33492	2.52895	8.08824	10.185	2.38106	1.90191	3.8885	1.47821	2.04541	3.04661	11.759	6.19479	4.78417	0.404322	1.31048	0.125833	5.73963	7.90151	5.73029	0.379318	0.216961	10.2305	43.7596	0.195823	0.140484	0.556735	0.104732	0.155176	0.310608
H0351.1015	GiRt	myelencephalon	MY	8.3661	7.35634	6.78881	3.46903	5.0192	1.69901	7.45074	7.60666	7.14853	3.83523	2.35726	7.52905	10.1969	2.26362	1.69497	3.71832	1.20663	1.7499	3.18857	12.8052	6.35943	4.29117	0.429756	1.25855	0.126006	6.78946	7.56437	5.5063	0.553935	0.198858	7.16818	45.5521	0.186362	0.125654	0.510817	0.0895717	0.130531	0.35383
H0351.1016	GiRt	myelencephalon	MY	8.39175	7.35362	6.72118	3.48304	4.98442	1.68434	7.51619	7.57036	7.11402	4.002	2.30003	7.34265	10.2009	2.22448	1.62599	3.66159	1.1161	1.6514	3.23589	13.13	6.3938	4.12454	0.437116	1.23754	0.125642	7.15642	7.43025	5.41541	0.626354	0.192519	6.34536	46.0111	0.182697	0.120662	0.494706	0.0847381	0.122806	0.368297
H0351.2001	GiRt	myelencephalon	MY	8.25921	7.36766	7.07061	3.41068	5.16411	1.76013	7.17804	7.75792	7.2923	3.14035	2.59572	8.3057	10.1803	2.42673	1.98239	3.95468	1.58382	2.16034	2.9914	11.3236	6.10385	4.968	0.393036	1.32516	0.125189	5.35207	7.99986	5.7932	0.325879	0.223411	11.6945	42.8845	0.198717	0.146041	0.573052	0.110788	0.165212	0.293911
H0351.2002	GiRt	myelencephalon	MY	8.32334	7.36087	6.90153	3.44569	5.07717	1.72346	7.34166	7.66716	7.20604	3.55728	2.45264	7.83971	10.1903	2.32887	1.80994	3.81286	1.35751	1.91407	3.1097	12.2372	6.27984	4.56746	0.416258	1.28969	0.126159	6.19678	7.7652	5.64079	0.449732	0.209134	8.75174	44.6356	0.19194	0.133953	0.536899	0.097894	0.143979	0.329776
H0351.1009	IO	myelencephalon	MY	3.24251	8.75164	6.07254	7.68251	5.78322	1.63488	7.59015	5.42102	8.2393	3.29874	1.34521	8.98006	8.61265	1.48527	1.57269	1.87319	1.09058	1.62422	3.31093	0.42205	19.221	3.00114	9.16083	2.45579	0.138489	8.59278	1.91055	13.4755	0.438823	0.113297	22.5183	17.4556	0.124848	0.132647	0.163364	0.0949659	0.13747	0.442545
H0351.1012	IO	myelencephalon	MY	3.13135	8.76342	6.36561	7.62182	5.93393	1.69844	7.30655	5.57833	8.38883	2.57607	1.59321	9.78778	8.59543	1.65491	1.8716	2.11901	1.48286	2.05107	3.10587	0.332569	16.4931	3.12961	7.47564	2.32028	0.123178	6.00817	1.81341	12.7216	0.226322	0.114513	33.548	14.6803	0.119517	0.138887	0.164868	0.106081	0.157285	0.326747
H0351.1015	IO	myelencephalon	MY	3.20831	8.75526	6.16271	7.66384	5.82959	1.65443	7.50289	5.46942	8.28531	3.07638	1.42152	9.22859	8.60735	1.53747	1.66466	1.94882	1.21128	1.75556	3.24783	0.39505	18.4693	3.06208	8.66761	2.43073	0.134552	7.75265	1.89372	13.3347	0.360527	0.114492	25.6411	16.6696	0.124074	0.135509	0.16501	0.0989665	0.144322	0.406022
H0351.1016	IO	myelencephalon	MY	3.23396	8.75254	6.09508	7.67784	5.79481	1.63976	7.56834	5.43312	8.2508	3.24315	1.36429	9.04219	8.61132	1.49832	1.59568	1.8921	1.12076	1.65706	3.29515	0.415368	19.0411	3.01798	9.04009	2.4509	0.137572	8.37934	1.90742	13.4478	0.418021	0.113659	23.2746	17.2655	0.124725	0.133432	0.163867	0.0960052	0.139231	0.433364
H0351.2001	IO	myelencephalon	MY	3.10142	8.76659	6.44451	7.60548	5.9745	1.71555	7.23019	5.62068	8.42909	2.3815	1.65998	10.0052	8.59079	1.70058	1.95208	2.18519	1.58848	2.166	3.05066	0.308149	15.6367	3.12702	6.99225	2.25758	0.117916	5.39069	1.76658	12.3751	0.187087	0.11346	36.8992	13.8429	0.116698	0.138923	0.163285	0.107974	0.161127	0.297495
H0351.2002	IO	myelencephalon	MY	3.16555	8.75979	6.27543	7.64049	5.88755	1.67888	7.39381	5.52993	8.34282	2.79843	1.5169	9.53925	8.60073	1.60271	1.77963	2.04337	1.36216	1.91973	3.16896	0.36051	17.4161	3.11232	8.01693	2.3786	0.128642	6.75693	1.85637	13.0446	0.279513	0.11498	29.8944	15.5979	0.122027	0.137947	0.165617	0.103286	0.152016	0.361362
H0351.1009	LMRt	myelencephalon	MY	6.08568	6.43106	5.71882	2.81834	3.22424	1.85561	6.34667	6.32463	6.75129	5.81395	1.61293	7.05957	9.35555	1.94892	1.68878	2.14372	1.24272	1.67315	2.78567	4.96496	6.30789	3.85017	0.515641	0.68318	0.264568	5.94952	5.85929	7.87558	4.1126	0.223606	9.7518	47.89	0.282246	0.235677	0.323048	0.172997	0.233138	0.504095
H0351.1012	LMRt	myelencephalon	MY	5.97452	6.44283	6.01189	2.75765	3.37494	1.91917	6.06307	6.48193	6.90082	5.09128	1.86093	7.86729	9.33833	2.11855	1.9877	2.38954	1.635	2.10001	2.58061	4.31708	5.97266	4.43037	0.46432	0.712264	0.259663	4.59036	6.13674	8.20415	2.3405	0.249389	16.0314	44.4426	0.298146	0.272294	0.359752	0.213238	0.294338	0.410698
H0351.1015	LMRt	myelencephalon	MY	6.05148	6.43468	5.809	2.79967	3.27061	1.87517	6.25941	6.37303	6.7973	5.59159	1.68924	7.3081	9.35025	2.00112	1.78076	2.21936	1.36342	1.80449	2.72257	4.781	6.23554	4.04133	0.50191	0.695655	0.264438	5.52221	5.97469	8.01738	3.47599	0.232463	11.4235	47.0489	0.288562	0.247687	0.335688	0.18547	0.251796	0.475794
H0351.1016	LMRt	myelencephalon	MY	6.07713	6.43196	5.74137	2.81367	3.23583	1.8605	6.32486	6.33673	6.76279	5.75836	1.63201	7.1217	9.35423	1.96197	1.71178	2.16263	1.2729	1.70599	2.76989	4.92036	6.29235	3.89872	0.512387	0.686564	0.264645	5.84212	5.89038	7.91409	3.94492	0.225882	10.1495	47.6982	0.28393	0.238723	0.326299	0.176108	0.237767	0.497073
H0351.2001	LMRt	myelencephalon	MY	5.94459	6.446	6.09079	2.74131	3.41552	1.93629	5.98671	6.52429	6.94107	4.89671	1.9277	8.08475	9.3337	2.16422	2.06817	2.45572	1.74061	2.21493	2.5254	4.12051	5.833	4.55998	0.447372	0.71388	0.256054	4.24259	6.15825	8.22097	1.99301	0.254535	18.1637	43.1693	0.29988	0.280565	0.367026	0.223578	0.310607	0.385188
H0351.2002	LMRt	myelencephalon	MY	6.00872	6.43921	5.92172	2.77632	3.32857	1.89962	6.15033	6.43353	6.85481	5.31364	1.78462	7.61876	9.34363	2.06636	1.89572	2.3139	1.5143	1.96867	2.6437	4.53122	6.10667	4.26602	0.482132	0.706984	0.262573	4.99854	6.08268	8.14539	2.79881	0.242457	13.832	45.7217	0.294744	0.261866	0.349915	0.201029	0.275446	0.439788
H0351.1009	RaM	myelencephalon	MY	7.00582	6.90414	6.45124	3.39473	2.93979	1.72907	7.73265	6.6281	6.7053	5.43737	4.30067	7.59778	9.68987	2.23097	1.56802	5.47192	1.14478	1.46114	2.98864	6.69052	6.23525	4.55528	0.54754	0.399451	0.172584	11.0728	5.14941	5.43245	2.25586	1.02596	10.0846	42.9973	0.244392	0.154355	2.31053	0.115109	0.143333	0.413208
H0351.1012	RaM	myelencephalon	MY	6.89465	6.91592	6.74431	3.33404	3.0905	1.79263	7.44904	6.78541	6.85483	4.7147	4.54867	8.4055	9.67266	2.4006	1.86694	5.71774	1.53705	1.88799	2.78358	5.80497	5.89119	5.23048	0.491983	0.415561	0.16902	8.52488	5.38165	5.64693	1.28106	1.14179	16.5429	39.8164	0.257606	0.177954	2.56752	0.14158	0.18057	0.335926
H0351.1015	RaM	myelencephalon	MY	6.97161	6.90777	6.54141	3.37606	2.98616	1.74863	7.64538	6.67651	6.75131	5.21501	4.37698	7.84631	9.68458	2.28316	1.66	5.54756	1.26548	1.59248	2.92554	6.4382	6.15951	4.77817	0.532593	0.406466	0.172381	10.2705	5.24722	5.52646	1.90536	1.06586	11.8053	42.2132	0.24969	0.16211	2.39929	0.123324	0.154698	0.389742
H0351.1016	RaM	myelencephalon	MY	6.99726	6.90505	6.47378	3.39006	2.95138	1.73396	7.71083	6.6402	6.7168	5.38178	4.31975	7.65991	9.68855	2.24402	1.59102	5.49083	1.17495	1.49397	2.97286	6.62924	6.21877	4.61189	0.543987	0.401358	0.172604	10.871	5.1758	5.45803	2.16349	1.03621	10.494	42.8175	0.245807	0.156322	2.33336	0.117158	0.146153	0.407379
H0351.2001	RaM	myelencephalon	MY	6.86472	6.91909	6.82321	3.31771	3.13107	1.80975	7.37269	6.82776	6.89509	4.52014	4.61544	8.62297	9.66802	2.44627	1.94741	5.78392	1.64267	2.00291	2.72837	5.53712	5.74977	5.38005	0.473723	0.416239	0.166565	7.87401	5.39707	5.65489	1.09017	1.16461	18.7313	38.6509	0.258939	0.183242	2.61776	0.14835	0.190429	0.31486
H0351.2002	RaM	myelencephalon	MY	6.92886	6.9123	6.65413	3.35272	3.04412	1.77307	7.53631	6.73701	6.80882	4.93706	4.47236	8.15697	9.67795	2.34841	1.77496	5.6421	1.41635	1.75665	2.84668	6.09696	6.02738	5.03979	0.511197	0.412755	0.171028	9.2891	5.33779	5.61021	1.53293	1.11079	14.2828	40.9896	0.254836	0.171252	2.49897	0.133562	0.169093	0.35996
H0351.1009	Sp5	myelencephalon	MY	6.36622	7.42378	6.21553	4.46475	5.90294	1.74479	6.4964	6.97841	7.80754	4.0079	1.94061	7.41172	9.48881	2.39297	1.64488	3.08258	1.1541	1.74059	3.12817	4.59823	9.57081	4.14219	1.23082	3.33528	0.186811	5.03245	7.02876	12.4874	0.896738	0.213968	9.49115	40.0485	0.292769	0.174312	0.472192	0.124047	0.186269	0.487353
H0351.1012	Sp5	myelencephalon	MY	6.25505	7.43555	6.5086	4.40406	6.05365	1.80835	6.21279	7.13572	7.95706	3.28522	2.1886	8.21944	9.47159	2.5626	1.9438	3.3284	1.54637	2.16745	2.92312	3.91262	8.86817	4.66436	1.08459	3.40283	0.179423	3.79967	7.204	12.7299	0.499414	0.233531	15.2689	36.37	0.302643	0.197084	0.514585	0.149628	0.230131	0.388557
H0351.1015	Sp5	myelencephalon	MY	6.33201	7.4274	6.3057	4.44608	5.94932	1.76435	6.40913	7.02681	7.85354	3.78553	2.01691	7.66025	9.48352	2.44517	1.73686	3.15822	1.2748	1.87193	3.06508	4.39363	9.3879	4.31424	1.18878	3.36993	0.185276	4.63489	7.11178	12.6139	0.752069	0.220724	11.0322	39.041	0.297007	0.181779	0.486874	0.131962	0.199621	0.456435
H0351.1016	Sp5	myelencephalon	MY	6.35767	7.42468	6.23807	4.46008	5.91454	1.74968	6.47458	6.99051	7.81904	3.95231	1.95968	7.47385	9.48749	2.40602	1.66788	3.10149	1.18427	1.77343	3.1124	4.54766	9.5278	4.18589	1.22056	3.34498	0.186486	4.93155	7.05168	12.5229	0.858426	0.215707	9.85812	39.8069	0.293917	0.176206	0.475973	0.126021	0.189581	0.479586
H0351.2001	Sp5	myelencephalon	MY	6.22512	7.43873	6.5875	4.38772	6.09423	1.82547	6.13644	7.17807	7.99732	3.09066	2.25537	8.4369	9.46696	2.60828	2.02428	3.39458	1.65199	2.28237	2.86791	3.71909	8.62515	4.78104	1.0407	3.3965	0.176201	3.49734	7.19948	12.7034	0.423515	0.237368	17.2285	35.1824	0.303149	0.202234	0.522827	0.156237	0.241851	0.362922
H0351.2002	Sp5	myelencephalon	MY	6.28926	7.43193	6.41842	4.42274	6.00728	1.78879	6.30005	7.08731	7.91106	3.50758	2.1123	7.97091	9.47689	2.51041	1.85182	3.25276	1.42567	2.03611	2.98621	4.12965	9.11786	4.51644	1.13249	3.39649	0.182448	4.16068	7.18046	12.7094	0.600547	0.228309	13.2477	37.6259	0.300862	0.190596	0.503313	0.14185	0.216565	0.418406
H0351.1009	Cun-pest	occipital lobe	OL	9.89694	8.96604	5.79899	7.05513	6.65554	2.36464	7.33384	9.43629	8.09279	8.75926	1.30583	7.10412	10.0255	3.72442	1.5367	1.58665	1.18589	1.58435	2.43897	21.0897	11.0622	1.23159	2.94172	2.23003	0.113926	3.56862	15.3251	6.03906	9.5851	0.0546878	3.04332	23.0553	0.292388	0.0641784	0.0664394	0.0503251	0.0663336	0.11995
H0351.1012	Cun-pest	occipital lobe	OL	9.78578	8.97781	6.09206	6.99444	6.80624	2.4282	7.05023	9.5936	8.24232	8.03659	1.55383	7.91184	10.0083	3.89406	1.83562	1.83247	1.57817	2.01121	2.23391	19.7127	11.2596	1.52344	2.84754	2.49929	0.120197	2.95981	17.2542	6.76269	5.86393	0.0655666	5.37816	22.9999	0.332017	0.0797092	0.0795356	0.0666822	0.0900257	0.105053
H0351.1015	Cun-pest	occipital lobe	OL	9.86274	8.96966	5.88917	7.03646	6.70191	2.38419	7.24657	9.4847	8.1388	8.5369	1.38214	7.35265	10.0202	3.77662	1.62868	1.66229	1.30659	1.71569	2.37588	20.7399	11.1677	1.32021	2.92423	2.319	0.116289	3.38269	15.959	6.27842	8.27353	0.058062	3.64077	23.1317	0.305283	0.0688822	0.0705059	0.0550999	0.0731648	0.115621
H0351.1016	Cun-pest	occipital lobe	OL	9.88839	8.96694	5.82154	7.05046	6.66713	2.36952	7.31202	9.44839	8.1043	8.70367	1.32491	7.16625	10.0242	3.73747	1.5597	1.60556	1.21607	1.61719	2.4232	21.0089	11.0923	1.2536	2.93835	2.25272	0.114551	3.52241	15.4865	6.10012	9.24206	0.0555315	3.18389	23.0823	0.295661	0.0653457	0.0674566	0.0514962	0.0680024	0.118893
H0351.2001	Cun-pest	occipital lobe	OL	9.75585	8.98098	6.17096	6.97811	6.84682	2.44531	6.97387	9.63595	8.28258	7.84203	1.6206	8.1293	10.0036	3.93973	1.91609	1.89865	1.68379	2.12613	2.17871	19.2327	11.2404	1.60281	2.80451	2.56056	0.121157	2.79629	17.699	6.92696	5.10414	0.0684048	6.22875	22.8367	0.34136	0.0839534	0.0829447	0.0714673	0.0971104	0.100715
H0351.2002	Cun-pest	occipital lobe	OL	9.81998	8.97419	6.00188	7.01312	6.75987	2.40864	7.13749	9.5452	8.19631	8.25895	1.47752	7.66331	10.0136	3.84186	1.74364	1.75683	1.45747	1.87987	2.29701	20.2079	11.2438	1.43271	2.88782	2.4229	0.118709	3.14783	16.7033	6.55764	6.84864	0.0622573	4.53207	23.1099	0.320573	0.0748686	0.0755564	0.061398	0.0822826	0.10987
H0351.1009	Cun-str	occipital lobe	OL	10.2842	8.82989	5.17473	7.01487	6.55886	2.52015	6.66849	9.6682	7.99213	9.16149	1.17014	6.46058	10.149	4.05661	1.26273	1.4962	1.07855	1.38963	2.79873	25.0931	9.15715	0.726856	2.60246	1.89719	0.115436	2.04698	16.3726	5.12355	11.5234	0.045284	1.77225	22.8485	0.334857	0.0482857	0.0567677	0.0424986	0.0527254	0.140023
H0351.1012	Cun-str	occipital lobe	OL	10.173	8.84166	5.4678	6.95418	6.70956	2.58372	6.38488	9.82551	8.14166	8.43882	1.41813	7.2683	10.1318	4.22624	1.56164	1.74202	1.47083	1.81648	2.59367	23.9092	9.50124	0.916528	2.56797	2.16747	0.124151	1.73067	18.7909	5.84869	7.1864	0.0553445	3.19263	23.2354	0.387613	0.0611329	0.0692747	0.0574033	0.072944	0.12501
H0351.1015	Cun-str	occipital lobe	OL	10.25	8.83351	5.26491	6.99619	6.60523	2.53971	6.58123	9.71661	8.03814	8.93913	1.24644	6.7091	10.1437	4.1088	1.3547	1.57184	1.19925	1.52097	2.73563	24.8169	9.29696	0.783581	2.60168	1.98409	0.1185	1.95135	17.1466	5.35688	10.0031	0.048351	2.13222	23.0544	0.351611	0.0521189	0.0605843	0.046795	0.0584853	0.135737
H0351.1016	Cun-str	occipital lobe	OL	10.2757	8.83079	5.19728	7.0102	6.57045	2.52504	6.64667	9.6803	8.00364	9.1059	1.18921	6.52271	10.1477	4.06966	1.28572	1.51511	1.10872	1.42247	2.78295	25.032	9.19493	0.740885	2.60312	1.91919	0.116233	2.02331	16.5683	5.18262	11.1266	0.0460472	1.85672	22.9074	0.339081	0.0492329	0.0577177	0.0435486	0.0541277	0.138985
H0351.2001	Cun-str	occipital lobe	OL	10.1431	8.84484	5.5467	6.93784	6.75014	2.60083	6.30853	9.86786	8.18192	8.24425	1.4849	7.48576	10.1272	4.27191	1.64212	1.8082	1.57644	1.9314	2.53846	23.4611	9.53952	0.969817	2.54369	2.23337	0.125862	1.64445	19.386	6.02518	6.2912	0.0580719	3.71881	23.2031	0.40081	0.0647579	0.072659	0.061876	0.0791364	0.120537
H0351.2002	Cun-str	occipital lobe	OL	10.2072	8.83804	5.37763	6.97285	6.66319	2.56416	6.47215	9.77711	8.09566	8.66118	1.34183	7.01977	10.1371	4.17405	1.46967	1.66639	1.35013	1.68514	2.65676	24.3585	9.42928	0.856623	2.58822	2.08826	0.121858	1.82925	18.0787	5.63635	8.34137	0.0522268	2.67377	23.2025	0.371943	0.057066	0.0654026	0.0525281	0.0662585	0.129936
H0351.1009	LiG-pest	occipital lobe	OL	9.85444	9.03555	5.85838	7.10554	6.92975	2.30279	7.36317	9.43472	8.15796	8.6802	1.24723	7.15199	10.0253	3.51663	1.45365	1.5721	1.11231	1.51862	2.9786	20.3798	11.5529	1.27722	3.03179	2.68399	0.108625	3.62454	15.2353	6.28794	9.03065	0.0522603	3.13099	22.9421	0.251959	0.060299	0.0654585	0.0475943	0.0630765	0.173527
H0351.1012	LiG-pest	occipital lobe	OL	9.74328	9.04733	6.15145	7.04485	7.08046	2.36636	7.07957	9.59203	8.30749	7.95753	1.49523	7.95971	10.0081	3.68626	1.75257	1.81791	1.50459	1.94547	2.77354	18.9744	11.7129	1.5737	2.92322	2.99627	0.114155	2.99441	17.0859	7.0138	5.50307	0.0624106	5.51139	22.7972	0.284987	0.0745975	0.0780542	0.0628166	0.0852696	0.15138
H0351.1015	LiG-pest	occipital lobe	OL	9.82024	9.03917	5.94856	7.08687	6.97613	2.32235	7.27591	9.48312	8.20397	8.45784	1.32354	7.40052	10.02	3.56883	1.54562	1.64773	1.23301	1.64996	2.91551	20.016	11.6481	1.36737	3.0099	2.7875	0.110736	3.4313	15.8451	6.52879	7.78496	0.0554136	3.74085	22.9886	0.262734	0.0646355	0.0693759	0.0520432	0.069483	0.16705
H0351.1016	LiG-pest	occipital lobe	OL	9.84589	9.03646	5.88093	7.10087	6.94135	2.30768	7.34136	9.44682	8.16946	8.62461	1.26631	7.21412	10.024	3.52968	1.47664	1.59101	1.14248	1.55145	2.96283	20.2951	11.5805	1.29962	3.02732	2.71041	0.109185	3.57643	15.3907	6.34944	8.7046	0.0530492	3.27453	22.9614	0.254696	0.0613757	0.0664389	0.0486859	0.0646421	0.171942
H0351.2001	LiG-pest	occipital lobe	OL	9.71335	9.0505	6.23036	7.02852	7.12104	2.38347	7.00321	9.63438	8.34775	7.76297	1.562	8.17717	10.0034	3.73193	1.83304	1.8841	1.6102	2.06039	2.71834	18.4948	11.6818	1.6541	2.87629	3.06679	0.114957	2.82628	17.5096	7.17731	4.78547	0.06505	6.37696	22.6139	0.292727	0.0784946	0.081322	0.06726	0.0918922	0.144991
H0351.2002	LiG-pest	occipital lobe	OL	9.77748	9.0437	6.06128	7.06353	7.03409	2.3468	7.16683	9.54362	8.26148	8.17989	1.41892	7.71118	10.0134	3.63407	1.66059	1.74228	1.38388	1.81413	2.83664	19.4732	11.7098	1.48166	2.96795	2.908	0.11287	3.18825	16.5592	6.80889	6.43451	0.0593281	4.64964	22.9324	0.275478	0.0701472	0.0742336	0.0579046	0.0780244	0.158502
H0351.1009	LiG-str	occipital lobe	OL	10.2284	8.83452	5.27298	7.10806	6.62398	2.45107	6.71962	9.64553	7.98226	9.22953	1.26173	6.25143	10.1817	3.93135	1.41399	1.53833	1.19239	1.41264	2.6125	24.1469	9.18859	0.778249	2.77673	1.98522	0.110062	2.1213	16.1208	5.0897	12.0826	0.0482628	1.53342	23.3763	0.307078	0.053635	0.0584626	0.0459978	0.0535848	0.123093
H0351.1012	LiG-str	occipital lobe	OL	10.1173	8.8463	5.56605	7.04738	6.77468	2.51463	6.43602	9.80284	8.13179	8.50686	1.50973	7.05915	10.1644	4.10099	1.71291	1.78415	1.58466	1.8395	2.40744	23.0944	9.56983	0.985034	2.75027	2.2766	0.118818	1.80027	18.5717	5.83197	7.56354	0.0592076	2.77282	23.8618	0.356799	0.0681617	0.0716122	0.0623642	0.0744127	0.11031
H0351.1015	LiG-str	occipital lobe	OL	10.1942	8.83814	5.36315	7.08939	6.67035	2.47063	6.63236	9.69393	8.02827	9.00717	1.33804	6.49996	10.1764	3.98355	1.50597	1.61397	1.31309	1.54398	2.5494	23.9087	9.33966	0.839954	2.7791	2.07855	0.113114	2.02453	16.9024	5.32763	10.5006	0.0515911	1.84701	23.6142	0.322814	0.0579597	0.0624653	0.0507065	0.0595073	0.119462
H0351.1016	LiG-str	occipital lobe	OL	10.2199	8.83543	5.29552	7.1034	6.63557	2.45596	6.69781	9.65763	7.99376	9.17394	1.28081	6.31357	10.1803	3.9444	1.43699	1.55724	1.22256	1.44548	2.59672	24.0951	9.22918	0.793499	2.77824	2.00882	0.110854	2.09738	16.3182	5.14987	11.6699	0.0490904	1.60697	23.4433	0.311042	0.054703	0.0594583	0.0471479	0.055026	0.122216
H0351.2001	LiG-str	occipital lobe	OL	10.0873	8.84947	5.64495	7.03104	6.81526	2.53175	6.35966	9.84519	8.17204	8.3123	1.5765	7.27662	10.1598	4.14666	1.79338	1.85033	1.69028	1.95442	2.35223	22.6857	9.61861	1.04341	2.72716	2.34831	0.120584	1.71241	19.1803	6.01434	6.6284	0.0621914	3.23324	23.854	0.369339	0.0722803	0.0751905	0.0672948	0.0808157	0.106475
H0351.2002	LiG-str	occipital lobe	OL	10.1515	8.84267	5.47587	7.06605	6.72831	2.49507	6.52328	9.75444	8.08578	8.72922	1.43342	6.81062	10.1697	4.04879	1.62093	1.70852	1.46396	1.70816	2.47053	23.5009	9.48622	0.919572	2.7687	2.19082	0.116487	1.90058	17.8468	5.61365	8.76884	0.0558068	2.31946	23.8001	0.341973	0.0635526	0.0675302	0.0570007	0.0675134	0.114522
H0351.1009	OTG-i	occipital lobe	OL	9.82117	9.06713	6.22979	7.02374	7.46849	2.27478	7.8327	9.29122	8.22481	8.81766	1.24405	7.20738	9.80575	3.6623	1.46293	1.58533	1.18614	1.52347	2.79874	20.064	11.8968	1.66457	2.88606	3.92817	0.107331	5.05622	13.8958	6.63536	10.0076	0.0525346	3.27783	19.8507	0.280809	0.0611414	0.0665551	0.0504676	0.0637618	0.154332
H0351.1012	OTG-i	occipital lobe	OL	9.71001	9.07891	6.52286	6.96305	7.6192	2.33835	7.54909	9.44853	8.37434	8.09499	1.49205	8.0151	9.78853	3.83193	1.76184	1.83115	1.57841	1.95032	2.59368	18.7456	12.1037	2.05812	2.79242	4.4005	0.11319	4.19177	15.6381	7.42714	6.11968	0.0629572	5.79001	19.7941	0.318728	0.0759035	0.0796387	0.0668412	0.0864969	0.135105
H0351.1015	OTG-i	occipital lobe	OL	9.78697	9.07076	6.31996	7.00506	7.51486	2.29434	7.74543	9.33962	8.27082	8.5953	1.32036	7.45591	9.80045	3.71449	1.5549	1.66097	1.30684	1.65481	2.73565	19.7338	12.0119	1.78459	2.86929	4.08545	0.109573	4.79345	14.4726	6.8993	8.63939	0.0557837	3.92186	19.9192	0.293233	0.0656315	0.0706384	0.0552634	0.0703377	0.148783
H0351.1016	OTG-i	occipital lobe	OL	9.81262	9.06804	6.25233	7.01907	7.48009	2.27967	7.81088	9.30332	8.23631	8.76207	1.26313	7.26951	9.80443	3.67534	1.48592	1.60424	1.21631	1.55631	2.78297	19.9882	11.9298	1.69442	2.88291	3.96836	0.107927	4.99103	14.043	6.70282	9.64997	0.0533482	3.42942	19.875	0.283968	0.0622569	0.0675779	0.0516449	0.0653696	0.152981
H0351.2001	OTG-i	occipital lobe	OL	9.68008	9.08208	6.60176	6.94671	7.65977	2.35546	7.47274	9.49088	8.4146	7.90042	1.55882	8.23256	9.7839	3.8776	1.84232	1.89733	1.68403	2.06525	2.53848	18.2788	12.0763	2.16412	2.74867	4.50584	0.11403	3.95796	16.0322	7.60327	5.32376	0.0656454	6.70197	19.6427	0.327512	0.0799001	0.0830055	0.0715974	0.0932514	0.129453
H0351.2002	OTG-i	occipital lobe	OL	9.74421	9.07529	6.43268	6.98172	7.57283	2.31879	7.63635	9.40012	8.32833	8.31735	1.41574	7.76657	9.79383	3.77973	1.66987	1.75551	1.45771	1.81899	2.65678	19.2244	12.0916	1.93634	2.83308	4.26776	0.111835	4.45988	15.145	7.20491	7.15027	0.0598042	4.88114	19.897	0.307868	0.0713234	0.0756855	0.0615697	0.0790898	0.141358
H0351.1009	OTG-s	occipital lobe	OL	9.84032	9.03172	6.14664	7.08095	7.52409	2.29262	7.73874	9.21415	8.20607	8.67125	1.27631	7.17922	9.79935	3.40014	1.38412	1.52387	1.14673	1.34821	2.46369	20.7847	11.8667	1.60633	3.06965	4.17338	0.111086	4.84289	13.4663	6.69552	9.2431	0.0549184	3.28604	20.2027	0.239362	0.0591799	0.0651992	0.050201	0.057725	0.125071
H0351.1012	OTG-s	occipital lobe	OL	9.72916	9.0435	6.43971	7.02026	7.6748	2.35618	7.45513	9.37146	8.3556	7.94858	1.5243	7.98694	9.78213	3.56977	1.68304	1.76969	1.53901	1.77507	2.25863	19.3705	12.043	1.98115	2.96265	4.66355	0.116857	4.0049	15.117	7.47581	5.63811	0.0656499	5.79005	20.095	0.271007	0.0732854	0.0778219	0.0663225	0.0781125	0.109217
H0351.1015	OTG-s	occipital lobe	OL	9.80612	9.03534	6.23681	7.06227	7.57046	2.31218	7.65148	9.26256	8.25208	8.44889	1.35261	7.42775	9.79405	3.45233	1.4761	1.59951	1.26743	1.47955	2.40059	20.4235	11.9702	1.72053	3.04895	4.3364	0.1133	4.58689	14.012	6.95532	7.97192	0.0582601	3.92799	20.2533	0.249718	0.0634664	0.0691343	0.0549199	0.0636185	0.120461
H0351.1016	OTG-s	occipital lobe	OL	9.83177	9.03262	6.16918	7.07628	7.53568	2.29751	7.71692	9.22626	8.21757	8.61566	1.29538	7.24135	9.79802	3.41319	1.40712	1.54278	1.17691	1.38105	2.44792	20.701	11.8966	1.63472	3.06553	4.21502	0.111674	4.77925	13.6055	6.76191	8.91057	0.0557549	3.43715	20.2224	0.241994	0.0602446	0.0661846	0.0513592	0.0591658	0.123945
H0351.2001	OTG-s	occipital lobe	OL	9.69923	9.04667	6.51861	7.00392	7.71537	2.3733	7.37878	9.41382	8.39586	7.75401	1.59107	8.20441	9.77749	3.61544	1.76351	1.83587	1.64462	1.88999	2.20342	18.8803	12.0107	2.08232	2.91501	4.77318	0.117675	3.77993	15.4914	7.64988	4.90276	0.0684244	6.6992	19.9328	0.278359	0.0771118	0.0810778	0.0710119	0.0841769	0.104604
H0351.2002	OTG-s	occipital lobe	OL	9.76336	9.03987	6.34953	7.03893	7.62842	2.33663	7.5424	9.32306	8.30959	8.17094	1.448	7.73841	9.78743	3.51757	1.59106	1.69405	1.41831	1.64373	2.32173	19.8773	12.0383	1.86505	3.0076	4.52559	0.115528	4.26363	14.6491	7.25649	6.59157	0.0623996	4.88412	20.2116	0.261931	0.0689048	0.0740034	0.0611287	0.0714664	0.114341
H0351.1009	SOG-s	occipital lobe	OL	9.87078	9.02129	6.10113	7.08661	7.20523	2.58559	7.62768	9.30185	8.15309	8.77323	1.21851	7.3604	10.0458	3.78662	1.46486	1.5001	1.13876	1.5634	2.62314	20.2678	11.2483	1.48604	2.94232	3.19444	0.129941	4.28121	13.6629	6.16213	9.47136	0.0503748	3.55718	22.8813	0.298738	0.0597548	0.0612322	0.0476657	0.063979	0.133367
H0351.1012	SOG-s	occipital lobe	OL	9.75962	9.03307	6.3942	7.02593	7.35593	2.64916	7.34407	9.45916	8.30262	8.05056	1.46651	8.16812	10.0285	3.95625	1.76377	1.74591	1.53103	1.99025	2.41808	18.878	11.4089	1.83174	2.83813	3.56759	0.136614	3.53838	15.3289	6.87632	5.77403	0.0601839	6.26421	22.7462	0.338039	0.0739549	0.073045	0.0629369	0.0865255	0.116394
H0351.1015	SOG-s	occipital lobe	OL	9.83658	9.02492	6.19131	7.06794	7.2516	2.60515	7.54042	9.35026	8.1991	8.55087	1.29481	7.60893	10.0405	3.83881	1.55683	1.57573	1.25946	1.69474	2.56004	19.9145	11.3458	1.5916	2.92232	3.31905	0.132524	4.05468	14.2158	6.40088	8.16835	0.0534371	4.25187	22.9374	0.311646	0.0640794	0.0649243	0.0521434	0.0705071	0.128444
H0351.1016	SOG-s	occipital lobe	OL	9.86223	9.0222	6.12368	7.08195	7.21682	2.59048	7.60586	9.31395	8.16459	8.71764	1.23758	7.42253	10.0444	3.79966	1.48785	1.519	1.16893	1.59624	2.60736	20.1861	11.2766	1.5123	2.93836	3.2263	0.130629	4.22493	13.804	6.2232	9.13059	0.0511419	3.72075	22.9035	0.302023	0.0608296	0.0621574	0.0487652	0.0655755	0.132166
H0351.2001	SOG-s	occipital lobe	OL	9.72969	9.03624	6.47311	7.00959	7.39651	2.66627	7.26772	9.50151	8.34288	7.856	1.53327	8.38558	10.0239	4.00192	1.84425	1.81209	1.63665	2.10518	2.36287	18.3934	11.374	1.92456	2.79145	3.6501	0.137519	3.33837	15.7027	7.0338	5.01909	0.062704	7.24511	22.5543	0.347081	0.0777873	0.0760726	0.0673618	0.0932083	0.111437
H0351.2002	SOG-s	occipital lobe	OL	9.79382	9.02945	6.30403	7.0446	7.30956	2.6296	7.43134	9.41076	8.25661	8.27292	1.3902	7.91959	10.0338	3.90405	1.6718	1.67028	1.41033	1.85891	2.48117	19.3777	11.4078	1.72492	2.88207	3.4631	0.135101	3.76811	14.859	6.67661	6.75253	0.0572216	5.28569	22.8852	0.326818	0.0695554	0.0694819	0.0580258	0.0791877	0.121892
H0351.1009	PHG-cos	parahippocampal gyrus	PHG	9.46089	9.5369	6.72128	6.84855	8.63561	1.97056	8.38923	8.88711	8.62365	8.06226	1.24203	7.73436	9.6057	3.29858	1.56313	1.95702	1.10296	1.47796	2.77691	15.4429	16.2785	2.31221	2.52544	8.71557	0.0858849	7.34735	10.3755	8.64367	5.85734	0.051833	4.66653	17.0735	0.215621	0.0647544	0.0850826	0.04707	0.061042	0.150194
H0351.1012	PHG-cos	parahippocampal gyrus	PHG	9.34972	9.54868	7.01435	6.78786	8.78631	2.03413	8.10563	9.04442	8.77318	7.33959	1.49002	8.54208	9.58848	3.46822	1.86205	2.20284	1.49524	1.90481	2.57186	13.9802	16.0474	2.77011	2.36764	9.46041	0.0877604	5.90206	11.3138	9.37471	3.47058	0.0601877	7.9871	16.4963	0.237139	0.0778929	0.0986475	0.0604058	0.0802363	0.127401
H0351.1015	PHG-cos	parahippocampal gyrus	PHG	9.42668	9.54053	6.81146	6.82987	8.68198	1.99012	8.30197	8.93552	8.66966	7.8399	1.31833	7.98289	9.6004	3.35078	1.65511	2.03266	1.22366	1.6093	2.71382	15.0382	16.2729	2.45434	2.48586	8.97462	0.0868092	6.89641	10.6989	8.89835	5.00639	0.0544927	5.52802	16.9625	0.222928	0.0688204	0.0894068	0.0510317	0.0666695	0.143358
H0351.1016	PHG-cos	parahippocampal gyrus	PHG	9.45234	9.53781	6.74383	6.84388	8.6472	1.97545	8.36742	8.89921	8.63516	8.00667	1.2611	7.79649	9.60438	3.31163	1.58613	1.97593	1.13314	1.51079	2.76114	15.3458	16.2825	2.34773	2.51633	8.78255	0.0861438	7.23433	10.4589	8.70955	5.6338	0.052503	4.87004	17.0514	0.217498	0.0657697	0.0861723	0.0480466	0.0624235	0.148505
H0351.2001	PHG-cos	parahippocampal gyrus	PHG	9.31979	9.55185	7.09326	6.77152	8.82689	2.05124	8.02927	9.08677	8.81344	7.14502	1.55679	8.75955	9.58385	3.51389	1.94252	2.26902	1.60085	2.01973	2.51665	13.52	15.8793	2.88882	2.31137	9.60719	0.0876845	5.52701	11.5035	9.51807	2.99436	0.0622414	9.16904	16.2354	0.24167	0.0813198	0.101972	0.0641717	0.0857902	0.121067
H0351.2002	PHG-cos	parahippocampal gyrus	PHG	9.38393	9.54506	6.92418	6.80653	8.73994	2.01457	8.19289	8.99602	8.72718	7.56195	1.41372	8.29355	9.59378	3.41602	1.77007	2.1272	1.37454	1.77347	2.63495	14.474	16.1843	2.63105	2.42502	9.26251	0.0875365	6.33943	11.0615	9.18091	4.09371	0.0577185	6.79755	16.7402	0.231243	0.0738907	0.0946445	0.0561723	0.0740648	0.134569
H0351.1009	PHG-l	parahippocampal gyrus	PHG	9.33657	9.40373	6.72911	6.72108	8.90205	2.07963	8.3573	9.12877	8.56978	7.63206	1.20007	8.03234	9.5099	3.50789	1.34501	2.26971	1.07682	1.45701	2.49584	14.3464	15.03	2.35407	2.341	10.6154	0.0937961	7.27699	12.4219	8.43172	4.40182	0.0509815	5.80937	16.1778	0.252425	0.0563693	0.107005	0.046807	0.0609199	0.125164
H0351.1012	PHG-l	parahippocampal gyrus	PHG	9.22541	9.41551	7.02218	6.66039	9.05275	2.14319	8.07369	9.28608	8.71931	6.90939	1.44807	8.84006	9.49269	3.67752	1.64392	2.51552	1.4691	1.88387	2.29079	12.7415	14.5361	2.76684	2.15315	11.3044	0.0940291	5.73483	13.2888	8.97164	2.55876	0.0580777	9.75483	15.3349	0.272358	0.0665223	0.121715	0.0589305	0.0785591	0.104158
H0351.1015	PHG-l	parahippocampal gyrus	PHG	9.30237	9.40736	6.81929	6.70241	8.94842	2.09919	8.27004	9.17717	8.61579	7.4097	1.27638	8.28087	9.50461	3.56008	1.43698	2.34534	1.19753	1.58835	2.43275	13.8892	14.9377	2.48425	2.29092	10.8675	0.0942549	6.7907	12.7347	8.62974	3.74048	0.0532862	6.84188	15.9793	0.259463	0.0595608	0.11179	0.0504518	0.0661496	0.118772
H0351.1016	PHG-l	parahippocampal gyrus	PHG	9.32802	9.40464	6.75166	6.71641	8.91364	2.08452	8.33548	9.14087	8.58129	7.57647	1.21915	8.09447	9.50858	3.52093	1.368	2.28862	1.107	1.48985	2.48007	14.2354	15.0119	2.38675	2.32915	10.6814	0.0939419	7.15463	12.5035	8.48362	4.22767	0.0515653	6.0539	16.1333	0.254251	0.0571698	0.108218	0.0477086	0.062208	0.123575
H0351.2001	PHG-l	parahippocampal gyrus	PHG	9.19548	9.41868	7.10108	6.64405	9.09333	2.16031	7.99734	9.32843	8.75957	6.71482	1.51484	9.05752	9.48805	3.72319	1.7244	2.58171	1.57472	1.99879	2.23558	12.2565	14.3073	2.87007	2.0908	11.4187	0.0934481	5.34185	13.4397	9.06039	2.19592	0.05974	11.1388	15.0121	0.276086	0.0690795	0.125148	0.0622715	0.0835503	0.098453
H0351.2002	PHG-l	parahippocampal gyrus	PHG	9.25961	9.41189	6.93201	6.67906	9.00638	2.12364	8.16096	9.23768	8.67331	7.13175	1.37176	8.59153	9.49798	3.62532	1.55195	2.43989	1.3484	1.75253	2.35388	13.2705	14.7478	2.64367	2.21852	11.1341	0.0943503	6.19667	13.0702	8.83874	3.03623	0.0560283	8.35168	15.6547	0.267175	0.0634818	0.117475	0.0551283	0.0729505	0.110676
H0351.1009	AnG-i	parietal lobe	PL	9.95997	9.15429	6.41367	7.16087	7.64465	2.27157	7.9104	9.21336	8.36501	8.86572	1.21139	7.47815	9.8668	3.52472	1.4419	1.60842	1.09226	1.38599	2.57305	20.8725	11.941	1.78662	2.9989	4.19365	0.101189	5.04187	12.44	6.90947	9.77629	0.0485276	3.73655	19.5671	0.241197	0.0569351	0.063901	0.0446814	0.0547709	0.124707
H0351.1012	AnG-i	parietal lobe	PL	9.84881	9.16607	6.70674	7.10018	7.79535	2.33513	7.62679	9.37067	8.51454	8.14305	1.45938	8.28587	9.84958	3.69435	1.74081	1.85424	1.48454	1.81284	2.36799	19.4445	12.1136	2.20262	2.8932	4.68431	0.106404	4.16777	13.9593	7.71158	5.96094	0.0579868	6.58121	19.455	0.272974	0.0704772	0.0762416	0.0590066	0.0740851	0.108855
H0351.1015	AnG-i	parietal lobe	PL	9.92577	9.15792	6.50384	7.1422	7.69102	2.29113	7.82313	9.26176	8.41102	8.64336	1.28769	7.72668	9.8615	3.57691	1.53387	1.68406	1.21296	1.51733	2.50995	20.5137	12.0475	1.914	2.97924	4.3583	0.103226	4.77626	12.9467	7.17894	8.43339	0.0514902	4.46737	19.62	0.25168	0.0610707	0.0677706	0.0488908	0.0603743	0.120133
H0351.1016	AnG-i	parietal lobe	PL	9.95142	9.1552	6.43621	7.1562	7.65624	2.27646	7.88858	9.22546	8.37652	8.81013	1.23046	7.54028	9.86547	3.53777	1.46489	1.62733	1.12243	1.41883	2.55727	20.79	11.972	1.81833	2.99509	4.23581	0.101733	4.97597	12.5695	6.97848	9.42526	0.0492703	3.90867	19.5877	0.243867	0.0579637	0.0648714	0.0457156	0.056142	0.123593
H0351.2001	AnG-i	parietal lobe	PL	9.81888	9.16924	6.78564	7.08384	7.83593	2.35225	7.55043	9.41302	8.5548	7.94849	1.52615	8.50333	9.84495	3.74002	1.82129	1.92042	1.59015	1.92776	2.31278	18.9403	12.0733	2.31361	2.84484	4.79135	0.107079	3.93112	14.2958	7.88606	5.18015	0.0603986	7.60968	19.2856	0.280199	0.0741092	0.0793802	0.063138	0.0797854	0.10419
H0351.2002	AnG-i	parietal lobe	PL	9.88301	9.16244	6.61656	7.11885	7.74898	2.31558	7.71405	9.32226	8.46853	8.36541	1.38308	8.03734	9.85488	3.64216	1.64884	1.7786	1.36383	1.6815	2.43108	19.9621	12.1142	2.07447	2.93841	4.54777	0.10524	4.439	13.5333	7.48869	6.9721	0.0551405	5.55396	19.5766	0.26395	0.066294	0.0725329	0.05441	0.0678119	0.114013
H0351.1009	AnG-s	parietal lobe	PL	9.94561	9.1717	6.3214	7.0831	7.46629	2.17791	7.80577	9.35986	8.22718	8.89946	1.2525	7.40135	9.90473	3.47018	1.41234	1.51173	1.08806	1.52019	2.76301	20.6468	12.0748	1.67439	2.8389	3.70255	0.0947418	4.68484	13.757	6.2741	9.99835	0.0498845	3.53959	20.0699	0.232035	0.055729	0.0597036	0.0445107	0.0600547	0.142126
H0351.1012	AnG-s	parietal lobe	PL	9.83445	9.18348	6.61447	7.02241	7.61699	2.24148	7.52216	9.51717	8.37671	8.17679	1.5005	8.20907	9.88751	3.63981	1.71125	1.75755	1.48034	1.94704	2.55795	19.2639	12.2682	2.06744	2.74306	4.14212	0.0997773	3.87861	15.4608	7.01325	6.10573	0.0597001	6.2439	19.9856	0.26301	0.0690904	0.0713434	0.0588717	0.0813574	0.124251
H0351.1015	AnG-s	parietal lobe	PL	9.91141	9.17533	6.41158	7.06443	7.51266	2.19747	7.71851	9.40827	8.27319	8.6771	1.32881	7.64988	9.89943	3.52238	1.50431	1.58737	1.20877	1.65153	2.69991	20.3004	12.1877	1.79453	2.82148	3.84954	0.0966891	4.43991	14.3233	6.52154	8.62858	0.0529522	4.23366	20.1325	0.242222	0.059802	0.0633457	0.0487245	0.0662266	0.136971
H0351.1016	AnG-s	parietal lobe	PL	9.93706	9.17261	6.34395	7.07843	7.47788	2.1828	7.78395	9.37196	8.23868	8.84387	1.27158	7.46348	9.9034	3.48323	1.43533	1.53064	1.11824	1.55302	2.74724	20.5672	12.1074	1.70428	2.83559	3.74015	0.0952603	4.62409	13.9016	6.33742	9.64033	0.0506531	3.70301	20.093	0.234628	0.0567415	0.0606165	0.0455456	0.0615644	0.140871
H0351.2001	AnG-s	parietal lobe	PL	9.80452	9.18665	6.69337	7.00607	7.65757	2.25859	7.44581	9.55952	8.41697	7.98222	1.56727	8.42653	9.88287	3.68548	1.79173	1.82373	1.58596	2.06196	2.50274	18.7741	12.2338	2.17276	2.69863	4.239	0.100464	3.6603	15.842	7.1757	5.30877	0.0622158	7.22345	19.822	0.270113	0.0726892	0.0743194	0.0630268	0.0876633	0.118989
H0351.2002	AnG-s	parietal lobe	PL	9.86865	9.17985	6.5243	7.04109	7.57062	2.22192	7.60943	9.46877	8.3307	8.39915	1.42419	7.96054	9.89281	3.58762	1.61928	1.68191	1.35964	1.8157	2.62105	19.7661	12.2623	1.94612	2.78444	4.01924	0.0986335	4.12881	14.9811	6.80691	7.13765	0.0567394	5.26649	20.0998	0.254179	0.0649548	0.0678368	0.0542566	0.0744287	0.130069
H0351.1009	Pcu-i	parietal lobe	PL	9.80959	8.97566	6.17136	7.04204	7.40085	2.15765	7.74792	9.21109	8.16761	8.76235	1.27662	7.1856	9.87928	3.56892	1.66974	1.72777	1.20779	1.53243	2.62452	20.2705	11.3717	1.62798	2.9768	3.81735	0.100786	4.85556	13.3874	6.495	9.80871	0.0547249	3.28825	21.2736	0.268061	0.071866	0.074816	0.0521751	0.0653419	0.139297
H0351.1012	Pcu-i	parietal lobe	PL	9.69843	8.98744	6.46443	6.98136	7.55156	2.22122	7.46431	9.3684	8.31714	8.03967	1.52462	7.99332	9.86206	3.73855	1.96865	1.97359	1.60007	1.95929	2.41946	18.9399	11.5703	2.01301	2.88042	4.27665	0.106295	4.0257	15.067	7.27055	5.99849	0.0655866	5.80882	21.2145	0.30428	0.0892238	0.0895299	0.0691077	0.0886467	0.121952
H0351.1015	Pcu-i	parietal lobe	PL	9.77539	8.97928	6.26154	7.02337	7.44722	2.17721	7.66066	9.25949	8.21362	8.53998	1.35293	7.43413	9.87398	3.62111	1.76171	1.80341	1.32849	1.66377	2.56143	19.9363	11.4813	1.7453	2.95941	3.97006	0.102888	4.60306	13.9426	6.75313	8.46741	0.0581074	3.93419	21.3463	0.279912	0.0771412	0.0794034	0.0571313	0.0720783	0.134284
H0351.1016	Pcu-i	parietal lobe	PL	9.80104	8.97657	6.1939	7.03738	7.41244	2.16254	7.7261	9.22319	8.17911	8.70676	1.2957	7.24773	9.87795	3.58197	1.69273	1.74668	1.23796	1.56527	2.60875	20.1937	11.4031	1.65714	2.97351	3.85635	0.101344	4.79289	13.529	6.56095	9.45808	0.0555715	3.44028	21.2994	0.271074	0.0731763	0.0759647	0.0533915	0.0669887	0.138077
H0351.2001	Pcu-i	parietal lobe	PL	9.6685	8.99061	6.54333	6.96502	7.59213	2.23833	7.38796	9.41075	8.3574	7.84511	1.59139	8.21079	9.85742	3.78422	2.04913	2.03977	1.70568	2.07421	2.36426	18.4701	11.5452	2.11689	2.83556	4.37946	0.107094	3.80152	15.4482	7.44368	5.21883	0.0683937	6.72439	21.0542	0.312697	0.0939309	0.0933238	0.0740322	0.0955782	0.116862
H0351.2002	Pcu-i	parietal lobe	PL	9.73263	8.98381	6.37425	7.00003	7.50519	2.20166	7.55158	9.31999	8.27113	8.26203	1.44831	7.74479	9.86735	3.68635	1.87668	1.89795	1.47937	1.82795	2.48256	19.4222	11.5579	1.89376	2.92215	4.14734	0.105014	4.28287	14.5909	7.05248	7.00815	0.0622972	4.89664	21.3232	0.293891	0.0838337	0.0850794	0.0636526	0.0810495	0.127587
H0351.1009	Pcu-s	parietal lobe	PL	9.90008	9.2699	6.3708	7.0681	7.48436	2.11357	7.97818	9.31328	8.24554	8.89723	1.24617	7.29367	9.84929	3.60327	1.49437	1.92634	1.15842	1.6476	2.51868	20.1013	12.9873	1.74101	2.82301	3.76719	0.0910434	5.30484	13.3837	6.38492	10.0308	0.0499041	3.30077	19.4059	0.255678	0.0592721	0.0799625	0.0469591	0.0659142	0.120559
H0351.1012	Pcu-s	parietal lobe	PL	9.78892	9.28167	6.66386	7.00741	7.63506	2.17713	7.69457	9.47059	8.39507	8.17456	1.49417	8.10139	9.83207	3.7729	1.79328	2.17215	1.5507	2.07445	2.31363	18.8007	13.2275	2.15496	2.73437	4.22474	0.0961166	4.40264	15.0781	7.15456	6.14052	0.0598695	5.83684	19.3716	0.290518	0.0736626	0.0957856	0.0622619	0.0895137	0.105654
H0351.1015	Pcu-s	parietal lobe	PL	9.86588	9.27352	6.46097	7.04943	7.53073	2.13313	7.89091	9.36168	8.29155	8.67487	1.32248	7.5422	9.84399	3.65546	1.58634	2.00197	1.27912	1.77894	2.45559	19.7774	13.1175	1.86719	2.80758	3.91939	0.0929775	5.03089	13.9441	6.64121	8.66244	0.0530089	3.95067	19.4796	0.267083	0.0636471	0.0848979	0.0514394	0.0727374	0.116265
H0351.1016	Pcu-s	parietal lobe	PL	9.89153	9.2708	6.39334	7.06343	7.49595	2.11846	7.95636	9.32538	8.25704	8.84164	1.26525	7.3558	9.84797	3.61632	1.51736	1.94525	1.18859	1.68044	2.50291	20.0271	13.0245	1.77238	2.82017	3.80607	0.0915566	5.2369	13.5266	6.4504	9.67321	0.0506813	3.45372	19.4314	0.258577	0.0603589	0.0811985	0.0480587	0.0675823	0.119515
H0351.2001	Pcu-s	parietal lobe	PL	9.75899	9.28485	6.74277	6.99107	7.67564	2.19425	7.61822	9.51294	8.43532	7.98	1.56094	8.31885	9.82744	3.81857	1.87376	2.23834	1.65631	2.18938	2.25842	18.3374	13.201	2.26654	2.69223	4.327	0.0968552	4.15816	15.4621	7.32613	5.34328	0.0624422	6.75793	19.2284	0.298602	0.0775615	0.0998609	0.0667095	0.0965288	0.101261
H0351.2002	Pcu-s	parietal lobe	PL	9.82312	9.27805	6.57369	7.02609	7.58869	2.15757	7.78184	9.42219	8.34906	8.39692	1.41786	7.85286	9.83737	3.72071	1.70131	2.09652	1.42999	1.94312	2.37672	19.2748	13.2101	2.02681	2.77331	4.096	0.0949359	4.68276	14.5981	6.93829	7.17236	0.0568532	4.91907	19.4661	0.28053	0.0691958	0.091002	0.0573333	0.0818224	0.11051
H0351.1009	PoG-cs	parietal lobe	PL	10.043	8.88297	5.6814	6.95584	7.00082	2.36647	7.12843	9.27847	7.9072	9.08602	1.32038	6.56598	9.84748	3.51235	1.44467	1.4473	1.17636	1.47039	2.70392	23.8303	10.6639	1.15917	2.8041	2.89289	0.116481	3.16043	14.0272	5.42224	12.2755	0.0564093	2.14009	20.8095	0.25775	0.0614842	0.0615965	0.0510499	0.0625904	0.147176
H0351.1012	PoG-cs	parietal lobe	PL	9.93187	8.89475	5.97446	6.89516	7.15153	2.43003	6.84482	9.43577	8.05673	8.36335	1.56838	7.3737	9.83026	3.68198	1.74358	1.69312	1.56864	1.89724	2.49886	22.7356	11.079	1.46355	2.77053	3.30932	0.125438	2.67554	16.12	6.1977	7.66538	0.0690311	3.86028	21.1894	0.298746	0.0779444	0.075265	0.0690433	0.0867046	0.131567
H0351.1015	PoG-cs	parietal lobe	PL	10.0088	8.8866	5.77157	6.93717	7.04719	2.38603	7.04116	9.32687	7.95321	8.86366	1.39669	6.81451	9.84218	3.56455	1.53664	1.52293	1.29706	1.60173	2.64082	23.586	10.835	1.25058	2.80538	3.02769	0.119663	3.01507	14.7015	5.67348	10.6641	0.0602756	2.57672	21.013	0.270851	0.0664157	0.0657877	0.0562536	0.0694809	0.142779
H0351.1016	PoG-cs	parietal lobe	PL	10.0345	8.88388	5.70394	6.95118	7.01241	2.37136	7.10661	9.29057	7.9187	9.03043	1.33946	6.62811	9.84615	3.5254	1.46766	1.46621	1.20654	1.50323	2.68815	23.7775	10.7103	1.1818	2.80542	2.92707	0.11731	3.12457	14.1979	5.48595	11.8554	0.0573726	2.24257	20.8677	0.261058	0.0627041	0.062641	0.0523226	0.0642692	0.146116
H0351.2001	PoG-cs	parietal lobe	PL	9.90194	8.89792	6.05337	6.87882	7.1921	2.44715	6.76847	9.47813	8.09698	8.16878	1.63515	7.59116	9.82562	3.72765	1.82406	1.7593	1.67425	2.01217	2.44365	22.3037	11.1208	1.54824	2.74362	3.40904	0.127133	2.54159	16.6263	6.38307	6.70878	0.0724142	4.49534	21.1545	0.308837	0.082545	0.0789216	0.0744037	0.0940409	0.126826
H0351.2002	PoG-cs	parietal lobe	PL	9.96607	8.89113	5.88429	6.91383	7.10515	2.41047	6.93209	9.38737	8.01072	8.58571	1.49208	7.12517	9.83556	3.62979	1.65161	1.61748	1.44794	1.76591	2.56196	23.1621	10.9948	1.36785	2.79228	3.18826	0.123116	2.82784	15.5085	5.9725	8.89705	0.0651402	3.23281	21.1586	0.286659	0.0727568	0.0710558	0.0631775	0.0787554	0.136746
H0351.1009	PoG-sl	parietal lobe	PL	10.1444	9.07955	6.12763	7.08815	7.28695	2.12659	7.60679	9.1952	8.07439	9.24415	1.24983	7.06299	9.83737	3.76224	1.44942	1.46277	1.14745	1.52391	2.56772	23.69	11.3247	1.46357	2.8481	3.2689	0.0914066	4.08022	12.27	5.64214	12.6934	0.0497793	2.79886	19.1494	0.284026	0.057165	0.0576965	0.0463691	0.0601943	0.1241
H0351.1012	PoG-sl	parietal lobe	PL	10.0332	9.09132	6.4207	7.02746	7.43766	2.19015	7.32319	9.35251	8.22392	8.52148	1.49783	7.87071	9.82015	3.93187	1.74833	1.70859	1.53973	1.95077	2.36267	22.5713	11.7497	1.84539	2.81022	3.73442	0.098303	3.44956	14.0816	6.44037	7.91564	0.0608356	5.04179	19.4727	0.328759	0.0723714	0.0704048	0.0626283	0.0832731	0.11079
H0351.1015	PoG-sl	parietal lobe	PL	10.1101	9.08317	6.21781	7.06947	7.33332	2.14614	7.51953	9.2436	8.12039	9.02179	1.32614	7.31152	9.83207	3.81444	1.54139	1.53841	1.26815	1.65525	2.50463	23.4471	11.5064	1.57899	2.84941	3.42123	0.0939044	3.89257	12.8598	5.90357	11.0271	0.0531913	3.36991	19.3367	0.298464	0.0617502	0.0616225	0.0510957	0.0668211	0.120393
H0351.1016	PoG-sl	parietal lobe	PL	10.1358	9.08045	6.15018	7.08348	7.29854	2.13148	7.58498	9.2073	8.08589	9.18856	1.26891	7.12512	9.83605	3.77529	1.47241	1.48168	1.17763	1.55675	2.55195	23.6383	11.3743	1.49219	2.84954	3.30762	0.0920606	4.03405	12.4197	5.70861	12.2594	0.0506309	2.93299	19.2035	0.287681	0.0583011	0.0586768	0.0475266	0.0618108	0.123211
H0351.2001	PoG-sl	parietal lobe	PL	10.0033	9.09449	6.4996	7.01112	7.47823	2.20726	7.24683	9.39486	8.26417	8.32691	1.5646	8.08817	9.81552	3.97754	1.82881	1.77477	1.64534	2.06569	2.30746	22.1181	11.781	1.95004	2.77986	3.84272	0.0995221	3.27326	14.5078	6.62568	6.92018	0.0637468	5.86474	19.4192	0.33949	0.0765586	0.0737439	0.0674163	0.0902196	0.106679
H0351.2002	PoG-sl	parietal lobe	PL	10.0674	9.0877	6.33053	7.04613	7.39129	2.17059	7.41045	9.30411	8.17791	8.74384	1.42152	7.62218	9.82545	3.87968	1.65636	1.63295	1.41903	1.81943	2.42576	23.0142	11.6702	1.72618	2.83469	3.60087	0.0965656	3.64902	13.5589	6.21161	9.19531	0.0574553	4.22584	19.461	0.315725	0.0676119	0.0665238	0.0573561	0.0757027	0.115249
H0351.1009	SMG-i	parietal lobe	PL	9.98619	9.21391	6.36648	7.21556	7.83656	1.81183	7.9351	9.16779	8.36012	8.8372	1.21269	7.47937	9.92947	3.61327	1.39804	1.72908	1.24412	1.41483	2.39242	20.8627	12.2149	1.69719	3.05724	4.70184	0.0722174	5.03422	11.8306	6.75888	9.40783	0.0476742	3.67065	20.0583	0.251728	0.0542099	0.0681918	0.0487241	0.0548446	0.107998
H0351.1012	SMG-i	parietal lobe	PL	9.87503	9.22569	6.65955	7.15488	7.98727	1.87539	7.6515	9.3251	8.50965	8.11453	1.46069	8.28709	9.91225	3.78291	1.69695	1.97489	1.63639	1.84168	2.18736	19.4267	12.3859	2.09143	2.94816	5.24961	0.0759047	4.15958	13.2694	7.54014	5.73371	0.0569416	6.46223	19.9344	0.284766	0.0670737	0.0813246	0.0643166	0.0741516	0.0942281
H0351.1015	SMG-i	parietal lobe	PL	9.95199	9.21753	6.45666	7.19689	7.88293	1.83139	7.84784	9.21619	8.40613	8.61484	1.289	7.7279	9.92417	3.66547	1.49001	1.80471	1.36482	1.54617	2.32932	20.4988	12.3207	1.81774	3.03643	4.8852	0.073652	4.7678	12.3093	7.02069	8.11349	0.0505719	4.38745	20.1074	0.262602	0.0581327	0.0723029	0.0533008	0.0604402	0.104011
H0351.1016	SMG-i	parietal lobe	PL	9.97764	9.21481	6.38903	7.2109	7.84816	1.81672	7.91329	9.17989	8.37162	8.78161	1.23176	7.5415	9.92814	3.62632	1.42103	1.74799	1.27429	1.44767	2.37664	20.7787	12.2457	1.72718	3.05313	4.74876	0.0725998	4.96806	11.9528	6.82589	9.06937	0.0484003	3.83944	20.0779	0.254496	0.0551852	0.0692223	0.0498482	0.0562135	0.107026
H0351.2001	SMG-i	parietal lobe	PL	9.8451	9.22886	6.73845	7.13854	8.02784	1.89251	7.57514	9.36745	8.54991	7.91996	1.52745	8.50456	9.90761	3.82858	1.77743	2.04108	1.74201	1.9566	2.13215	18.924	12.3454	2.19695	2.89906	5.36988	0.0763913	3.92363	13.5902	7.7112	4.98298	0.0593134	7.47255	19.762	0.29232	0.0705346	0.0846775	0.0688239	0.0798618	0.0901955
H0351.2002	SMG-i	parietal lobe	PL	9.90923	9.22206	6.56938	7.17355	7.9409	1.85583	7.73876	9.27669	8.46364	8.33689	1.38438	8.03856	9.91755	3.73071	1.60498	1.89926	1.51569	1.71034	2.25045	19.9442	12.3868	1.96979	2.9943	5.09671	0.0750763	4.43038	12.8648	7.32236	6.70648	0.0541478	5.45368	20.0595	0.275358	0.063094	0.0773705	0.0593076	0.0678744	0.0986952
H0351.1009	SMG-s	parietal lobe	PL	9.98422	9.31001	6.41697	7.03017	7.612	2.11085	8.11093	9.26277	8.28242	9.06234	1.28503	7.5529	9.81399	3.62488	1.46486	1.52789	1.10151	1.52251	2.5606	20.5881	12.902	1.73686	2.65679	3.97653	0.0877998	5.61949	12.4864	6.32878	10.8668	0.0495334	3.81693	18.2966	0.250763	0.0561088	0.0586146	0.0436168	0.0583965	0.119917
H0351.1012	SMG-s	parietal lobe	PL	9.87306	9.32178	6.71004	6.96948	7.76271	2.17442	7.82732	9.42008	8.43195	8.33967	1.53303	8.36062	9.79678	3.79451	1.76377	1.77371	1.49379	1.94937	2.35554	19.2778	13.1554	2.15224	2.57628	4.46454	0.0927969	4.66904	14.083	7.09966	6.65979	0.0594919	6.7572	18.2849	0.285254	0.0698099	0.0702925	0.0578956	0.0793938	0.10521
H0351.1015	SMG-s	parietal lobe	PL	9.95002	9.31363	6.50714	7.0115	7.65837	2.13041	8.02366	9.31118	8.32843	8.83998	1.36134	7.80143	9.8087	3.67708	1.55683	1.60353	1.22222	1.65385	2.4975	20.2716	13.0411	1.86414	2.64427	4.14031	0.0897326	5.33331	13.019	6.58778	9.39147	0.0526548	4.57191	18.38	0.262146	0.0602957	0.0622793	0.0478142	0.06449	0.115733
H0351.1016	SMG-s	parietal lobe	PL	9.97567	9.31091	6.43951	7.0255	7.62359	2.11574	8.08911	9.27487	8.29392	9.00675	1.30411	7.61503	9.81267	3.63793	1.48785	1.5468	1.13169	1.55535	2.54482	20.5166	12.9418	1.76854	2.65471	4.01846	0.0883142	5.54874	12.6225	6.39511	10.4817	0.050316	3.99469	18.3247	0.253662	0.0571502	0.0595338	0.044648	0.0598875	0.118904
H0351.2001	SMG-s	parietal lobe	PL	9.84313	9.32496	6.78894	6.95315	7.80328	2.19153	7.75097	9.46243	8.4722	8.14511	1.5998	8.57808	9.79214	3.84018	1.84425	1.83989	1.59941	2.06429	2.30033	18.7955	13.124	2.26282	2.5356	4.57085	0.0934741	4.40807	14.4362	7.26713	5.79291	0.0620245	7.82053	18.1428	0.29308	0.0734767	0.0732551	0.0620075	0.085583	0.100796
H0351.2002	SMG-s	parietal lobe	PL	9.90727	9.31816	6.61986	6.98816	7.71634	2.15486	7.91458	9.37168	8.38594	8.56203	1.45672	8.11209	9.80207	3.74232	1.6718	1.69807	1.37309	1.81803	2.41863	19.7652	13.139	2.02439	2.61314	4.32879	0.0916631	4.96644	13.6356	6.88552	7.77941	0.0564984	5.69509	18.3754	0.275466	0.0655812	0.0667866	0.0533163	0.0725769	0.110052
H0351.1009	SPL-i	parietal lobe	PL	9.86874	9.11999	6.22006	7.07763	7.19418	2.25692	7.69595	9.37696	8.22508	8.81417	1.30598	7.45779	9.93255	3.4225	1.54909	1.61202	1.19699	1.65427	2.37227	20.0778	11.9487	1.60087	2.90075	3.14482	0.102644	4.4529	14.2783	6.4258	9.66633	0.0530971	3.77528	20.9859	0.230254	0.0628424	0.0656445	0.0492337	0.0675952	0.111188
H0351.1012	SPL-i	parietal lobe	PL	9.75757	9.13176	6.51313	7.01694	7.34489	2.32049	7.41234	9.53427	8.37461	8.0915	1.55398	8.26551	9.91533	3.59213	1.848	1.85784	1.58927	2.08112	2.16721	18.6602	12.0929	1.96899	2.79193	3.50451	0.107679	3.67225	15.9844	7.1549	5.88004	0.0632979	6.63378	20.8165	0.259978	0.0776066	0.0781377	0.0648654	0.0912168	0.096826
H0351.1015	SPL-i	parietal lobe	PL	9.83453	9.12361	6.31024	7.05896	7.24055	2.27648	7.60868	9.42536	8.27109	8.59181	1.38229	7.70631	9.92725	3.4747	1.64106	1.68766	1.31769	1.78561	2.30918	19.7177	12.0461	1.71371	2.87955	3.26581	0.10463	4.21511	14.8485	6.67133	8.3322	0.0562959	4.51023	21.0265	0.240079	0.0673558	0.0695668	0.0538309	0.074454	0.107028
H0351.1016	SPL-i	parietal lobe	PL	9.86018	9.12089	6.2426	7.07296	7.20577	2.26181	7.67413	9.38906	8.23658	8.75858	1.32506	7.51992	9.93122	3.43555	1.57208	1.63093	1.22717	1.6871	2.3565	19.9946	11.9774	1.62897	2.89651	3.17582	0.103175	4.39385	14.4242	6.48873	9.31746	0.0538993	3.94841	21.0038	0.232759	0.0639654	0.0666286	0.0503635	0.069274	0.110174
H0351.2001	SPL-i	parietal lobe	PL	9.72764	9.13493	6.59203	7.0006	7.38546	2.3376	7.33599	9.57662	8.41487	7.89694	1.62075	8.48297	9.91069	3.6378	1.92848	1.92402	1.69488	2.19604	2.11201	18.1659	12.0457	2.06702	2.74369	3.58254	0.108301	3.46176	16.3604	7.31259	5.10692	0.0658927	7.66607	20.6234	0.266706	0.0815594	0.0813078	0.0693674	0.098179	0.0926237
H0351.2002	SPL-i	parietal lobe	PL	9.79178	9.12814	6.42295	7.03561	7.29852	2.30093	7.4996	9.48586	8.3286	8.31386	1.47767	8.01698	9.92063	3.53994	1.75603	1.7822	1.46857	1.94978	2.23031	19.1701	12.1018	1.8557	2.83751	3.4047	0.106575	3.91392	15.5073	6.95287	6.88221	0.0602323	5.60218	20.961	0.251556	0.0730504	0.0743879	0.0598535	0.0835504	0.101484
H0351.1009	SPL-s	parietal lobe	PL	9.93887	9.07153	6.23148	7.11359	7.41744	2.26391	7.83441	9.17856	8.20012	8.98816	1.18097	7.45736	9.86902	3.53094	1.42797	1.55464	1.10634	1.51177	2.4148	21.0663	11.5476	1.61269	2.97231	3.66911	0.103085	4.89872	12.4369	6.31208	10.8992	0.0486627	3.77206	20.0706	0.248089	0.0577498	0.0630497	0.0462094	0.0612036	0.11445
H0351.1012	SPL-s	parietal lobe	PL	9.82771	9.08331	6.52455	7.05291	7.56815	2.32748	7.55081	9.33587	8.34965	8.26549	1.42897	8.26508	9.85181	3.70057	1.72688	1.80046	1.49862	1.93862	2.20974	19.7383	11.7821	1.99967	2.8841	4.12205	0.109022	4.0728	14.0362	7.08549	6.68397	0.0584839	6.68208	20.0707	0.282395	0.0718981	0.07566	0.0613766	0.0832639	0.100478
H0351.1015	SPL-s	parietal lobe	PL	9.90467	9.07515	6.32165	7.09492	7.46381	2.28347	7.74715	9.22696	8.24613	8.7658	1.25728	7.70589	9.86373	3.58313	1.51994	1.63028	1.22704	1.64311	2.3517	20.7456	11.6739	1.73113	2.95875	3.8208	0.10537	4.64995	12.9693	6.57139	9.42091	0.0517371	4.51885	20.1651	0.25939	0.0620686	0.0670018	0.0506641	0.0676003	0.110473
H0351.1016	SPL-s	parietal lobe	PL	9.93032	9.07243	6.25402	7.10893	7.42903	2.2688	7.8126	9.19066	8.21163	8.93257	1.20005	7.5195	9.8677	3.54399	1.45096	1.57355	1.13652	1.54461	2.39902	20.9939	11.5836	1.64216	2.97008	3.70792	0.103692	4.83721	12.5728	6.37844	10.5133	0.0494332	3.94786	20.1021	0.250966	0.0588236	0.0640405	0.0473036	0.0627684	0.113487
H0351.2001	SPL-s	parietal lobe	PL	9.79778	9.08648	6.60345	7.03657	7.60872	2.34459	7.47445	9.37822	8.38991	8.07093	1.49574	8.48255	9.84717	3.74624	1.80736	1.86664	1.60423	2.05354	2.15453	19.2493	11.7568	2.10293	2.83927	4.22126	0.109845	3.84612	14.3918	7.25444	5.8154	0.0609889	7.73553	19.9197	0.290215	0.0756935	0.0788686	0.0657523	0.0897774	0.0962869
H0351.2002	SPL-s	parietal lobe	PL	9.86192	9.07968	6.43437	7.07158	7.52178	2.30792	7.63807	9.28747	8.30365	8.48785	1.35266	8.01655	9.8571	3.64838	1.63491	1.72482	1.37792	1.80728	2.27283	20.2324	11.7645	1.88042	2.92465	3.99573	0.107664	4.33116	13.5869	6.87009	7.80573	0.0555275	5.6304	20.1651	0.272638	0.0675263	0.0718687	0.0565081	0.0760961	0.105077
H0351.1009	PRF	pontine tegmentum	PTg	8.33545	7.46355	6.10723	3.66301	4.98337	1.66458	6.9743	7.72764	6.85841	5.57496	1.49609	7.3973	9.77612	2.16237	1.43862	2.69084	1.09357	1.47478	3.24793	14.7253	8.04629	3.14269	0.577457	1.44207	0.144521	5.73213	9.66259	5.28968	2.17307	0.128592	7.68515	39.9714	0.204071	0.123569	0.294353	0.0972841	0.126706	0.433081
H0351.1012	PRF	pontine tegmentum	PTg	8.22429	7.47533	6.40029	3.60232	5.13407	1.72814	6.69069	7.88494	7.00794	4.85229	1.74409	8.20502	9.7589	2.332	1.73753	2.93666	1.48585	1.90163	3.04288	12.9745	7.72026	3.6645	0.526916	1.52351	0.143733	4.4816	10.2551	5.58385	1.2532	0.145331	12.8024	37.5886	0.218442	0.144672	0.332168	0.121512	0.1621	0.357545
H0351.1015	PRF	pontine tegmentum	PTg	8.30125	7.46717	6.1974	3.64434	5.02974	1.68414	6.88703	7.77604	6.90442	5.3526	1.5724	7.64583	9.77082	2.21456	1.53059	2.76648	1.21428	1.60612	3.18484	14.2221	7.97776	3.30858	0.563758	1.47279	0.144882	5.33632	9.88232	5.401	1.84218	0.134084	9.02947	39.3866	0.20926	0.130254	0.306783	0.10461	0.137255	0.409987
H0351.1016	PRF	pontine tegmentum	PTg	8.3269	7.46446	6.12977	3.65834	4.99496	1.66947	6.95248	7.73974	6.86991	5.51937	1.51517	7.45943	9.7748	2.17541	1.46161	2.70975	1.12375	1.50762	3.23216	14.6026	8.0317	3.1844	0.574187	1.45016	0.144658	5.63233	9.72021	5.31902	2.08583	0.129985	8.00378	39.8372	0.205422	0.125248	0.297508	0.099098	0.129306	0.427326
H0351.2001	PRF	pontine tegmentum	PTg	8.19436	7.4785	6.4792	3.58598	5.17465	1.74526	6.61434	7.9273	7.0482	4.65772	1.81086	8.42248	9.75427	2.37767	1.81801	3.00284	1.59147	2.01655	2.98767	12.4493	7.57963	3.79165	0.510369	1.53504	0.142485	4.16399	10.3455	5.62489	1.07278	0.149114	14.582	36.7048	0.220874	0.149855	0.340676	0.128078	0.171965	0.337111
H0351.2002	PRF	pontine tegmentum	PTg	8.25849	7.4717	6.31012	3.621	5.0877	1.70858	6.77796	7.83654	6.96193	5.07465	1.66778	7.95649	9.7642	2.2798	1.64556	2.86103	1.36515	1.77029	3.10597	13.548	7.85287	3.5104	0.544315	1.50443	0.144596	4.855	10.1124	5.51532	1.49088	0.140564	10.9892	38.4715	0.214838	0.138416	0.321422	0.113966	0.150915	0.380901
H0351.1009	Acb	striatum	Str	7.61758	9.71226	5.98241	7.73157	9.42765	1.94396	8.8513	8.24804	8.62448	7.86007	1.64233	8.6302	9.6672	3.45755	1.41359	2.5964	1.11855	1.5133	2.65818	4.23273	18.0792	1.36265	4.58073	14.8424	0.0829257	9.95416	6.55247	8.50598	5.00744	0.0672804	8.5398	17.5234	0.23677	0.0574159	0.130345	0.0467969	0.0615245	0.136048
H0351.1012	Acb	striatum	Str	7.50642	9.72403	6.27548	7.67089	9.57835	2.00753	8.56769	8.40535	8.774	7.1374	1.89032	9.43792	9.64999	3.62719	1.71251	2.84222	1.51083	1.94015	2.45312	3.70319	17.2244	1.57771	4.15036	15.5701	0.0818925	7.72771	6.90526	8.91574	2.86741	0.0755028	14.1259	16.3627	0.251658	0.0667474	0.146054	0.0580396	0.0781562	0.111528
H0351.1015	Acb	striatum	Str	7.58338	9.71588	6.07259	7.7129	9.47402	1.96352	8.76403	8.29644	8.67048	7.63771	1.71863	8.87873	9.66191	3.50975	1.50557	2.67204	1.23925	1.64464	2.59509	4.08335	17.9045	1.43292	4.4669	15.141	0.0830367	9.25612	6.69374	8.67496	4.24006	0.0700732	10.022	17.2471	0.242511	0.0604522	0.135693	0.0502626	0.06657	0.128645
H0351.1016	Acb	striatum	Str	7.60903	9.71316	6.00495	7.72691	9.43924	1.94885	8.82948	8.26014	8.63598	7.80448	1.6614	8.69233	9.66588	3.4706	1.43659	2.61531	1.14873	1.54614	2.64241	4.19663	18.0429	1.38046	4.55391	14.9227	0.0829882	9.77895	6.59026	8.55149	4.80548	0.0679964	8.89214	17.4612	0.238292	0.0581847	0.131717	0.0476602	0.0627751	0.134214
H0351.2001	Acb	striatum	Str	7.47649	9.7272	6.35438	7.65455	9.61893	2.02464	8.49134	8.4477	8.81426	6.94284	1.95709	9.65538	9.64535	3.67286	1.79298	2.9084	1.61644	2.05508	2.39792	3.54141	16.8542	1.627	4.0066	15.6356	0.0809105	7.15607	6.94285	8.95128	2.44641	0.0772096	16.0357	15.9246	0.253611	0.0689079	0.149295	0.0609714	0.0826356	0.104803
H0351.2002	Acb	striatum	Str	7.54062	9.72041	6.1853	7.68956	9.53198	1.98797	8.65495	8.35694	8.728	7.35976	1.81402	9.18939	9.65528	3.57499	1.62053	2.76658	1.39013	1.80882	2.51622	3.87907	17.5755	1.51613	4.30092	15.4236	0.082644	8.39797	6.83068	8.83409	3.42202	0.0732566	12.1634	16.7998	0.248286	0.0640622	0.141775	0.0546065	0.072993	0.119188
H0351.1009	BCd	striatum	Str	6.8272	9.23234	3.63032	7.58907	7.63049	2.07388	7.66924	8.34745	8.40822	7.79715	1.11687	7.82532	8.70148	2.76537	1.30552	1.70661	1.03895	1.32516	2.72499	3.93905	20.8647	0.429572	6.67939	6.87393	0.146049	7.06109	11.2988	11.7849	7.71569	0.0752335	7.86783	14.4413	0.235863	0.0857432	0.113225	0.0712779	0.0869189	0.229353
H0351.1012	BCd	striatum	Str	6.71604	9.24412	3.92339	7.52838	7.78119	2.13745	7.38564	8.50476	8.55775	7.07448	1.36487	8.63304	8.68426	2.935	1.60443	1.95243	1.43123	1.75202	2.51993	3.48684	20.1123	0.503224	6.1231	7.29585	0.145928	5.54628	12.0473	12.4981	4.47026	0.085422	13.1676	13.6436	0.253645	0.100852	0.128364	0.089443	0.111715	0.19023
H0351.1015	BCd	striatum	Str	6.793	9.23597	3.7205	7.57039	7.67686	2.09344	7.58198	8.39585	8.45423	7.57479	1.19318	8.07385	8.69618	2.81756	1.39749	1.78225	1.15965	1.4565	2.6619	3.81492	20.744	0.453493	6.53891	7.0397	0.146817	6.59163	11.5876	12.0661	6.55885	0.0786632	9.26956	14.2693	0.242528	0.0906308	0.118331	0.0768563	0.094415	0.217721
H0351.1016	BCd	striatum	Str	6.81865	9.23325	3.65287	7.5844	7.64208	2.07877	7.64743	8.35955	8.41972	7.74156	1.13595	7.88745	8.70016	2.77842	1.32851	1.72552	1.06913	1.358	2.70922	3.90941	20.8439	0.435628	6.64699	6.91812	0.146307	6.94381	11.3754	11.8599	7.41197	0.076111	8.20071	14.4046	0.237619	0.086979	0.114532	0.0726661	0.0887752	0.22649
H0351.2001	BCd	striatum	Str	6.68611	9.24729	4.00229	7.51204	7.82177	2.15456	7.30928	8.54711	8.59801	6.87991	1.43164	8.8505	8.67963	2.98067	1.68491	2.01861	1.53684	1.86694	2.46473	3.34383	19.735	0.520398	5.92754	7.34703	0.144581	5.15036	12.1468	12.583	3.82459	0.0875973	14.9896	13.3154	0.256328	0.104408	0.131579	0.0942238	0.118448	0.179259
H0351.2002	BCd	striatum	Str	6.75024	9.2405	3.83322	7.54705	7.73482	2.11789	7.4729	8.45635	8.51174	7.29684	1.28856	8.38451	8.68956	2.88281	1.51246	1.87679	1.31053	1.62068	2.58303	3.64029	20.454	0.481975	6.32413	7.20319	0.146777	6.00729	11.8776	12.3424	5.31714	0.0826051	11.3006	13.9614	0.249415	0.0964731	0.124189	0.0838725	0.103988	0.202619
H0351.1009	HCd	striatum	Str	6.87289	9.39173	3.77526	7.64183	8.0973	1.85835	8.20029	8.33397	8.24781	8.04918	1.3182	7.79155	8.77397	2.62951	1.41332	1.6418	1.14701	1.45485	2.69568	3.71997	21.3199	0.43457	6.33889	8.69208	0.115083	9.33524	10.2416	9.64784	8.40692	0.0791429	7.03207	13.8938	0.196405	0.0845368	0.099043	0.0702875	0.0870056	0.205624
H0351.1012	HCd	striatum	Str	6.76173	9.40351	4.06833	7.58114	8.24801	1.92192	7.91668	8.49127	8.39733	7.32651	1.5662	8.59927	8.75675	2.79914	1.71224	1.88762	1.53929	1.8817	2.49062	3.33837	20.8348	0.516108	5.89119	9.35297	0.116575	7.43379	11.0708	10.3729	4.93799	0.0911015	11.9314	13.3075	0.214129	0.100806	0.113836	0.0894178	0.113371	0.172904
H0351.1015	HCd	striatum	Str	6.83869	9.39535	3.86543	7.62316	8.14367	1.87791	8.11302	8.38237	8.29381	7.82682	1.39451	8.04008	8.76867	2.6817	1.5053	1.71743	1.26771	1.58619	2.63259	3.61795	21.2861	0.460706	6.23176	8.93927	0.116177	8.75136	10.5477	9.91972	7.17661	0.0831001	8.31988	13.7862	0.202808	0.0897329	0.103947	0.0761082	0.0949081	0.19602
H0351.1016	HCd	striatum	Str	6.86434	9.39264	3.7978	7.63716	8.10889	1.86324	8.17847	8.34607	8.25931	7.99359	1.33728	7.85368	8.77264	2.64255	1.43632	1.66071	1.17719	1.48769	2.67991	3.69587	21.3211	0.441161	6.31479	8.75718	0.115408	9.18987	10.3219	9.71949	8.08451	0.0801503	7.33733	13.8731	0.198076	0.0858456	0.100292	0.0717319	0.0889575	0.203272
H0351.2001	HCd	striatum	Str	6.7318	9.40668	4.14723	7.5648	8.28858	1.93903	7.84032	8.53363	8.43759	7.13194	1.63297	8.81673	8.75211	2.84481	1.79271	1.9538	1.6449	1.99662	2.43542	3.21342	20.5204	0.535715	5.72434	9.45377	0.115931	6.92893	11.2039	10.4824	4.24054	0.0937704	13.6331	13.0359	0.217203	0.10475	0.117124	0.0945493	0.120653	0.163541
H0351.2002	HCd	striatum	Str	6.79593	9.39988	3.97815	7.59981	8.20164	1.90236	8.00394	8.44287	8.35133	7.54887	1.48989	8.35074	8.76204	2.74694	1.62026	1.81198	1.41859	1.75036	2.55372	3.47057	21.0993	0.492227	6.0589	9.19518	0.116759	8.01769	10.8687	10.2005	5.84867	0.0877252	10.1964	13.56	0.209669	0.0960217	0.109669	0.0834948	0.105083	0.183387
H0351.1009	Pu	striatum	Str	6.93835	9.25755	3.693	7.52631	7.38154	1.96179	7.7246	8.55236	8.2863	7.69086	1.24302	7.57605	8.73734	2.60257	1.39526	1.69988	1.04362	1.58533	2.77956	4.29997	21.4593	0.453438	6.46337	5.84628	0.136576	7.4157	13.1623	10.9456	7.24427	0.0829852	6.69009	14.9629	0.212945	0.0922208	0.113901	0.0722727	0.105208	0.240739
H0351.1012	Pu	striatum	Str	6.82719	9.26933	3.98607	7.46562	7.53225	2.02536	7.441	8.70967	8.43583	6.96819	1.49102	8.38377	8.72012	2.7722	1.69417	1.94569	1.43589	2.01219	2.5745	3.8342	20.8369	0.535073	5.96847	6.25057	0.137461	5.86747	14.137	11.693	4.22787	0.0949135	11.2785	14.2398	0.230677	0.109266	0.130077	0.0913554	0.136212	0.201136
H0351.1015	Pu	striatum	Str	6.90414	9.26118	3.78318	7.50764	7.42791	1.98135	7.63734	8.60076	8.33231	7.4685	1.31933	7.82458	8.73204	2.65477	1.48723	1.77551	1.16432	1.71667	2.71647	4.17171	21.3723	0.479523	6.33846	5.99769	0.137533	6.93472	13.5222	11.2263	6.16883	0.0869194	7.89573	14.8104	0.219343	0.0976475	0.119246	0.0780646	0.11448	0.228928
H0351.1016	Pu	striatum	Str	6.9298	9.25846	3.71554	7.52164	7.39313	1.96668	7.70279	8.56446	8.29781	7.63527	1.2621	7.63818	8.73601	2.61562	1.41825	1.71879	1.07379	1.61817	2.76379	4.26929	21.4463	0.460012	6.43456	5.88618	0.13687	7.2954	13.2568	11.0196	6.96185	0.0839862	6.9759	14.9307	0.214615	0.0935869	0.115262	0.0737093	0.107497	0.237828
H0351.2001	Pu	striatum	Str	6.79726	9.2725	4.06497	7.44928	7.57282	2.04247	7.36464	8.75202	8.47609	6.77363	1.55779	8.60123	8.71548	2.81787	1.77465	2.01188	1.54151	2.12711	2.5193	3.68725	20.5034	0.554885	5.79405	6.31206	0.136575	5.46391	14.2937	11.8054	3.62735	0.0976034	12.8752	13.9363	0.23377	0.113435	0.133709	0.0965083	0.144826	0.190068
H0351.2002	Pu	striatum	Str	6.86139	9.2657	3.89589	7.4843	7.48588	2.0058	7.52826	8.66127	8.38982	7.19055	1.41471	8.13524	8.72542	2.72001	1.6022	1.87006	1.31519	1.88085	2.6376	3.99192	21.1326	0.511068	6.14745	6.15419	0.137881	6.33768	13.8995	11.5156	5.01498	0.091531	9.6527	14.5315	0.226205	0.104233	0.125499	0.08543	0.126441	0.213646
H0351.1009	TCd	striatum	Str	6.93465	9.11656	3.85787	7.59807	8.29061	1.76421	7.71579	8.52608	8.60599	7.50484	1.2209	7.69751	8.93454	2.10833	1.49968	1.8436	1.32461	1.50194	3.11014	3.97667	18.0443	0.47132	6.29837	10.179	0.110423	6.83385	11.9836	12.6661	5.90423	0.075772	6.74783	15.9055	0.140169	0.0919247	0.116671	0.0814196	0.0920685	0.28069
H0351.1012	TCd	striatum	Str	6.82349	9.12834	4.15093	7.53738	8.44132	1.82777	7.43218	8.68339	8.75552	6.78217	1.46889	8.50523	8.91733	2.27796	1.7986	2.08942	1.71689	1.92879	2.90508	3.50601	17.3238	0.549914	5.75065	10.7604	0.109889	5.34624	12.7262	13.3787	3.40702	0.0856881	11.2479	14.9666	0.150132	0.107689	0.13174	0.101759	0.117859	0.231876
H0351.1015	TCd	striatum	Str	6.90045	9.12018	3.94804	7.57939	8.33698	1.78376	7.62852	8.57448	8.652	7.28248	1.2972	7.94604	8.92925	2.16052	1.59166	1.91924	1.44531	1.63328	3.04705	3.84329	17.9024	0.496525	6.153	10.4027	0.110772	6.36615	12.2642	12.9412	5.00848	0.0790604	7.9334	15.6831	0.143828	0.0969614	0.121677	0.0876079	0.0997994	0.265897
H0351.1016	TCd	striatum	Str	6.9261	9.11747	3.88041	7.5934	8.30221	1.7691	7.69397	8.53818	8.61749	7.44925	1.23997	7.75964	8.93322	2.12138	1.52268	1.86251	1.35478	1.53477	3.09437	3.9444	18.0156	0.47768	6.26409	10.2384	0.110552	6.71635	12.0577	12.7392	5.66844	0.0766101	7.02915	15.8557	0.141129	0.0931942	0.117947	0.0829559	0.0939789	0.277022
H0351.2001	TCd	striatum	Str	6.79356	9.13151	4.22984	7.52104	8.48189	1.84488	7.35583	8.72574	8.79578	6.5876	1.53566	8.7227	8.91269	2.32363	1.87907	2.1556	1.8225	2.04371	2.84987	3.36324	17.004	0.568855	5.56868	10.8392	0.108908	4.96613	12.8352	13.4737	2.91581	0.087897	12.8082	14.611	0.151766	0.11152	0.135081	0.107231	0.125001	0.21857
H0351.2002	TCd	striatum	Str	6.85769	9.12471	4.06076	7.55605	8.39495	1.80821	7.51944	8.63498	8.70951	7.00453	1.39259	8.2567	8.92262	2.22577	1.70662	2.01378	1.59618	1.79745	2.96818	3.66169	17.6248	0.526892	5.94168	10.6278	0.11057	5.79281	12.5516	13.2171	4.054	0.0828937	9.65665	15.321	0.147684	0.103052	0.127503	0.0954576	0.109748	0.247071
H0351.1009	Sb	subthalamus	SbT	9.66869	5.95577	6.06322	2.93473	3.22679	1.52668	6.35419	8.26084	6.69627	3.47179	1.24765	7.02192	9.82456	1.58154	1.4531	2.15749	1.1109	1.5396	3.11189	32.1818	2.4542	2.64396	0.302333	0.370174	0.113925	3.23479	12.1285	4.10038	0.438691	0.0938913	5.13869	35.8535	0.118341	0.108261	0.176406	0.0854002	0.11495	0.341835
H0351.1012	Sb	subthalamus	SbT	9.55753	5.96755	6.35629	2.87404	3.3775	1.59024	6.07058	8.41815	6.8458	2.74912	1.49565	7.82964	9.80734	1.75117	1.75201	2.40331	1.50318	1.96645	2.90683	28.9557	2.4046	3.14822	0.281711	0.399356	0.115703	2.58262	13.1446	4.42001	0.258345	0.10836	8.74154	34.4299	0.129356	0.129431	0.203282	0.108926	0.150173	0.288188
H0351.1015	Sb	subthalamus	SbT	9.63449	5.95939	6.15339	2.91606	3.27316	1.54624	6.26693	8.30925	6.74228	3.24943	1.32396	7.27045	9.81926	1.63373	1.54507	2.23313	1.2316	1.67094	3.0488	31.2431	2.44592	2.79796	0.296692	0.380019	0.114802	3.02704	12.4686	4.20837	0.37382	0.0984094	6.06887	35.5122	0.12198	0.114709	0.184809	0.0923068	0.125166	0.325285
H0351.1016	Sb	subthalamus	SbT	9.66014	5.95668	6.08576	2.93006	3.23838	1.53157	6.33237	8.27294	6.70777	3.4162	1.26673	7.08405	9.82323	1.59459	1.47609	2.1764	1.14107	1.57243	3.09612	31.9515	2.45266	2.68223	0.300979	0.372692	0.114169	3.18225	12.2153	4.12801	0.42158	0.0950217	5.3581	35.7757	0.119266	0.109862	0.178509	0.0870958	0.117449	0.337694
H0351.2001	Sb	subthalamus	SbT	9.5276	5.97072	6.43519	2.8577	3.41807	1.60736	5.99423	8.4605	6.88606	2.55456	1.56242	8.0471	9.8027	1.79684	1.83249	2.46949	1.60879	2.08137	2.85162	27.9983	2.37905	3.28265	0.274975	0.405491	0.115585	2.41814	13.363	4.48693	0.222863	0.11204	10.0336	33.8803	0.131808	0.135105	0.210102	0.1157	0.160544	0.273819
H0351.2002	Sb	subthalamus	SbT	9.59173	5.96392	6.26611	2.89271	3.33113	1.57068	6.15785	8.36975	6.79979	2.97148	1.41934	7.58111	9.81264	1.69897	1.66004	2.32767	1.38248	1.83511	2.96993	30.0029	2.42709	2.99263	0.288775	0.391322	0.115502	2.77627	12.8621	4.33219	0.30498	0.103999	7.44572	34.9674	0.126243	0.122881	0.195193	0.101375	0.138736	0.304651
H0351.1009	FuG-cos	temporal lobe	TL	9.6185	9.55053	6.71589	6.97657	8.35842	1.81847	8.36989	8.95314	8.54287	8.42672	1.14328	7.68869	9.67899	3.34873	1.4386	1.74969	1.07016	1.45924	2.46866	16.7348	15.9648	2.23796	2.68116	6.98716	0.0750894	7.04296	10.5519	7.94012	7.32589	0.0470248	4.39231	17.4515	0.216888	0.0577068	0.0715936	0.0447009	0.0585384	0.117844
H0351.1012	FuG-cos	temporal lobe	TL	9.50733	9.56231	7.00896	6.91588	8.50913	1.88203	8.08629	9.11045	8.6924	7.70405	1.39128	8.49641	9.66178	3.51837	1.73751	1.9955	1.46244	1.88609	2.26361	15.3153	15.9102	2.71045	2.5411	7.66718	0.0775677	5.71937	11.632	8.70577	4.38816	0.0552013	7.59991	17.0458	0.241139	0.070174	0.083915	0.0579924	0.0777863	0.101052
H0351.1015	FuG-cos	temporal lobe	TL	9.58429	9.55416	6.80607	6.9579	8.40479	1.83802	8.28263	9.00155	8.58888	8.20436	1.21959	7.93722	9.6737	3.40093	1.53057	1.82532	1.19086	1.59058	2.40557	16.3543	16.0163	2.38399	2.64856	7.22051	0.0761683	6.63429	10.9197	8.20323	6.28393	0.0496142	5.22175	17.3999	0.225038	0.0615491	0.0755006	0.0486361	0.0641632	0.112881
H0351.1016	FuG-cos	temporal lobe	TL	9.60994	9.55144	6.73844	6.9719	8.37001	1.82336	8.34808	8.96525	8.55438	8.37113	1.16235	7.75083	9.67767	3.36178	1.46159	1.7686	1.10033	1.49207	2.45289	16.6448	15.9833	2.27441	2.67392	7.04728	0.0753844	6.94094	10.6464	8.00793	7.05272	0.047676	4.58804	17.4448	0.218975	0.058665	0.0725766	0.0456699	0.0599178	0.116625
H0351.2001	FuG-cos	temporal lobe	TL	9.4774	9.56548	7.08786	6.89954	8.5497	1.89915	8.00993	9.15281	8.73266	7.50948	1.45804	8.71388	9.65714	3.56404	1.81799	2.06168	1.56805	2.00101	2.2084	14.8501	15.7849	2.83403	2.48722	7.8066	0.0777043	5.37001	11.8581	8.86213	3.79598	0.0572348	8.7475	16.8203	0.246392	0.0734538	0.086971	0.0617697	0.0833893	0.0962808
H0351.2002	FuG-cos	temporal lobe	TL	9.54154	9.55869	6.91879	6.93456	8.46275	1.86247	8.17355	9.06205	8.64639	7.92641	1.31497	8.24788	9.66707	3.46617	1.64554	1.91987	1.34174	1.75475	2.3267	15.8065	15.9956	2.56632	2.59452	7.48326	0.0771273	6.12396	11.337	8.49908	5.15981	0.0527707	6.44776	17.2436	0.234406	0.0663597	0.0802575	0.053759	0.0715783	0.106403
H0351.1009	FuG-its	temporal lobe	TL	9.6626	9.401	6.65968	6.99133	8.12255	1.96433	8.27426	9.00257	8.45548	8.53193	1.44821	7.63171	9.66332	3.43966	1.40801	1.5943	1.21261	1.41125	2.57858	17.6936	14.7593	2.20723	2.77769	6.08437	0.0851932	6.75903	11.1977	7.66365	8.08072	0.0595715	4.32971	17.7025	0.236877	0.0579344	0.0659197	0.0505959	0.0580647	0.130411
H0351.1012	FuG-its	temporal lobe	TL	9.55143	9.41278	6.95275	6.93064	8.27326	2.02789	7.99066	9.15988	8.60501	7.80926	1.69621	8.43944	9.64611	3.60929	1.70692	1.84011	1.60489	1.8381	2.37352	16.2633	14.773	2.6849	2.64407	6.70565	0.0883889	5.51276	12.3977	8.4393	4.86141	0.0702347	7.52428	17.3664	0.264512	0.0707581	0.0776017	0.0659266	0.0774935	0.112316
H0351.1015	FuG-its	temporal lobe	TL	9.62839	9.40462	6.74986	6.97266	8.16892	1.98388	8.187	9.05097	8.50149	8.30957	1.52452	7.88024	9.65803	3.49185	1.49998	1.66993	1.33331	1.54259	2.51549	17.3169	14.8289	2.35475	2.74798	6.29688	0.0865452	6.37627	11.6051	7.92933	6.94166	0.0629448	5.15495	17.6762	0.246142	0.0618833	0.0696201	0.0551316	0.0637382	0.125104
H0351.1016	FuG-its	temporal lobe	TL	9.65405	9.40191	6.68223	6.98666	8.13414	1.96922	8.25245	9.01467	8.46698	8.47634	1.46729	7.69385	9.662	3.4527	1.431	1.61321	1.24278	1.44409	2.56281	17.6051	14.7821	2.24404	2.77125	6.13906	0.0855605	6.66368	11.3023	7.73205	7.78238	0.0604196	4.52438	17.7024	0.239248	0.0589189	0.0668504	0.0517125	0.0594557	0.129111
H0351.2001	FuG-its	temporal lobe	TL	9.52151	9.41595	7.03165	6.9143	8.31383	2.04501	7.9143	9.20223	8.64526	7.61469	1.76298	8.6569	9.64147	3.65496	1.7874	1.9063	1.7105	1.95302	2.31831	15.7846	14.6709	2.81004	2.59051	6.83419	0.0886302	5.18102	12.6509	8.59918	4.20944	0.0728925	8.66882	17.1532	0.270536	0.0741369	0.0805056	0.0702887	0.0831557	0.107116
H0351.2002	FuG-its	temporal lobe	TL	9.58564	9.40915	6.86258	6.94931	8.22689	2.00833	8.07792	9.11148	8.559	8.03162	1.6199	8.19091	9.6514	3.55709	1.61495	1.76448	1.48419	1.70676	2.43662	16.7648	14.8344	2.53907	2.69641	6.53692	0.0877813	5.89562	12.0687	8.22902	5.70941	0.0670614	6.37591	17.5467	0.256818	0.0668315	0.0741301	0.0610405	0.071223	0.118121
H0351.1009	HG	temporal lobe	TL	9.93131	8.97039	6.09135	6.97936	7.77143	2.36744	7.49007	9.192	8.30948	8.83553	1.42845	6.89084	9.79448	3.75729	1.49885	1.71919	1.03003	1.35884	2.80609	21.8168	11.208	1.52352	2.81946	4.88204	0.115303	4.01703	13.0688	7.08876	10.2077	0.0601415	2.65166	19.8427	0.302152	0.0631492	0.0735694	0.0456289	0.0573087	0.156274
H0351.1012	HG	temporal lobe	TL	9.82015	8.98217	6.38442	6.91867	7.92213	2.43101	7.20647	9.34931	8.45901	8.11286	1.67645	7.69856	9.77726	3.92692	1.79776	1.96501	1.42231	1.78569	2.60103	20.4796	11.4569	1.89262	2.74088	5.49492	0.122171	3.34599	14.7769	7.97217	6.27156	0.072414	4.70609	19.8798	0.344574	0.0787668	0.0884481	0.0607184	0.0781105	0.137452
H0351.1015	HG	temporal lobe	TL	9.89711	8.97402	6.18152	6.96069	7.8178	2.387	7.40281	9.2404	8.35549	8.61317	1.50475	7.13937	9.78918	3.80948	1.59082	1.79483	1.15073	1.49018	2.74299	21.4833	11.3299	1.63531	2.80642	5.08355	0.117852	3.8128	13.6274	7.37951	8.82263	0.063937	3.17644	19.9349	0.315896	0.0678675	0.0781759	0.0500243	0.0632943	0.150834
H0351.1016	HG	temporal lobe	TL	9.92276	8.9713	6.11389	6.97469	7.78302	2.37233	7.46826	9.2041	8.32098	8.77994	1.44752	6.95297	9.79316	3.77034	1.52184	1.7381	1.06021	1.39168	2.79032	21.7405	11.2422	1.55127	2.81717	4.93336	0.115975	3.96634	13.2108	7.16283	9.84568	0.0610898	2.77507	19.8726	0.305636	0.0643193	0.0747207	0.0467063	0.0587702	0.154949
H0351.2001	HG	temporal lobe	TL	9.79022	8.98534	6.46332	6.90233	7.96271	2.44812	7.13011	9.39166	8.49926	7.91829	1.74321	7.91602	9.77263	3.97259	1.87824	2.03119	1.52792	1.90061	2.54582	20.0048	11.451	1.9936	2.70268	5.63635	0.123294	3.16492	15.1759	8.17557	5.46548	0.0756388	5.45689	19.7623	0.354693	0.0830599	0.0923494	0.0651532	0.084358	0.131933
H0351.2002	HG	temporal lobe	TL	9.85435	8.97855	6.29424	6.93735	7.87576	2.41145	7.29373	9.3009	8.413	8.33522	1.60014	7.45003	9.78256	3.87472	1.70579	1.88937	1.30161	1.65435	2.66413	20.9664	11.4256	1.77756	2.77599	5.31996	0.1205	3.55385	14.2863	7.72027	7.31508	0.0686685	3.96051	19.9486	0.332259	0.073886	0.0839124	0.0558331	0.0712981	0.143565
H0351.1009	ITG-its	temporal lobe	TL	9.76426	9.36752	6.62861	7.10204	8.08285	2.159	8.19755	9.07585	8.4723	8.52804	1.28277	7.66223	9.75549	3.59753	1.47442	1.7194	1.07596	1.56559	2.73731	18.5072	14.0575	2.1058	2.9237	5.77013	0.095045	6.24759	11.4844	7.55825	7.85601	0.0517793	4.3109	18.3951	0.257613	0.0591357	0.0700805	0.0448642	0.0629932	0.141911
H0351.1012	ITG-its	temporal lobe	TL	9.6531	9.37929	6.92168	7.04135	8.23356	2.22257	7.91394	9.23316	8.62183	7.80537	1.53076	8.46996	9.73828	3.76716	1.77333	1.96522	1.46823	1.99244	2.53225	17.0027	14.0635	2.56023	2.78166	6.35614	0.098561	5.09306	12.7088	8.31907	4.72386	0.0610171	7.48784	18.0368	0.287523	0.0721892	0.0824586	0.058429	0.084029	0.12216
H0351.1015	ITG-its	temporal lobe	TL	9.73006	9.37114	6.71879	7.08337	8.12922	2.17856	8.11028	9.12426	8.51831	8.30568	1.35907	7.91076	9.7502	3.64972	1.56639	1.79504	1.19666	1.69693	2.67421	18.109	14.1205	2.24601	2.89175	5.97028	0.096531	5.89242	11.8995	7.81847	6.74706	0.0546986	5.13136	18.3636	0.267627	0.0631519	0.0739973	0.0488748	0.0691322	0.136105
H0351.1016	ITG-its	temporal lobe	TL	9.75571	9.36842	6.65116	7.09737	8.09444	2.16389	8.17573	9.08796	8.4838	8.47245	1.30184	7.72437	9.75417	3.61058	1.49741	1.73831	1.10613	1.59842	2.72153	18.4134	14.0783	2.14078	2.91673	5.82162	0.0954487	6.15905	11.591	7.62522	7.56547	0.052513	4.50443	18.3938	0.260175	0.0601367	0.0710653	0.0458514	0.064498	0.140487
H0351.2001	ITG-its	temporal lobe	TL	9.62317	9.38246	7.00059	7.02501	8.27413	2.23968	7.83759	9.27552	8.66209	7.61081	1.59753	8.68742	9.73364	3.81283	1.85381	2.0314	1.57385	2.10736	2.47704	16.5018	13.966	2.67951	2.72527	6.47786	0.0988282	4.7865	12.9682	8.47652	4.09026	0.0633249	8.62667	17.8151	0.294066	0.0756348	0.0855426	0.0622938	0.0901671	0.116502
H0351.2002	ITG-its	temporal lobe	TL	9.6873	9.37567	6.83151	7.06003	8.18719	2.20301	8.0012	9.18476	8.57582	8.02773	1.45446	8.22143	9.74357	3.71496	1.68136	1.88958	1.34753	1.8611	2.59534	17.5283	14.1231	2.42136	2.83694	6.19669	0.0978911	5.44721	12.3726	8.11242	5.5483	0.0582648	6.34552	18.2255	0.279182	0.0681885	0.0787758	0.0541027	0.0772357	0.128483
H0351.1009	ITG-l	temporal lobe	TL	9.72039	9.13615	6.63391	6.98279	8.14952	1.97333	8.00817	9.06683	8.33329	8.3657	1.4229	7.54015	9.66889	3.7011	1.53722	1.61834	1.12733	1.50999	2.65213	19.176	12.7905	2.25754	2.87515	6.45477	0.0892611	5.85235	12.1904	7.33161	7.4982	0.060949	4.23098	18.5036	0.295646	0.0659751	0.0697908	0.0496581	0.0647412	0.14289
H0351.1012	ITG-l	temporal lobe	TL	9.60922	9.14793	6.92698	6.9221	8.30023	2.0369	7.72457	9.22414	8.48282	7.64303	1.6709	8.34787	9.65168	3.87073	1.83614	1.86415	1.51961	1.93684	2.44707	17.5704	12.762	2.73744	2.72821	7.09144	0.0923175	4.7582	13.4543	8.0482	4.49674	0.0716322	7.32953	18.0951	0.329096	0.0803246	0.0818998	0.0645007	0.0861316	0.122676
H0351.1015	ITG-l	temporal lobe	TL	9.68618	9.13978	6.72408	6.96412	8.19589	1.99289	7.92091	9.11523	8.3793	8.14334	1.49921	7.78868	9.6636	3.75329	1.6292	1.69397	1.24803	1.64132	2.58904	18.746	12.8359	2.40563	2.8411	6.67249	0.0905729	5.51455	12.6194	7.577	6.43381	0.0643259	5.03158	18.4549	0.306854	0.0703907	0.0736233	0.0540472	0.0709849	0.136917
H0351.1016	ITG-l	temporal lobe	TL	9.71183	9.13706	6.65645	6.97812	8.16111	1.97822	7.98636	9.07893	8.34479	8.31011	1.44198	7.60228	9.66757	3.71415	1.56022	1.63725	1.15751	1.54282	2.63636	19.0743	12.8063	2.29449	2.8676	6.51081	0.0896187	5.76803	12.3006	7.39479	7.21917	0.0617979	4.41987	18.4979	0.298513	0.0670758	0.0707546	0.0507386	0.0662719	0.141422
H0351.2001	ITG-l	temporal lobe	TL	9.57929	9.1511	7.00588	6.90577	8.3408	2.05401	7.64821	9.26649	8.52307	7.44847	1.73767	8.56533	9.64704	3.9164	1.91661	1.93034	1.62522	2.05176	2.39187	17.0436	12.6667	2.86343	2.67146	7.22335	0.0925179	4.46939	13.7214	8.19611	3.89151	0.0743015	8.43974	17.863	0.336403	0.0841133	0.0849172	0.0687301	0.0923735	0.116931
H0351.2002	ITG-l	temporal lobe	TL	9.64343	9.14431	6.8368	6.94078	8.25386	2.01734	7.81183	9.17574	8.43681	7.86539	1.59459	8.09934	9.65697	3.81854	1.74416	1.78852	1.39891	1.8055	2.51017	18.1264	12.8251	2.5908	2.78441	6.91845	0.0917551	5.09267	13.1076	7.85384	5.28529	0.0684497	6.21577	18.2974	0.319775	0.0759269	0.0782975	0.0597673	0.0792245	0.129118
H0351.1009	ITG-mts	temporal lobe	TL	9.70977	9.24608	6.62493	7.07662	8.00934	2.1106	8.11876	9.12821	8.37922	8.46466	1.31031	7.65825	9.68184	3.52878	1.5396	1.69171	1.20047	1.43111	2.39361	18.5354	13.4406	2.1846	2.98777	5.70326	0.0955927	6.15265	12.3861	7.36998	7.81963	0.0548925	4.47131	18.18	0.255469	0.0643484	0.0715034	0.0508685	0.0596869	0.11631
H0351.1012	ITG-mts	temporal lobe	TL	9.5986	9.25785	6.918	7.01594	8.16005	2.17417	7.83516	9.28552	8.52875	7.74199	1.55831	8.46598	9.66462	3.69841	1.83852	1.93753	1.59275	1.85797	2.18855	16.9875	13.4138	2.64963	2.83575	6.2673	0.0988894	5.00355	13.6735	8.09225	4.69062	0.0645294	7.74771	17.7829	0.284441	0.0783628	0.0839295	0.0660885	0.0794262	0.0998802
H0351.1015	ITG-mts	temporal lobe	TL	9.67556	9.2497	6.7151	7.05795	8.05571	2.13016	8.0315	9.17661	8.42523	8.2423	1.38662	7.90678	9.67654	3.58097	1.63158	1.76735	1.32117	1.56245	2.33051	18.1242	13.4915	2.32848	2.95311	5.89707	0.0970211	5.79892	12.8251	7.61852	6.71124	0.0579478	5.31868	18.1365	0.265219	0.0686718	0.0754482	0.055378	0.065459	0.111475
H0351.1016	ITG-mts	temporal lobe	TL	9.70122	9.24698	6.64747	7.07196	8.02093	2.11549	8.09695	9.14031	8.39072	8.40907	1.32938	7.72039	9.68052	3.54182	1.5626	1.71062	1.23065	1.46395	2.37783	18.4385	13.4582	2.22052	2.98015	5.7532	0.0959827	6.06445	12.499	7.43406	7.52919	0.0556611	4.67128	18.1758	0.257966	0.0654269	0.0724962	0.0519791	0.0611026	0.115124
H0351.2001	ITG-mts	temporal lobe	TL	9.56868	9.26102	6.9969	6.9996	8.20062	2.19128	7.7588	9.32787	8.56901	7.54742	1.62507	8.68344	9.65999	3.74408	1.919	2.00371	1.69836	1.97289	2.13334	16.4746	13.3107	2.77097	2.77616	6.38248	0.0990823	4.69881	13.942	8.23916	4.05841	0.0669194	8.91931	17.551	0.290693	0.082041	0.0870026	0.0704066	0.0851635	0.095182
H0351.2002	ITG-mts	temporal lobe	TL	9.63281	9.25423	6.82782	7.03461	8.11368	2.15461	7.92242	9.23711	8.48274	7.96435	1.482	8.21745	9.66992	3.64621	1.74655	1.86189	1.47205	1.72663	2.25164	17.5268	13.4815	2.50794	2.89445	6.11502	0.0982967	5.3558	13.3225	7.89762	5.51372	0.0616686	6.57106	17.9835	0.276412	0.0740799	0.0802459	0.0612447	0.0730641	0.105136
H0351.1009	MTG-i	temporal lobe	TL	9.81188	9.27421	6.51661	7.11005	7.9652	2.02725	8.09587	9.09576	8.36512	8.63068	1.26558	7.59316	9.73141	3.51566	1.42336	1.58055	1.11468	1.43085	2.58374	19.4464	13.3963	1.98091	2.98887	5.40671	0.0881923	5.91928	11.8377	7.13382	8.57556	0.0520173	4.17771	18.3915	0.247451	0.0580288	0.0647086	0.0468513	0.058331	0.129704
H0351.1012	MTG-i	temporal lobe	TL	9.70072	9.28598	6.80968	7.04936	8.1159	2.09081	7.81226	9.25307	8.51465	7.90801	1.51358	8.40088	9.7142	3.68529	1.72227	1.82637	1.50696	1.85771	2.37868	17.9508	13.4659	2.41989	2.85723	5.98422	0.0918911	4.84844	13.1622	7.88938	5.18113	0.06159	7.29112	18.1193	0.277499	0.0711759	0.0765012	0.061308	0.0781811	0.112184
H0351.1015	MTG-i	temporal lobe	TL	9.77768	9.27783	6.60679	7.09138	8.01157	2.0468	8.00861	9.14416	8.41113	8.40832	1.34189	7.84169	9.72612	3.56786	1.51533	1.65619	1.23538	1.56219	2.52065	19.0577	13.4772	2.1161	2.96082	5.60296	0.0897107	5.59147	12.2846	7.39092	7.37651	0.0550357	4.98057	18.3886	0.25747	0.0620664	0.0684316	0.051119	0.0641154	0.124591
H0351.1016	MTG-i	temporal lobe	TL	9.80333	9.27511	6.53916	7.10538	7.97679	2.03213	8.07405	9.10786	8.37663	8.57509	1.28466	7.65529	9.73009	3.52871	1.44635	1.59946	1.14486	1.46369	2.56797	19.3556	13.4214	2.01462	2.98293	5.45713	0.0886021	5.83771	11.9523	7.1999	8.2617	0.0527754	4.367	18.3975	0.250011	0.0590346	0.0656441	0.0479012	0.0597482	0.128454
H0351.2001	MTG-i	temporal lobe	TL	9.67079	9.28916	6.88859	7.03302	8.15648	2.10792	7.73591	9.29542	8.55491	7.71344	1.58035	8.61834	9.70956	3.73096	1.80275	1.89255	1.61257	1.97263	2.32348	17.4422	13.3881	2.53556	2.80255	6.10589	0.092247	4.56188	13.4463	8.04801	4.49139	0.0639935	8.40976	17.9173	0.284142	0.0746596	0.0794543	0.065439	0.0839892	0.107112
H0351.2002	MTG-i	temporal lobe	TL	9.73492	9.28236	6.71951	7.06803	8.06953	2.07125	7.89953	9.20467	8.46864	8.13037	1.43727	8.15235	9.71949	3.6331	1.6303	1.75073	1.38626	1.72637	2.44178	18.4803	13.5043	2.28548	2.91001	5.82607	0.0911408	5.17843	12.7963	7.68281	6.07699	0.0587309	6.1703	18.2837	0.269077	0.0671388	0.0729838	0.0566904	0.0717616	0.117829
H0351.1009	MTG-s	temporal lobe	TL	9.80587	9.21215	6.51629	7.03932	7.84138	2.13967	8.03912	9.12	8.32938	8.68931	1.32142	7.53821	9.77073	3.47841	1.46554	1.70599	1.14044	1.4516	2.67286	19.5035	12.9236	1.99458	2.86615	4.99737	0.0960188	5.73148	12.124	7.00883	8.99487	0.0544551	4.05023	19.0342	0.24286	0.0601758	0.0710898	0.048035	0.0595972	0.138952
H0351.1012	MTG-s	temporal lobe	TL	9.69471	9.22392	6.80936	6.97863	7.99208	2.20324	7.75551	9.27731	8.47891	7.96664	1.56942	8.34594	9.75351	3.64804	1.76445	1.95181	1.53272	1.87845	2.46781	18.0501	13.0245	2.44289	2.74701	5.54549	0.100305	4.70679	13.5155	7.77124	5.44855	0.0646435	7.08696	18.8011	0.273056	0.0740006	0.084263	0.0630197	0.0800853	0.120494
H0351.1015	MTG-s	temporal lobe	TL	9.77167	9.21577	6.60647	7.02065	7.88775	2.15923	7.95185	9.16841	8.37539	8.46695	1.39773	7.78674	9.76543	3.5306	1.55751	1.78163	1.26114	1.58294	2.60977	19.1294	13.0125	2.13247	2.8416	5.18306	0.097753	5.41856	12.5922	7.26744	7.74361	0.0576627	4.8326	19.0469	0.252903	0.0644161	0.0752422	0.0524539	0.0655615	0.133584
H0351.1016	MTG-s	temporal lobe	TL	9.79732	9.21305	6.53884	7.03465	7.85297	2.14456	8.0173	9.1321	8.34089	8.63372	1.3405	7.60035	9.76941	3.49146	1.48853	1.7249	1.17061	1.48443	2.65709	19.4165	12.9506	2.02894	2.86105	5.04503	0.0964853	5.6537	12.244	7.07524	8.66749	0.0552604	4.23464	19.0445	0.245424	0.0612317	0.0721327	0.0491218	0.0610581	0.137641
H0351.2001	MTG-s	temporal lobe	TL	9.66478	9.22709	6.88826	6.96229	8.03266	2.22035	7.67916	9.31966	8.51917	7.77208	1.63619	8.5634	9.74888	3.69371	1.84493	2.01799	1.63833	1.99337	2.4126	17.5504	12.9578	2.56137	2.69623	5.662	0.100761	4.43154	13.8165	7.93276	4.72636	0.0672109	8.17972	18.6039	0.279779	0.0776742	0.087574	0.0673108	0.0860921	0.115123
H0351.2002	MTG-s	temporal lobe	TL	9.72891	9.2203	6.71919	6.99731	7.94571	2.18368	7.84277	9.22891	8.4329	8.189	1.49311	8.09741	9.75881	3.59584	1.67248	1.87618	1.41201	1.74711	2.5309	18.5682	13.0516	2.30543	2.7956	5.39478	0.0994096	5.02327	13.1297	7.56194	6.38574	0.0615952	5.99292	18.957	0.264566	0.0697496	0.080327	0.0582284	0.0734529	0.12646
H0351.1009	PLP	temporal lobe	TL	9.73441	9.30801	6.63868	6.98146	8.19441	2.1789	8.03992	9.02558	8.43226	8.55778	1.62403	7.49849	9.69376	3.55761	1.5433	2.03745	1.15632	1.49722	2.57904	18.69	13.9076	2.18625	2.77261	6.42719	0.0993514	5.77453	11.4348	7.57917	8.26813	0.0676302	3.96763	18.1707	0.258348	0.0639497	0.0900724	0.0489043	0.0619396	0.131108
H0351.1012	PLP	temporal lobe	TL	9.62325	9.31979	6.93174	6.92078	8.34511	2.24247	7.75632	9.18289	8.58179	7.83511	1.87203	8.30622	9.67654	3.72724	1.84221	2.28326	1.5486	1.92407	2.37398	17.2123	13.9473	2.6645	2.64432	7.09712	0.103277	4.71885	12.6846	8.36234	4.98374	0.0798893	6.90832	17.8601	0.289043	0.0782554	0.106239	0.0638452	0.0828241	0.113134
H0351.1015	PLP	temporal lobe	TL	9.70021	9.31164	6.72885	6.96279	8.24078	2.19846	7.95266	9.07398	8.47827	8.33542	1.70034	7.74702	9.68846	3.6098	1.63527	2.11308	1.27702	1.62856	2.51595	18.3005	13.9795	2.33343	2.74421	6.65473	0.100974	5.45002	11.8563	7.84551	7.10591	0.0714926	4.72602	18.1521	0.268576	0.06834	0.0951722	0.0533128	0.0680229	0.12583
H0351.1016	PLP	temporal lobe	TL	9.72586	9.30892	6.66122	6.9768	8.206	2.18379	8.01811	9.03768	8.44376	8.50219	1.6431	7.56063	9.69244	3.57065	1.56629	2.05635	1.1865	1.53006	2.56327	18.5985	13.9305	2.22295	2.76647	6.48565	0.0997903	5.69367	11.5429	7.64763	7.96371	0.0686003	4.14646	18.1726	0.260961	0.0650434	0.0913537	0.0499889	0.0634301	0.129814
H0351.2001	PLP	temporal lobe	TL	9.59332	9.32296	7.01065	6.90444	8.38569	2.25958	7.67996	9.22524	8.62204	7.64054	1.93879	8.52368	9.67191	3.77291	1.92269	2.34944	1.65421	2.039	2.31878	16.7185	13.8615	2.79084	2.59276	7.23874	0.103638	4.43831	12.9537	8.52734	4.31869	0.0829765	7.96531	17.6544	0.295854	0.0820553	0.110299	0.068122	0.0889444	0.107979
H0351.2002	PLP	temporal lobe	TL	9.65746	9.31617	6.84157	6.93945	8.29874	2.22291	7.84358	9.13449	8.53578	8.05747	1.79572	8.05769	9.68184	3.67504	1.75024	2.20763	1.4279	1.79274	2.43708	17.73	13.9949	2.51793	2.69468	6.91346	0.102491	5.04287	12.339	8.14799	5.84877	0.0762238	5.84966	18.0323	0.280429	0.0738584	0.101411	0.0590699	0.0760663	0.118894
H0351.1009	STG-i	temporal lobe	TL	9.82402	9.08233	6.44453	7.09268	7.77407	2.13676	7.94653	9.04332	8.33346	8.73409	1.22845	7.41864	9.71919	3.51916	1.39727	1.55862	1.10786	1.68485	2.69573	20.3083	12.1451	1.9514	3.05814	4.90428	0.0985317	5.52705	11.8211	7.2272	9.54053	0.0524988	3.83337	18.885	0.256874	0.0590159	0.0659996	0.0482889	0.0720342	0.145159
H0351.1012	STG-i	temporal lobe	TL	9.71286	9.0941	6.7376	7.03199	7.92477	2.20032	7.66293	9.20063	8.48299	8.01142	1.47645	8.22636	9.70198	3.68879	1.69618	1.80444	1.50014	2.1117	2.49067	18.8782	12.2941	2.40059	2.94399	5.46628	0.103386	4.55899	13.2362	8.04881	5.80465	0.062597	6.73717	18.7363	0.290091	0.0728953	0.0785757	0.0636331	0.0972261	0.126434
H0351.1015	STG-i	temporal lobe	TL	9.78982	9.08595	6.53471	7.074	7.82044	2.15631	7.85927	9.09172	8.37947	8.51173	1.30476	7.66717	9.7139	3.57135	1.48924	1.63426	1.22856	1.81619	2.63263	19.9464	12.2456	2.08919	3.03614	5.09355	0.10045	5.23252	12.2947	7.50423	8.22472	0.0556681	4.58017	18.9238	0.267867	0.0632618	0.0699513	0.0528041	0.0793527	0.139745
H0351.1016	STG-i	temporal lobe	TL	9.81547	9.08323	6.46708	7.08801	7.78566	2.14165	7.92472	9.05542	8.34496	8.6785	1.24753	7.48077	9.71787	3.53221	1.42026	1.57753	1.13803	1.71769	2.67996	20.2248	12.1747	1.98572	3.05377	4.95279	0.099045	5.45395	11.9423	7.29822	9.1965	0.0532938	4.0093	18.9018	0.259677	0.0600724	0.0669912	0.0493986	0.0738257	0.14384
H0351.2001	STG-i	temporal lobe	TL	9.68293	9.09728	6.8165	7.01565	7.96535	2.21743	7.58657	9.24298	8.52325	7.81686	1.54322	8.44382	9.69734	3.73446	1.77666	1.87062	1.60575	2.22662	2.43546	18.3771	12.2455	2.51998	2.89298	5.5877	0.103977	4.29744	13.5469	8.22579	5.04118	0.0651598	7.78516	18.5616	0.297583	0.0766042	0.0817594	0.068046	0.104642	0.12094
H0351.2002	STG-i	temporal lobe	TL	9.74707	9.09048	6.64743	7.05066	7.8784	2.18076	7.75019	9.15223	8.43698	8.23378	1.40014	7.97783	9.70727	3.6366	1.60421	1.72881	1.37944	1.98036	2.55377	19.394	12.3031	2.26247	2.99205	5.31059	0.102325	4.85901	12.8411	7.82154	6.79397	0.0595653	5.68949	18.8664	0.280693	0.0686157	0.0748049	0.0587164	0.0890546	0.132516
H0351.1009	STG-l	temporal lobe	TL	9.91483	9.1749	6.58428	7.15999	7.95522	2.13168	7.87097	9.18661	8.37015	8.72756	1.31338	7.35145	9.75273	3.65966	1.51081	1.66161	1.23601	1.48287	2.62185	20.6931	12.3904	2.05697	3.06575	5.32014	0.0939426	5.01835	12.4913	7.09298	9.08701	0.0532757	3.50082	18.4938	0.270914	0.0610888	0.06782	0.0504941	0.0599172	0.131953
H0351.1012	STG-l	temporal lobe	TL	9.80367	9.18668	6.87735	7.09931	8.10593	2.19524	7.58736	9.34392	8.51968	8.00489	1.56137	8.15917	9.73551	3.82929	1.80972	1.90743	1.62829	1.90972	2.41679	19.2106	12.5259	2.52715	2.94746	5.92202	0.0984413	4.13396	13.9683	7.88899	5.52148	0.06344	6.14466	18.3241	0.305545	0.0753569	0.0806372	0.0664519	0.0807655	0.114781
H0351.1015	STG-l	temporal lobe	TL	9.88063	9.17852	6.67445	7.14132	8.00159	2.15124	7.78371	9.23501	8.41616	8.5052	1.38968	7.59998	9.74743	3.71185	1.60278	1.73725	1.35671	1.61421	2.55875	20.3111	12.4848	2.20079	3.04173	5.52189	0.0957096	4.74785	12.9833	7.36011	7.82869	0.0564553	4.18013	18.5198	0.282324	0.0654415	0.0718343	0.0551798	0.0659619	0.126949
H0351.1016	STG-l	temporal lobe	TL	9.90628	9.17581	6.60682	7.15533	7.96681	2.13657	7.84915	9.19871	8.38165	8.67197	1.33245	7.41358	9.7514	3.67271	1.5338	1.68052	1.26619	1.5157	2.60607	20.6042	12.4183	2.09277	3.06082	5.37179	0.0944149	4.95108	12.6171	7.16139	8.75776	0.0540726	3.66083	18.5069	0.27382	0.0621712	0.0688265	0.0516452	0.0613962	0.13073
H0351.2001	STG-l	temporal lobe	TL	9.77374	9.18985	6.95625	7.08297	8.1465	2.21236	7.51101	9.38627	8.55993	7.81033	1.62814	8.37663	9.73087	3.87496	1.8902	1.97361	1.7339	2.02464	2.36158	18.7019	12.4772	2.653	2.89656	6.05395	0.099011	3.89705	14.2971	8.06296	4.79556	0.0660415	7.10094	18.1544	0.313456	0.0791961	0.0839098	0.0710648	0.0869311	0.1098
H0351.2002	STG-l	temporal lobe	TL	9.83787	9.18305	6.78717	7.11798	8.05955	2.17569	7.67463	9.29552	8.47367	8.22725	1.48507	7.91064	9.7408	3.7771	1.71775	1.83179	1.50759	1.77838	2.47988	19.7385	12.537	2.38211	2.99603	5.75424	0.0974466	4.40669	13.5535	7.66741	6.46353	0.0603768	5.18992	18.4542	0.295692	0.0709437	0.0767793	0.0613268	0.0739889	0.120321
H0351.1009	TG	temporal lobe	TL	9.97712	9.06448	6.13369	6.99067	7.56211	2.18133	7.68805	9.16768	8.33879	8.73485	1.16987	7.07938	9.74852	3.63623	1.42887	1.42543	1.06081	1.54161	2.86828	22.4318	11.9161	1.56271	2.83044	4.20604	0.100948	4.58972	12.7997	7.20575	9.48206	0.0500748	3.00994	19.1447	0.276736	0.0599219	0.0597791	0.0464287	0.0647922	0.162514
H0351.1012	TG	temporal lobe	TL	9.86595	9.07626	6.42676	6.92998	7.71282	2.24489	7.40445	9.32499	8.48832	8.01218	1.41787	7.8871	9.7313	3.80586	1.72779	1.67125	1.45309	1.96846	2.66322	20.9867	12.1401	1.93483	2.74238	4.71829	0.106605	3.81027	14.4244	8.07673	5.80632	0.0600921	5.32414	19.1165	0.314538	0.0744923	0.0716294	0.0615769	0.0880159	0.142464
H0351.1015	TG	temporal lobe	TL	9.94291	9.06811	6.22387	6.972	7.60848	2.20089	7.60079	9.21608	8.3848	8.51249	1.24618	7.32791	9.74322	3.68842	1.52085	1.50107	1.18151	1.67295	2.80518	22.0666	12.0335	1.67568	2.8145	4.37524	0.103075	4.35197	13.3333	7.49373	8.18718	0.0531812	3.60198	19.2142	0.289032	0.0643341	0.0634581	0.0508499	0.0714872	0.156699
H0351.1016	TG	temporal lobe	TL	9.96857	9.06539	6.15624	6.986	7.5737	2.18622	7.66624	9.17978	8.3503	8.67926	1.18895	7.14151	9.74719	3.64928	1.45187	1.44434	1.09098	1.57444	2.85251	22.3476	11.9494	1.59076	2.82742	4.24918	0.10151	4.53065	12.9355	7.2792	9.14345	0.0508515	3.14922	19.1686	0.279856	0.0610167	0.0606993	0.0475129	0.0664276	0.161095
H0351.2001	TG	temporal lobe	TL	9.83603	9.07943	6.50567	6.91364	7.75339	2.26201	7.32809	9.36734	8.52858	7.81761	1.48464	8.10456	9.72666	3.85153	1.80826	1.73743	1.5587	2.08338	2.60801	20.4798	12.1218	2.03605	2.70148	4.83494	0.107478	3.6005	14.7992	8.27459	5.05502	0.062706	6.16743	18.9847	0.323455	0.0784746	0.0747147	0.0660089	0.0949616	0.136608
H0351.2002	TG	temporal lobe	TL	9.90016	9.07264	6.33659	6.94866	7.66645	2.22533	7.49171	9.27659	8.44232	8.23454	1.34156	7.63857	9.7366	3.75367	1.63581	1.59561	1.33238	1.83712	2.72632	21.5083	12.1199	1.81914	2.78045	4.5729	0.105258	4.05127	13.9602	7.82983	6.77961	0.0570444	4.4854	19.203	0.303618	0.0699505	0.0680283	0.0566826	0.080425	0.148958
H0351.1009	R	ventral thalamus	VT	5.95547	6.37114	5.33847	3.21483	3.74796	1.43362	5.8612	6.76955	6.27037	4.71393	1.16453	7.2333	8.45572	1.4941	1.29485	1.69061	1.21383	1.69406	3.00806	6.16059	8.21775	4.01687	0.92174	1.33382	0.26817	5.77092	10.8314	7.66336	2.60545	0.222539	14.9379	34.8556	0.279652	0.243578	0.320459	0.230276	0.321227	0.798662
H0351.1012	R	ventral thalamus	VT	5.8443	6.38292	5.63154	3.15414	3.89867	1.49718	5.57759	6.92686	6.4199	3.99126	1.41253	8.04102	8.4385	1.66374	1.59377	1.93643	1.60611	2.12092	2.803	5.10493	7.4153	4.40495	0.790988	1.32524	0.250828	4.24328	10.8111	7.60786	1.41308	0.236533	23.4028	30.8262	0.281523	0.268195	0.340096	0.270499	0.38649	0.620104
H0351.1015	R	ventral thalamus	VT	5.92126	6.37477	5.42865	3.19616	3.79433	1.45318	5.77394	6.81795	6.31638	4.49157	1.24084	7.48183	8.45042	1.5463	1.38683	1.76625	1.33453	1.8254	2.94496	5.85065	8.01165	4.15826	0.884841	1.33948	0.264348	5.28268	10.8927	7.69391	2.17182	0.228168	17.2576	33.7719	0.281974	0.252466	0.328412	0.243479	0.342158	0.743443
H0351.1016	R	ventral thalamus	VT	5.94692	6.37205	5.36101	3.21016	3.75956	1.43851	5.83938	6.78165	6.28188	4.65834	1.18361	7.29543	8.45439	1.50715	1.31785	1.70952	1.24401	1.7269	2.99228	6.08459	8.16974	4.05375	0.912821	1.33589	0.26734	5.64755	10.852	7.67475	2.49076	0.224043	15.4944	34.5985	0.280368	0.245891	0.322587	0.233622	0.326497	0.784869
H0351.2001	R	ventral thalamus	VT	5.81438	6.38609	5.71044	3.1378	3.93925	1.5143	5.50124	6.96921	6.46016	3.7967	1.4793	8.25849	8.43386	1.70941	1.67424	2.00261	1.71172	2.23584	2.74779	4.80223	7.13749	4.46844	0.751128	1.3091	0.243775	3.86526	10.6926	7.51353	1.18594	0.237933	26.1332	29.5112	0.279077	0.272357	0.341969	0.279526	0.401972	0.573203
H0351.2002	R	ventral thalamus	VT	5.87851	6.37929	5.54136	3.17281	3.8523	1.47762	5.66486	6.87846	6.3739	4.21362	1.33622	7.79249	8.4438	1.61154	1.50179	1.86079	1.48541	1.98958	2.86609	5.44335	7.70226	4.30899	0.834394	1.33634	0.257672	4.69408	10.8863	7.67348	1.71666	0.233615	20.5132	32.2178	0.282736	0.262026	0.336057	0.259067	0.367436	0.674588
H0351.1009	ZI	ventral thalamus	VT	8.5311	7.65563	6.23353	5.04799	5.53142	1.64032	7.48566	8.04841	6.75814	4.35316	1.6205	8.29253	9.65492	2.26267	1.63138	3.21339	1.39798	1.75818	3.29478	15.0518	8.20443	3.06162	1.34607	1.8819	0.12684	7.29258	10.7717	4.40428	0.831583	0.12511	12.7578	32.8014	0.195256	0.126057	0.377399	0.107228	0.137638	0.3993
H0351.1012	ZI	ventral thalamus	VT	8.41993	7.66741	6.5266	4.9873	5.68213	1.70388	7.20206	8.20571	6.90767	3.63049	1.86849	9.10026	9.6377	2.4323	1.93029	3.45921	1.79026	2.18504	3.08972	12.7556	7.57128	3.4336	1.18134	1.91223	0.12133	5.48382	10.9955	4.47161	0.461249	0.135994	20.4408	29.6678	0.201022	0.141946	0.409614	0.128816	0.16936	0.317064
H0351.1015	ZI	ventral thalamus	VT	8.49689	7.65926	6.3237	5.02932	5.57779	1.65988	7.3984	8.09681	6.80415	4.1308	1.6968	8.54106	9.64962	2.31486	1.72335	3.28903	1.51868	1.88952	3.23168	14.3826	8.04793	3.18891	1.30015	1.90152	0.125803	6.71673	10.8993	4.44908	0.697451	0.129064	14.8298	31.9774	0.198089	0.131461	0.389147	0.114074	0.14751	0.373983
H0351.1016	ZI	ventral thalamus	VT	8.52255	7.65654	6.25607	5.04332	5.54301	1.64521	7.46385	8.06051	6.76964	4.29757	1.63957	8.35467	9.65359	2.27572	1.65437	3.2323	1.42815	1.79102	3.27901	14.8879	8.16844	3.09425	1.335	1.88757	0.126633	7.14714	10.808	4.41729	0.79614	0.12614	13.2524	32.6071	0.196042	0.12744	0.380461	0.108945	0.140101	0.392979
H0351.2001	ZI	ventral thalamus	VT	8.39001	7.67058	6.6055	4.97096	5.7227	1.721	7.1257	8.24807	6.94793	3.43593	1.93526	9.31772	9.63307	2.47797	2.01077	3.52539	1.89587	2.29996	3.03451	12.0845	7.33941	3.50783	1.12978	1.90235	0.118757	5.03078	10.9522	4.44754	0.389855	0.137771	22.9879	28.604	0.200692	0.145174	0.414796	0.13406	0.177395	0.295165
H0351.2002	ZI	ventral thalamus	VT	8.45414	7.66379	6.43642	5.00597	5.63576	1.68433	7.28932	8.15731	6.86166	3.85285	1.79219	8.85173	9.643	2.38011	1.83832	3.38357	1.66956	2.0537	3.15282	13.4979	7.80456	3.3333	1.23671	1.9136	0.123695	6.02035	10.9879	4.47593	0.556087	0.133297	17.7809	30.7716	0.200356	0.137628	0.401676	0.122435	0.159787	0.342303

## Sheet: RNA-Seq corrected by age
donor_name	structure_acronym	dsm_iv_clinical_diagnosis	Predicted GABRA1	Predicted GABRA2	Predicted GABRA3	Predicted GABRA4	Predicted GABRA5	Predicted GABRA6	Predicted GABRB1	Predicted GABRB2	Predicted GABRB3	Predicted GABRD	Predicted GABRE	Predicted GABRG1	Predicted GABRG2	Predicted GABRG3	Predicted GABRP	Predicted GABRQ	Predicted GABRR1	Predicted GABRR2	Predicted GABRR3	%GABRA1	%GABRA2	%GABRA3	%GABRA4	%GABRA5	%GABRA6	%GABRB1	%GABRB2	%GABRB3	%GABRD	%GABRE	%GABRG1	%GABRG2	%GABRG3	%GABRP	%GABRQ	%GABRR1	%GABRR2	%GABRR3
H14.09.019	FWM	No Dementia	32.4674	18.3497	5.5023	7.5979	9.23484	0.106	20.0778	27.2469	16.9027	8.89077	1.51614	16.8116	24.7937	3.11547	0.00501673	1.59203	0.0133376	0.433234	0.00337789	16.679	9.42654	2.82662	3.90316	4.74408	0.0544537	10.3143	13.9972	8.6832	4.56733	0.778867	8.63638	12.7369	1.60046	0.00257717	0.817849	0.00685171	0.222559	0.00173527
H14.09.020	FWM	No Dementia	32.4674	18.3497	5.5023	7.5979	9.23484	0.106	20.0778	27.2469	16.9027	8.89077	1.51614	16.8116	24.7937	3.11547	0.00501673	1.59203	0.0133376	0.433234	0.00337789	16.679	9.42654	2.82662	3.90316	4.74408	0.0544537	10.3143	13.9972	8.6832	4.56733	0.778867	8.63638	12.7369	1.60046	0.00257717	0.817849	0.00685171	0.222559	0.00173527
H14.09.045	FWM	No Dementia	32.4674	18.3497	5.5023	7.5979	9.23484	0.106	20.0778	27.2469	16.9027	8.89077	1.51614	16.8116	24.7937	3.11547	0.00501673	1.59203	0.0133376	0.433234	0.00337789	16.679	9.42654	2.82662	3.90316	4.74408	0.0544537	10.3143	13.9972	8.6832	4.56733	0.778867	8.63638	12.7369	1.60046	0.00257717	0.817849	0.00685171	0.222559	0.00173527
H14.09.046	FWM	No Dementia	32.4674	18.3497	5.5023	7.5979	9.23484	0.106	20.0778	27.2469	16.9027	8.89077	1.51614	16.8116	24.7937	3.11547	0.00501673	1.59203	0.0133376	0.433234	0.00337789	16.679	9.42654	2.82662	3.90316	4.74408	0.0544537	10.3143	13.9972	8.6832	4.56733	0.778867	8.63638	12.7369	1.60046	0.00257717	0.817849	0.00685171	0.222559	0.00173527
H14.09.049	FWM	No Dementia	32.4674	18.3497	5.5023	7.5979	9.23484	0.106	20.0778	27.2469	16.9027	8.89077	1.51614	16.8116	24.7937	3.11547	0.00501673	1.59203	0.0133376	0.433234	0.00337789	16.679	9.42654	2.82662	3.90316	4.74408	0.0544537	10.3143	13.9972	8.6832	4.56733	0.778867	8.63638	12.7369	1.60046	0.00257717	0.817849	0.00685171	0.222559	0.00173527
H14.09.050	FWM	No Dementia	32.4674	18.3497	5.5023	7.5979	9.23484	0.106	20.0778	27.2469	16.9027	8.89077	1.51614	16.8116	24.7937	3.11547	0.00501673	1.59203	0.0133376	0.433234	0.00337789	16.679	9.42654	2.82662	3.90316	4.74408	0.0544537	10.3143	13.9972	8.6832	4.56733	0.778867	8.63638	12.7369	1.60046	0.00257717	0.817849	0.00685171	0.222559	0.00173527
H14.09.069	FWM	No Dementia	32.4674	18.3497	5.5023	7.5979	9.23484	0.106	20.0778	27.2469	16.9027	8.89077	1.51614	16.8116	24.7937	3.11547	0.00501673	1.59203	0.0133376	0.433234	0.00337789	16.679	9.42654	2.82662	3.90316	4.74408	0.0544537	10.3143	13.9972	8.6832	4.56733	0.778867	8.63638	12.7369	1.60046	0.00257717	0.817849	0.00685171	0.222559	0.00173527
H14.09.070	FWM	No Dementia	32.4674	18.3497	5.5023	7.5979	9.23484	0.106	20.0778	27.2469	16.9027	8.89077	1.51614	16.8116	24.7937	3.11547	0.00501673	1.59203	0.0133376	0.433234	0.00337789	16.679	9.42654	2.82662	3.90316	4.74408	0.0544537	10.3143	13.9972	8.6832	4.56733	0.778867	8.63638	12.7369	1.60046	0.00257717	0.817849	0.00685171	0.222559	0.00173527
H14.09.081	FWM	No Dementia	32.4674	18.3497	5.5023	7.5979	9.23484	0.106	20.0778	27.2469	16.9027	8.89077	1.51614	16.8116	24.7937	3.11547	0.00501673	1.59203	0.0133376	0.433234	0.00337789	16.679	9.42654	2.82662	3.90316	4.74408	0.0544537	10.3143	13.9972	8.6832	4.56733	0.778867	8.63638	12.7369	1.60046	0.00257717	0.817849	0.00685171	0.222559	0.00173527
H14.09.101	FWM	No Dementia	32.4674	18.3497	5.5023	7.5979	9.23484	0.106	20.0778	27.2469	16.9027	8.89077	1.51614	16.8116	24.7937	3.11547	0.00501673	1.59203	0.0133376	0.433234	0.00337789	16.679	9.42654	2.82662	3.90316	4.74408	0.0544537	10.3143	13.9972	8.6832	4.56733	0.778867	8.63638	12.7369	1.60046	0.00257717	0.817849	0.00685171	0.222559	0.00173527
H14.09.102	FWM	No Dementia	32.4674	18.3497	5.5023	7.5979	9.23484	0.106	20.0778	27.2469	16.9027	8.89077	1.51614	16.8116	24.7937	3.11547	0.00501673	1.59203	0.0133376	0.433234	0.00337789	16.679	9.42654	2.82662	3.90316	4.74408	0.0544537	10.3143	13.9972	8.6832	4.56733	0.778867	8.63638	12.7369	1.60046	0.00257717	0.817849	0.00685171	0.222559	0.00173527
H14.09.001	FWM	No Dementia	30.3737	18.382	5.63202	6.70479	9.4244	0.172357	20.9685	24.6884	15.0159	7.49642	1.77215	18.6366	22.907	3.31389	0.00493162	0.398946	0.0172284	0.361225	0.00426488	16.3058	9.86821	3.0235	3.59941	5.05941	0.0925285	11.2568	13.2538	8.06114	4.02439	0.951362	10.0049	12.2974	1.77903	0.0026475	0.214171	0.00924894	0.193921	0.00228956
H14.09.004	FWM	No Dementia	30.3737	18.382	5.63202	6.70479	9.4244	0.172357	20.9685	24.6884	15.0159	7.49642	1.77215	18.6366	22.907	3.31389	0.00493162	0.398946	0.0172284	0.361225	0.00426488	16.3058	9.86821	3.0235	3.59941	5.05941	0.0925285	11.2568	13.2538	8.06114	4.02439	0.951362	10.0049	12.2974	1.77903	0.0026475	0.214171	0.00924894	0.193921	0.00228956
H14.09.006	FWM	No Dementia	30.3737	18.382	5.63202	6.70479	9.4244	0.172357	20.9685	24.6884	15.0159	7.49642	1.77215	18.6366	22.907	3.31389	0.00493162	0.398946	0.0172284	0.361225	0.00426488	16.3058	9.86821	3.0235	3.59941	5.05941	0.0925285	11.2568	13.2538	8.06114	4.02439	0.951362	10.0049	12.2974	1.77903	0.0026475	0.214171	0.00924894	0.193921	0.00228956
H14.09.014	FWM	No Dementia	30.3737	18.382	5.63202	6.70479	9.4244	0.172357	20.9685	24.6884	15.0159	7.49642	1.77215	18.6366	22.907	3.31389	0.00493162	0.398946	0.0172284	0.361225	0.00426488	16.3058	9.86821	3.0235	3.59941	5.05941	0.0925285	11.2568	13.2538	8.06114	4.02439	0.951362	10.0049	12.2974	1.77903	0.0026475	0.214171	0.00924894	0.193921	0.00228956
H14.09.030	FWM	No Dementia	30.3737	18.382	5.63202	6.70479	9.4244	0.172357	20.9685	24.6884	15.0159	7.49642	1.77215	18.6366	22.907	3.31389	0.00493162	0.398946	0.0172284	0.361225	0.00426488	16.3058	9.86821	3.0235	3.59941	5.05941	0.0925285	11.2568	13.2538	8.06114	4.02439	0.951362	10.0049	12.2974	1.77903	0.0026475	0.214171	0.00924894	0.193921	0.00228956
H14.09.032	FWM	No Dementia	30.3737	18.382	5.63202	6.70479	9.4244	0.172357	20.9685	24.6884	15.0159	7.49642	1.77215	18.6366	22.907	3.31389	0.00493162	0.398946	0.0172284	0.361225	0.00426488	16.3058	9.86821	3.0235	3.59941	5.05941	0.0925285	11.2568	13.2538	8.06114	4.02439	0.951362	10.0049	12.2974	1.77903	0.0026475	0.214171	0.00924894	0.193921	0.00228956
H14.09.051	FWM	No Dementia	30.3737	18.382	5.63202	6.70479	9.4244	0.172357	20.9685	24.6884	15.0159	7.49642	1.77215	18.6366	22.907	3.31389	0.00493162	0.398946	0.0172284	0.361225	0.00426488	16.3058	9.86821	3.0235	3.59941	5.05941	0.0925285	11.2568	13.2538	8.06114	4.02439	0.951362	10.0049	12.2974	1.77903	0.0026475	0.214171	0.00924894	0.193921	0.00228956
H14.09.052	FWM	No Dementia	30.3737	18.382	5.63202	6.70479	9.4244	0.172357	20.9685	24.6884	15.0159	7.49642	1.77215	18.6366	22.907	3.31389	0.00493162	0.398946	0.0172284	0.361225	0.00426488	16.3058	9.86821	3.0235	3.59941	5.05941	0.0925285	11.2568	13.2538	8.06114	4.02439	0.951362	10.0049	12.2974	1.77903	0.0026475	0.214171	0.00924894	0.193921	0.00228956
H15.09.103	FWM	No Dementia	30.3737	18.382	5.63202	6.70479	9.4244	0.172357	20.9685	24.6884	15.0159	7.49642	1.77215	18.6366	22.907	3.31389	0.00493162	0.398946	0.0172284	0.361225	0.00426488	16.3058	9.86821	3.0235	3.59941	5.05941	0.0925285	11.2568	13.2538	8.06114	4.02439	0.951362	10.0049	12.2974	1.77903	0.0026475	0.214171	0.00924894	0.193921	0.00228956
H15.09.104	FWM	No Dementia	30.3737	18.382	5.63202	6.70479	9.4244	0.172357	20.9685	24.6884	15.0159	7.49642	1.77215	18.6366	22.907	3.31389	0.00493162	0.398946	0.0172284	0.361225	0.00426488	16.3058	9.86821	3.0235	3.59941	5.05941	0.0925285	11.2568	13.2538	8.06114	4.02439	0.951362	10.0049	12.2974	1.77903	0.0026475	0.214171	0.00924894	0.193921	0.00228956
H15.09.108	FWM	No Dementia	30.3737	18.382	5.63202	6.70479	9.4244	0.172357	20.9685	24.6884	15.0159	7.49642	1.77215	18.6366	22.907	3.31389	0.00493162	0.398946	0.0172284	0.361225	0.00426488	16.3058	9.86821	3.0235	3.59941	5.05941	0.0925285	11.2568	13.2538	8.06114	4.02439	0.951362	10.0049	12.2974	1.77903	0.0026475	0.214171	0.00924894	0.193921	0.00228956
H14.09.053	FWM	No Dementia	32.704	19.6025	6.31418	7.0685	13.7671	0.106507	22.1365	26.0137	16.8274	6.58854	1.53271	19.7856	23.327	3.19243	0.00607701	0.523916	0.0131044	0.418991	0.00511327	16.3574	9.80451	3.15813	3.53542	6.88581	0.0532709	11.0719	13.0112	8.41647	3.29536	0.766609	9.89605	11.6673	1.59674	0.00303951	0.262045	0.00655434	0.209565	0.00255748
H14.09.062	FWM	No Dementia	32.704	19.6025	6.31418	7.0685	13.7671	0.106507	22.1365	26.0137	16.8274	6.58854	1.53271	19.7856	23.327	3.19243	0.00607701	0.523916	0.0131044	0.418991	0.00511327	16.3574	9.80451	3.15813	3.53542	6.88581	0.0532709	11.0719	13.0112	8.41647	3.29536	0.766609	9.89605	11.6673	1.59674	0.00303951	0.262045	0.00655434	0.209565	0.00255748
H14.09.072	FWM	No Dementia	32.704	19.6025	6.31418	7.0685	13.7671	0.106507	22.1365	26.0137	16.8274	6.58854	1.53271	19.7856	23.327	3.19243	0.00607701	0.523916	0.0131044	0.418991	0.00511327	16.3574	9.80451	3.15813	3.53542	6.88581	0.0532709	11.0719	13.0112	8.41647	3.29536	0.766609	9.89605	11.6673	1.59674	0.00303951	0.262045	0.00655434	0.209565	0.00255748
H14.09.090	FWM	No Dementia	32.704	19.6025	6.31418	7.0685	13.7671	0.106507	22.1365	26.0137	16.8274	6.58854	1.53271	19.7856	23.327	3.19243	0.00607701	0.523916	0.0131044	0.418991	0.00511327	16.3574	9.80451	3.15813	3.53542	6.88581	0.0532709	11.0719	13.0112	8.41647	3.29536	0.766609	9.89605	11.6673	1.59674	0.00303951	0.262045	0.00655434	0.209565	0.00255748
H14.09.057	FWM	No Dementia	28.4161	19.9035	5.31446	6.54508	9.3557	0.105847	20.9751	24.1117	16.0772	8.09605	1.51651	18.9988	22.878	3.15156	0.0050279	-0.600636	0.0243653	0.342309	0.00514655	15.3417	10.7458	2.86924	3.53365	5.05108	0.057146	11.3243	13.0178	8.67997	4.371	0.818754	10.2573	12.3517	1.7015	0.00271453	-0.324279	0.0131546	0.18481	0.00277859
H14.09.058	FWM	No Dementia	28.4161	19.9035	5.31446	6.54508	9.3557	0.105847	20.9751	24.1117	16.0772	8.09605	1.51651	18.9988	22.878	3.15156	0.0050279	-0.600636	0.0243653	0.342309	0.00514655	15.3417	10.7458	2.86924	3.53365	5.05108	0.057146	11.3243	13.0178	8.67997	4.371	0.818754	10.2573	12.3517	1.7015	0.00271453	-0.324279	0.0131546	0.18481	0.00277859
H14.09.077	FWM	No Dementia	33.1474	20.0561	5.67213	7.72766	12.782	0.1043	21.6261	27.9734	17.7555	8.3871	2.12031	17.5555	27.246	3.36892	0.00359361	0.774384	0.0384886	0.395857	0.00201646	16.0336	9.70129	2.74365	3.73792	6.18274	0.0504509	10.4607	13.5309	8.58848	4.0569	1.02561	8.49173	13.1791	1.62957	0.00173825	0.374575	0.0186172	0.191479	0.000975373
H14.09.079	FWM	No Dementia	33.1474	20.0561	5.67213	7.72766	12.782	0.1043	21.6261	27.9734	17.7555	8.3871	2.12031	17.5555	27.246	3.36892	0.00359361	0.774384	0.0384886	0.395857	0.00201646	16.0336	9.70129	2.74365	3.73792	6.18274	0.0504509	10.4607	13.5309	8.58848	4.0569	1.02561	8.49173	13.1791	1.62957	0.00173825	0.374575	0.0186172	0.191479	0.000975373
H14.09.080	FWM	No Dementia	33.1474	20.0561	5.67213	7.72766	12.782	0.1043	21.6261	27.9734	17.7555	8.3871	2.12031	17.5555	27.246	3.36892	0.00359361	0.774384	0.0384886	0.395857	0.00201646	16.0336	9.70129	2.74365	3.73792	6.18274	0.0504509	10.4607	13.5309	8.58848	4.0569	1.02561	8.49173	13.1791	1.62957	0.00173825	0.374575	0.0186172	0.191479	0.000975373
H14.09.060	FWM	No Dementia	32.931	19.1204	5.59966	7.38972	9.70398	0.103935	20.2099	26.4885	16.5018	7.76792	1.45256	16.545	24.3272	3.46276	0.00446385	0.262989	0.0122854	0.373491	0.00424409	17.1282	9.94497	2.91252	3.84357	5.04728	0.0540588	10.5117	13.7773	8.58297	4.04028	0.755511	8.60547	12.6532	1.80106	0.00232175	0.136787	0.00638992	0.194262	0.00220745
H14.09.097	FWM	No Dementia	32.931	19.1204	5.59966	7.38972	9.70398	0.103935	20.2099	26.4885	16.5018	7.76792	1.45256	16.545	24.3272	3.46276	0.00446385	0.262989	0.0122854	0.373491	0.00424409	17.1282	9.94497	2.91252	3.84357	5.04728	0.0540588	10.5117	13.7773	8.58297	4.04028	0.755511	8.60547	12.6532	1.80106	0.00232175	0.136787	0.00638992	0.194262	0.00220745
H14.09.039	FWM	No Dementia	37.8664	19.5622	5.8294	7.51107	9.56188	0.156511	20.1813	28.7608	16.0747	7.96376	1.16299	17.8099	25.3133	3.27654	0.00514368	0.96229	0.00859347	0.249206	0.0127637	18.7208	9.67139	2.88201	3.71341	4.72731	0.0773778	9.97748	14.2191	7.94718	3.93722	0.574971	8.80509	12.5147	1.61989	0.00254299	0.475748	0.00424854	0.123205	0.00631028
H14.09.095	FWM	No Dementia	28.4039	19.511	5.25283	6.25787	10.3241	0.111717	19.1036	21.583	14.692	7.26965	1.36257	19.0519	21.2928	3.03525	0.00585238	-0.207075	0.0237874	0.42297	0.00189459	16.0022	10.9921	2.95934	3.52557	5.81641	0.0629392	10.7626	12.1595	8.27718	4.09559	0.767644	10.7335	11.996	1.71	0.00329712	-0.116662	0.0134014	0.238294	0.00106738
H14.09.096	FWM	No Dementia	28.4039	19.511	5.25283	6.25787	10.3241	0.111717	19.1036	21.583	14.692	7.26965	1.36257	19.0519	21.2928	3.03525	0.00585238	-0.207075	0.0237874	0.42297	0.00189459	16.0022	10.9921	2.95934	3.52557	5.81641	0.0629392	10.7626	12.1595	8.27718	4.09559	0.767644	10.7335	11.996	1.71	0.00329712	-0.116662	0.0134014	0.238294	0.00106738
H14.09.074	FWM	No Dementia	45.9639	23.2572	7.77853	11.3822	10.8626	0.140108	24.6901	39.5495	23.9378	11.4661	1.25336	16.5721	35.0978	3.49218	0.00545487	-0.486448	0.0212049	0.556497	0.00194753	17.9868	9.10111	3.04393	4.45415	4.25082	0.0548276	9.66187	15.4767	9.36747	4.48697	0.490471	6.48506	13.7346	1.36658	0.00213462	-0.190359	0.008298	0.217771	0.000762115
H14.09.015	FWM	No Dementia	21.6794	16.4761	5.46267	5.26826	8.95945	0.115337	19.796	19.3372	14.7165	5.71433	1.71164	19.0158	14.6251	2.50157	0.00552285	-1.70752	0.013751	0.369796	0.0138244	14.0707	10.6936	3.54547	3.41929	5.815	0.0748575	12.8483	12.5505	9.5515	3.7088	1.11092	12.3419	9.49218	1.6236	0.00358452	-1.10824	0.00892487	0.240011	0.00897252
H14.09.016	FWM	No Dementia	21.6794	16.4761	5.46267	5.26826	8.95945	0.115337	19.796	19.3372	14.7165	5.71433	1.71164	19.0158	14.6251	2.50157	0.00552285	-1.70752	0.013751	0.369796	0.0138244	14.0707	10.6936	3.54547	3.41929	5.815	0.0748575	12.8483	12.5505	9.5515	3.7088	1.11092	12.3419	9.49218	1.6236	0.00358452	-1.10824	0.00892487	0.240011	0.00897252
H14.09.017	FWM	No Dementia	63.4555	20.3324	7.84616	11.9789	15.3997	0.0971664	23.3558	46.0282	25.0018	7.54112	1.49891	14.3824	46.5915	3.71987	0.00166488	2.98767	0.0120397	0.400142	0.00185533	21.8336	6.99591	2.69968	4.12165	5.29869	0.0334327	8.03619	15.8372	8.60253	2.59472	0.515741	4.94866	16.0311	1.27992	0.000572845	1.02799	0.00414258	0.137679	0.000638376
H14.09.023	FWM	No Dementia	18.586	16.4915	5.13205	4.75271	7.87493	0.134919	19.9691	16.9468	12.224	5.33597	2.10094	18.4799	15.6437	2.6176	0.00476497	0.229132	0.010462	0.467989	0.00512736	12.6429	11.2181	3.49101	3.23297	5.35682	0.0917772	13.5837	11.5278	8.31524	3.62972	1.42913	12.5707	10.6414	1.78059	0.00324131	0.155864	0.00711666	0.318343	0.00348782
H14.09.024	FWM	No Dementia	18.586	16.4915	5.13205	4.75271	7.87493	0.134919	19.9691	16.9468	12.224	5.33597	2.10094	18.4799	15.6437	2.6176	0.00476497	0.229132	0.010462	0.467989	0.00512736	12.6429	11.2181	3.49101	3.23297	5.35682	0.0917772	13.5837	11.5278	8.31524	3.62972	1.42913	12.5707	10.6414	1.78059	0.00324131	0.155864	0.00711666	0.318343	0.00348782
H14.09.028	FWM	No Dementia	18.586	16.4915	5.13205	4.75271	7.87493	0.134919	19.9691	16.9468	12.224	5.33597	2.10094	18.4799	15.6437	2.6176	0.00476497	0.229132	0.010462	0.467989	0.00512736	12.6429	11.2181	3.49101	3.23297	5.35682	0.0917772	13.5837	11.5278	8.31524	3.62972	1.42913	12.5707	10.6414	1.78059	0.00324131	0.155864	0.00711666	0.318343	0.00348782
H14.09.037	FWM	No Dementia	18.586	16.4915	5.13205	4.75271	7.87493	0.134919	19.9691	16.9468	12.224	5.33597	2.10094	18.4799	15.6437	2.6176	0.00476497	0.229132	0.010462	0.467989	0.00512736	12.6429	11.2181	3.49101	3.23297	5.35682	0.0917772	13.5837	11.5278	8.31524	3.62972	1.42913	12.5707	10.6414	1.78059	0.00324131	0.155864	0.00711666	0.318343	0.00348782
H14.09.038	FWM	No Dementia	18.586	16.4915	5.13205	4.75271	7.87493	0.134919	19.9691	16.9468	12.224	5.33597	2.10094	18.4799	15.6437	2.6176	0.00476497	0.229132	0.010462	0.467989	0.00512736	12.6429	11.2181	3.49101	3.23297	5.35682	0.0917772	13.5837	11.5278	8.31524	3.62972	1.42913	12.5707	10.6414	1.78059	0.00324131	0.155864	0.00711666	0.318343	0.00348782
H14.09.076	FWM	No Dementia	18.586	16.4915	5.13205	4.75271	7.87493	0.134919	19.9691	16.9468	12.224	5.33597	2.10094	18.4799	15.6437	2.6176	0.00476497	0.229132	0.010462	0.467989	0.00512736	12.6429	11.2181	3.49101	3.23297	5.35682	0.0917772	13.5837	11.5278	8.31524	3.62972	1.42913	12.5707	10.6414	1.78059	0.00324131	0.155864	0.00711666	0.318343	0.00348782
H14.09.094	FWM	No Dementia	18.586	16.4915	5.13205	4.75271	7.87493	0.134919	19.9691	16.9468	12.224	5.33597	2.10094	18.4799	15.6437	2.6176	0.00476497	0.229132	0.010462	0.467989	0.00512736	12.6429	11.2181	3.49101	3.23297	5.35682	0.0917772	13.5837	11.5278	8.31524	3.62972	1.42913	12.5707	10.6414	1.78059	0.00324131	0.155864	0.00711666	0.318343	0.00348782
H14.09.019	HIP	No Dementia	34.2673	37.9727	11.1566	9.16637	52.4303	0.133521	31.6766	31.3732	38.6089	7.95408	0.629268	22.0527	31.7932	3.01375	0.00240537	13.7559	0.0496684	0.319245	0.00253671	10.4999	11.6353	3.41852	2.80868	16.0653	0.0409125	9.7061	9.61312	11.8302	2.43722	0.192815	6.75722	9.7418	0.923449	0.000737033	4.21496	0.015219	0.0978206	0.000777277
H14.09.020	HIP	No Dementia	34.2673	37.9727	11.1566	9.16637	52.4303	0.133521	31.6766	31.3732	38.6089	7.95408	0.629268	22.0527	31.7932	3.01375	0.00240537	13.7559	0.0496684	0.319245	0.00253671	10.4999	11.6353	3.41852	2.80868	16.0653	0.0409125	9.7061	9.61312	11.8302	2.43722	0.192815	6.75722	9.7418	0.923449	0.000737033	4.21496	0.015219	0.0978206	0.000777277
H14.09.045	HIP	No Dementia	34.2673	37.9727	11.1566	9.16637	52.4303	0.133521	31.6766	31.3732	38.6089	7.95408	0.629268	22.0527	31.7932	3.01375	0.00240537	13.7559	0.0496684	0.319245	0.00253671	10.4999	11.6353	3.41852	2.80868	16.0653	0.0409125	9.7061	9.61312	11.8302	2.43722	0.192815	6.75722	9.7418	0.923449	0.000737033	4.21496	0.015219	0.0978206	0.000777277
H14.09.046	HIP	No Dementia	34.2673	37.9727	11.1566	9.16637	52.4303	0.133521	31.6766	31.3732	38.6089	7.95408	0.629268	22.0527	31.7932	3.01375	0.00240537	13.7559	0.0496684	0.319245	0.00253671	10.4999	11.6353	3.41852	2.80868	16.0653	0.0409125	9.7061	9.61312	11.8302	2.43722	0.192815	6.75722	9.7418	0.923449	0.000737033	4.21496	0.015219	0.0978206	0.000777277
H14.09.049	HIP	No Dementia	34.2673	37.9727	11.1566	9.16637	52.4303	0.133521	31.6766	31.3732	38.6089	7.95408	0.629268	22.0527	31.7932	3.01375	0.00240537	13.7559	0.0496684	0.319245	0.00253671	10.4999	11.6353	3.41852	2.80868	16.0653	0.0409125	9.7061	9.61312	11.8302	2.43722	0.192815	6.75722	9.7418	0.923449	0.000737033	4.21496	0.015219	0.0978206	0.000777277
H14.09.050	HIP	No Dementia	34.2673	37.9727	11.1566	9.16637	52.4303	0.133521	31.6766	31.3732	38.6089	7.95408	0.629268	22.0527	31.7932	3.01375	0.00240537	13.7559	0.0496684	0.319245	0.00253671	10.4999	11.6353	3.41852	2.80868	16.0653	0.0409125	9.7061	9.61312	11.8302	2.43722	0.192815	6.75722	9.7418	0.923449	0.000737033	4.21496	0.015219	0.0978206	0.000777277
H14.09.069	HIP	No Dementia	34.2673	37.9727	11.1566	9.16637	52.4303	0.133521	31.6766	31.3732	38.6089	7.95408	0.629268	22.0527	31.7932	3.01375	0.00240537	13.7559	0.0496684	0.319245	0.00253671	10.4999	11.6353	3.41852	2.80868	16.0653	0.0409125	9.7061	9.61312	11.8302	2.43722	0.192815	6.75722	9.7418	0.923449	0.000737033	4.21496	0.015219	0.0978206	0.000777277
H14.09.070	HIP	No Dementia	34.2673	37.9727	11.1566	9.16637	52.4303	0.133521	31.6766	31.3732	38.6089	7.95408	0.629268	22.0527	31.7932	3.01375	0.00240537	13.7559	0.0496684	0.319245	0.00253671	10.4999	11.6353	3.41852	2.80868	16.0653	0.0409125	9.7061	9.61312	11.8302	2.43722	0.192815	6.75722	9.7418	0.923449	0.000737033	4.21496	0.015219	0.0978206	0.000777277
H14.09.081	HIP	No Dementia	34.2673	37.9727	11.1566	9.16637	52.4303	0.133521	31.6766	31.3732	38.6089	7.95408	0.629268	22.0527	31.7932	3.01375	0.00240537	13.7559	0.0496684	0.319245	0.00253671	10.4999	11.6353	3.41852	2.80868	16.0653	0.0409125	9.7061	9.61312	11.8302	2.43722	0.192815	6.75722	9.7418	0.923449	0.000737033	4.21496	0.015219	0.0978206	0.000777277
H14.09.085	HIP	No Dementia	34.2673	37.9727	11.1566	9.16637	52.4303	0.133521	31.6766	31.3732	38.6089	7.95408	0.629268	22.0527	31.7932	3.01375	0.00240537	13.7559	0.0496684	0.319245	0.00253671	10.4999	11.6353	3.41852	2.80868	16.0653	0.0409125	9.7061	9.61312	11.8302	2.43722	0.192815	6.75722	9.7418	0.923449	0.000737033	4.21496	0.015219	0.0978206	0.000777277
H14.09.101	HIP	No Dementia	34.2673	37.9727	11.1566	9.16637	52.4303	0.133521	31.6766	31.3732	38.6089	7.95408	0.629268	22.0527	31.7932	3.01375	0.00240537	13.7559	0.0496684	0.319245	0.00253671	10.4999	11.6353	3.41852	2.80868	16.0653	0.0409125	9.7061	9.61312	11.8302	2.43722	0.192815	6.75722	9.7418	0.923449	0.000737033	4.21496	0.015219	0.0978206	0.000777277
H14.09.102	HIP	No Dementia	34.2673	37.9727	11.1566	9.16637	52.4303	0.133521	31.6766	31.3732	38.6089	7.95408	0.629268	22.0527	31.7932	3.01375	0.00240537	13.7559	0.0496684	0.319245	0.00253671	10.4999	11.6353	3.41852	2.80868	16.0653	0.0409125	9.7061	9.61312	11.8302	2.43722	0.192815	6.75722	9.7418	0.923449	0.000737033	4.21496	0.015219	0.0978206	0.000777277
H14.09.001	HIP	No Dementia	32.1735	38.0049	11.2864	8.27326	52.6199	0.199879	32.5673	28.8147	36.722	6.55973	0.88527	23.8778	29.9065	3.21217	0.00232026	12.5628	0.0535592	0.247236	0.00342369	10.1183	11.9523	3.54947	2.60188	16.5486	0.0628603	10.2422	9.06201	11.5488	2.06299	0.278411	7.50939	9.40538	1.0102	0.000729704	3.9509	0.016844	0.077754	0.00107673
H14.09.003	HIP	No Dementia	32.1735	38.0049	11.2864	8.27326	52.6199	0.199879	32.5673	28.8147	36.722	6.55973	0.88527	23.8778	29.9065	3.21217	0.00232026	12.5628	0.0535592	0.247236	0.00342369	10.1183	11.9523	3.54947	2.60188	16.5486	0.0628603	10.2422	9.06201	11.5488	2.06299	0.278411	7.50939	9.40538	1.0102	0.000729704	3.9509	0.016844	0.077754	0.00107673
H14.09.004	HIP	No Dementia	32.1735	38.0049	11.2864	8.27326	52.6199	0.199879	32.5673	28.8147	36.722	6.55973	0.88527	23.8778	29.9065	3.21217	0.00232026	12.5628	0.0535592	0.247236	0.00342369	10.1183	11.9523	3.54947	2.60188	16.5486	0.0628603	10.2422	9.06201	11.5488	2.06299	0.278411	7.50939	9.40538	1.0102	0.000729704	3.9509	0.016844	0.077754	0.00107673
H14.09.006	HIP	No Dementia	32.1735	38.0049	11.2864	8.27326	52.6199	0.199879	32.5673	28.8147	36.722	6.55973	0.88527	23.8778	29.9065	3.21217	0.00232026	12.5628	0.0535592	0.247236	0.00342369	10.1183	11.9523	3.54947	2.60188	16.5486	0.0628603	10.2422	9.06201	11.5488	2.06299	0.278411	7.50939	9.40538	1.0102	0.000729704	3.9509	0.016844	0.077754	0.00107673
H14.09.014	HIP	No Dementia	32.1735	38.0049	11.2864	8.27326	52.6199	0.199879	32.5673	28.8147	36.722	6.55973	0.88527	23.8778	29.9065	3.21217	0.00232026	12.5628	0.0535592	0.247236	0.00342369	10.1183	11.9523	3.54947	2.60188	16.5486	0.0628603	10.2422	9.06201	11.5488	2.06299	0.278411	7.50939	9.40538	1.0102	0.000729704	3.9509	0.016844	0.077754	0.00107673
H14.09.030	HIP	No Dementia	32.1735	38.0049	11.2864	8.27326	52.6199	0.199879	32.5673	28.8147	36.722	6.55973	0.88527	23.8778	29.9065	3.21217	0.00232026	12.5628	0.0535592	0.247236	0.00342369	10.1183	11.9523	3.54947	2.60188	16.5486	0.0628603	10.2422	9.06201	11.5488	2.06299	0.278411	7.50939	9.40538	1.0102	0.000729704	3.9509	0.016844	0.077754	0.00107673
H14.09.032	HIP	No Dementia	32.1735	38.0049	11.2864	8.27326	52.6199	0.199879	32.5673	28.8147	36.722	6.55973	0.88527	23.8778	29.9065	3.21217	0.00232026	12.5628	0.0535592	0.247236	0.00342369	10.1183	11.9523	3.54947	2.60188	16.5486	0.0628603	10.2422	9.06201	11.5488	2.06299	0.278411	7.50939	9.40538	1.0102	0.000729704	3.9509	0.016844	0.077754	0.00107673
H14.09.051	HIP	No Dementia	32.1735	38.0049	11.2864	8.27326	52.6199	0.199879	32.5673	28.8147	36.722	6.55973	0.88527	23.8778	29.9065	3.21217	0.00232026	12.5628	0.0535592	0.247236	0.00342369	10.1183	11.9523	3.54947	2.60188	16.5486	0.0628603	10.2422	9.06201	11.5488	2.06299	0.278411	7.50939	9.40538	1.0102	0.000729704	3.9509	0.016844	0.077754	0.00107673
H14.09.052	HIP	No Dementia	32.1735	38.0049	11.2864	8.27326	52.6199	0.199879	32.5673	28.8147	36.722	6.55973	0.88527	23.8778	29.9065	3.21217	0.00232026	12.5628	0.0535592	0.247236	0.00342369	10.1183	11.9523	3.54947	2.60188	16.5486	0.0628603	10.2422	9.06201	11.5488	2.06299	0.278411	7.50939	9.40538	1.0102	0.000729704	3.9509	0.016844	0.077754	0.00107673
H14.09.065	HIP	No Dementia	32.1735	38.0049	11.2864	8.27326	52.6199	0.199879	32.5673	28.8147	36.722	6.55973	0.88527	23.8778	29.9065	3.21217	0.00232026	12.5628	0.0535592	0.247236	0.00342369	10.1183	11.9523	3.54947	2.60188	16.5486	0.0628603	10.2422	9.06201	11.5488	2.06299	0.278411	7.50939	9.40538	1.0102	0.000729704	3.9509	0.016844	0.077754	0.00107673
H15.09.103	HIP	No Dementia	32.1735	38.0049	11.2864	8.27326	52.6199	0.199879	32.5673	28.8147	36.722	6.55973	0.88527	23.8778	29.9065	3.21217	0.00232026	12.5628	0.0535592	0.247236	0.00342369	10.1183	11.9523	3.54947	2.60188	16.5486	0.0628603	10.2422	9.06201	11.5488	2.06299	0.278411	7.50939	9.40538	1.0102	0.000729704	3.9509	0.016844	0.077754	0.00107673
H15.09.104	HIP	No Dementia	32.1735	38.0049	11.2864	8.27326	52.6199	0.199879	32.5673	28.8147	36.722	6.55973	0.88527	23.8778	29.9065	3.21217	0.00232026	12.5628	0.0535592	0.247236	0.00342369	10.1183	11.9523	3.54947	2.60188	16.5486	0.0628603	10.2422	9.06201	11.5488	2.06299	0.278411	7.50939	9.40538	1.0102	0.000729704	3.9509	0.016844	0.077754	0.00107673
H15.09.108	HIP	No Dementia	32.1735	38.0049	11.2864	8.27326	52.6199	0.199879	32.5673	28.8147	36.722	6.55973	0.88527	23.8778	29.9065	3.21217	0.00232026	12.5628	0.0535592	0.247236	0.00342369	10.1183	11.9523	3.54947	2.60188	16.5486	0.0628603	10.2422	9.06201	11.5488	2.06299	0.278411	7.50939	9.40538	1.0102	0.000729704	3.9509	0.016844	0.077754	0.00107673
H14.09.053	HIP	No Dementia	34.5039	39.2255	11.9685	8.63697	56.9625	0.134028	33.7353	30.14	38.5335	5.65185	0.645834	25.0267	30.3265	3.09071	0.00346564	12.6878	0.0494352	0.305003	0.00427209	10.4043	11.828	3.60898	2.60439	17.1764	0.0404147	10.1725	9.0884	11.6194	1.70425	0.194744	7.54653	9.14463	0.931971	0.00104503	3.82586	0.0149066	0.0919702	0.0012882
H14.09.062	HIP	No Dementia	34.5039	39.2255	11.9685	8.63697	56.9625	0.134028	33.7353	30.14	38.5335	5.65185	0.645834	25.0267	30.3265	3.09071	0.00346564	12.6878	0.0494352	0.305003	0.00427209	10.4043	11.828	3.60898	2.60439	17.1764	0.0404147	10.1725	9.0884	11.6194	1.70425	0.194744	7.54653	9.14463	0.931971	0.00104503	3.82586	0.0149066	0.0919702	0.0012882
H14.09.072	HIP	No Dementia	34.5039	39.2255	11.9685	8.63697	56.9625	0.134028	33.7353	30.14	38.5335	5.65185	0.645834	25.0267	30.3265	3.09071	0.00346564	12.6878	0.0494352	0.305003	0.00427209	10.4043	11.828	3.60898	2.60439	17.1764	0.0404147	10.1725	9.0884	11.6194	1.70425	0.194744	7.54653	9.14463	0.931971	0.00104503	3.82586	0.0149066	0.0919702	0.0012882
H14.09.090	HIP	No Dementia	34.5039	39.2255	11.9685	8.63697	56.9625	0.134028	33.7353	30.14	38.5335	5.65185	0.645834	25.0267	30.3265	3.09071	0.00346564	12.6878	0.0494352	0.305003	0.00427209	10.4043	11.828	3.60898	2.60439	17.1764	0.0404147	10.1725	9.0884	11.6194	1.70425	0.194744	7.54653	9.14463	0.931971	0.00104503	3.82586	0.0149066	0.0919702	0.0012882
H14.09.057	HIP	No Dementia	30.216	39.5265	10.9688	8.11356	52.5512	0.133368	32.5739	28.238	37.7833	7.15936	0.629635	24.2399	29.8775	3.04984	0.00241654	11.5632	0.0606961	0.22832	0.00430537	9.53427	12.4721	3.46106	2.56013	16.5819	0.0420827	10.2783	8.91015	11.9221	2.25905	0.198673	7.6486	9.42746	0.962339	0.000762508	3.64862	0.0191519	0.0720435	0.0013585
H14.09.058	HIP	No Dementia	30.216	39.5265	10.9688	8.11356	52.5512	0.133368	32.5739	28.238	37.7833	7.15936	0.629635	24.2399	29.8775	3.04984	0.00241654	11.5632	0.0606961	0.22832	0.00430537	9.53427	12.4721	3.46106	2.56013	16.5819	0.0420827	10.2783	8.91015	11.9221	2.25905	0.198673	7.6486	9.42746	0.962339	0.000762508	3.64862	0.0191519	0.0720435	0.0013585
H14.09.078	HIP	No Dementia	34.9472	39.6791	11.3265	9.29613	55.9775	0.131822	33.2249	32.0997	39.4617	7.45041	1.23343	22.7967	34.2455	3.2672	0.000982248	12.9382	0.0748194	0.281868	0.00117527	10.3261	11.7243	3.34672	2.7468	16.5401	0.0389505	9.81723	9.48474	11.6601	2.20143	0.364451	6.73592	10.1188	0.965387	0.000290233	3.82296	0.0221075	0.0832858	0.000347268
H14.09.080	HIP	No Dementia	34.9472	39.6791	11.3265	9.29613	55.9775	0.131822	33.2249	32.0997	39.4617	7.45041	1.23343	22.7967	34.2455	3.2672	0.000982248	12.9382	0.0748194	0.281868	0.00117527	10.3261	11.7243	3.34672	2.7468	16.5401	0.0389505	9.81723	9.48474	11.6601	2.20143	0.364451	6.73592	10.1188	0.965387	0.000290233	3.82296	0.0221075	0.0832858	0.000347268
H14.09.060	HIP	No Dementia	34.7308	38.7433	11.254	8.9582	52.8994	0.131456	31.8087	30.6148	38.2079	6.83123	0.565683	21.7862	31.3267	3.36104	0.00185248	12.4268	0.0486162	0.259502	0.0034029	10.7207	11.9593	3.47388	2.76522	16.329	0.0405779	9.81872	9.4502	11.794	2.10867	0.174615	6.72496	9.66994	1.03749	0.000571824	3.83592	0.0150069	0.0801033	0.00105041
H15.09.106	HIP	No Dementia	34.7308	38.7433	11.254	8.9582	52.8994	0.131456	31.8087	30.6148	38.2079	6.83123	0.565683	21.7862	31.3267	3.36104	0.00185248	12.4268	0.0486162	0.259502	0.0034029	10.7207	11.9593	3.47388	2.76522	16.329	0.0405779	9.81872	9.4502	11.794	2.10867	0.174615	6.72496	9.66994	1.03749	0.000571824	3.83592	0.0150069	0.0801033	0.00105041
H14.09.095	HIP	No Dementia	30.2038	39.134	10.9072	7.82635	53.5196	0.139238	30.7024	25.7093	36.3981	6.33296	0.47569	24.2931	28.2924	2.93353	0.00324101	11.9568	0.0601182	0.308981	0.00105341	9.76843	12.6566	3.52757	2.53118	17.3092	0.0450321	9.92969	8.31485	11.7718	2.04819	0.153846	7.85681	9.15025	0.948756	0.0010482	3.86703	0.0194433	0.0999301	0.000340693
H14.09.096	HIP	No Dementia	30.2038	39.134	10.9072	7.82635	53.5196	0.139238	30.7024	25.7093	36.3981	6.33296	0.47569	24.2931	28.2924	2.93353	0.00324101	11.9568	0.0601182	0.308981	0.00105341	9.76843	12.6566	3.52757	2.53118	17.3092	0.0450321	9.92969	8.31485	11.7718	2.04819	0.153846	7.85681	9.15025	0.948756	0.0010482	3.86703	0.0194433	0.0999301	0.000340693
H14.09.074	HIP	No Dementia	47.7637	42.8801	13.4329	12.9507	54.0581	0.167629	36.2889	43.6758	45.644	10.5294	0.366485	21.8132	42.0973	3.39046	0.0028435	11.6774	0.0575357	0.442508	0.00110635	12.3344	11.0733	3.46887	3.34436	13.9598	0.0432882	9.37117	11.2787	11.787	2.71909	0.0946402	5.63299	10.8711	0.875545	0.000734299	3.01554	0.0148579	0.114272	0.0002857
H14.09.015	HIP	No Dementia	23.4793	36.0991	11.117	6.83673	52.1549	0.142858	31.3948	23.4635	36.4226	4.77764	0.824769	24.257	21.6246	2.39985	0.00291148	10.4563	0.0500818	0.255807	0.0129832	8.21607	12.6321	3.89016	2.39237	18.2505	0.0499901	10.9859	8.21056	12.7453	1.67183	0.28861	8.4882	7.56705	0.839776	0.00101881	3.65896	0.017525	0.0895142	0.0045432
H14.09.084	HIP	No Dementia	23.4793	36.0991	11.117	6.83673	52.1549	0.142858	31.3948	23.4635	36.4226	4.77764	0.824769	24.257	21.6246	2.39985	0.00291148	10.4563	0.0500818	0.255807	0.0129832	8.21607	12.6321	3.89016	2.39237	18.2505	0.0499901	10.9859	8.21056	12.7453	1.67183	0.28861	8.4882	7.56705	0.839776	0.00101881	3.65896	0.017525	0.0895142	0.0045432
H14.09.017	HIP	No Dementia	65.2554	39.9554	13.5005	13.5473	58.5952	0.124688	34.9546	50.1545	46.7079	6.60443	0.612036	19.6236	53.591	3.61815	-0.00094649	15.1515	0.0483705	0.286153	0.00101415	15.4512	9.46068	3.19666	3.20776	13.8742	0.0295238	8.27659	11.8756	11.0596	1.56381	0.144919	4.64649	12.6894	0.856711	-0.000224111	3.58759	0.0114532	0.0677556	0.000240132
H14.09.023	HIP	No Dementia	20.3858	36.1145	10.7864	6.32118	51.0704	0.162441	31.5679	21.0731	33.9302	4.39928	1.21406	23.7211	22.6432	2.51589	0.0021536	12.393	0.0467928	0.354	0.00428618	7.31447	12.9579	3.87017	2.26805	18.3241	0.0582841	11.3266	7.56106	12.1742	1.57847	0.435607	8.51117	8.12441	0.902704	0.000772716	4.44662	0.0167893	0.127016	0.00153789
H14.09.024	HIP	No Dementia	20.3858	36.1145	10.7864	6.32118	51.0704	0.162441	31.5679	21.0731	33.9302	4.39928	1.21406	23.7211	22.6432	2.51589	0.0021536	12.393	0.0467928	0.354	0.00428618	7.31447	12.9579	3.87017	2.26805	18.3241	0.0582841	11.3266	7.56106	12.1742	1.57847	0.435607	8.51117	8.12441	0.902704	0.000772716	4.44662	0.0167893	0.127016	0.00153789
H14.09.027	HIP	No Dementia	20.3858	36.1145	10.7864	6.32118	51.0704	0.162441	31.5679	21.0731	33.9302	4.39928	1.21406	23.7211	22.6432	2.51589	0.0021536	12.393	0.0467928	0.354	0.00428618	7.31447	12.9579	3.87017	2.26805	18.3241	0.0582841	11.3266	7.56106	12.1742	1.57847	0.435607	8.51117	8.12441	0.902704	0.000772716	4.44662	0.0167893	0.127016	0.00153789
H14.09.028	HIP	No Dementia	20.3858	36.1145	10.7864	6.32118	51.0704	0.162441	31.5679	21.0731	33.9302	4.39928	1.21406	23.7211	22.6432	2.51589	0.0021536	12.393	0.0467928	0.354	0.00428618	7.31447	12.9579	3.87017	2.26805	18.3241	0.0582841	11.3266	7.56106	12.1742	1.57847	0.435607	8.51117	8.12441	0.902704	0.000772716	4.44662	0.0167893	0.127016	0.00153789
H14.09.037	HIP	No Dementia	20.3858	36.1145	10.7864	6.32118	51.0704	0.162441	31.5679	21.0731	33.9302	4.39928	1.21406	23.7211	22.6432	2.51589	0.0021536	12.393	0.0467928	0.354	0.00428618	7.31447	12.9579	3.87017	2.26805	18.3241	0.0582841	11.3266	7.56106	12.1742	1.57847	0.435607	8.51117	8.12441	0.902704	0.000772716	4.44662	0.0167893	0.127016	0.00153789
H14.09.038	HIP	No Dementia	20.3858	36.1145	10.7864	6.32118	51.0704	0.162441	31.5679	21.0731	33.9302	4.39928	1.21406	23.7211	22.6432	2.51589	0.0021536	12.393	0.0467928	0.354	0.00428618	7.31447	12.9579	3.87017	2.26805	18.3241	0.0582841	11.3266	7.56106	12.1742	1.57847	0.435607	8.51117	8.12441	0.902704	0.000772716	4.44662	0.0167893	0.127016	0.00153789
H14.09.076	HIP	No Dementia	20.3858	36.1145	10.7864	6.32118	51.0704	0.162441	31.5679	21.0731	33.9302	4.39928	1.21406	23.7211	22.6432	2.51589	0.0021536	12.393	0.0467928	0.354	0.00428618	7.31447	12.9579	3.87017	2.26805	18.3241	0.0582841	11.3266	7.56106	12.1742	1.57847	0.435607	8.51117	8.12441	0.902704	0.000772716	4.44662	0.0167893	0.127016	0.00153789
H14.09.094	HIP	No Dementia	20.3858	36.1145	10.7864	6.32118	51.0704	0.162441	31.5679	21.0731	33.9302	4.39928	1.21406	23.7211	22.6432	2.51589	0.0021536	12.393	0.0467928	0.354	0.00428618	7.31447	12.9579	3.87017	2.26805	18.3241	0.0582841	11.3266	7.56106	12.1742	1.57847	0.435607	8.51117	8.12441	0.902704	0.000772716	4.44662	0.0167893	0.127016	0.00153789
H14.09.041	HIP	No Dementia	32.3255	36.6877	11.2563	8.79193	53.3632	0.142361	31.7869	29.2392	38.2483	6.29774	0.83915	22.2197	30.4885	2.99305	0.00507018	11.984	0.0441592	0.455216	0.00306402	10.1918	11.5672	3.54897	2.77198	16.8247	0.0448847	10.022	9.21874	12.0592	1.9856	0.264574	7.00558	9.61263	0.94367	0.00159856	3.7784	0.0139229	0.143524	0.000966049
H14.09.019	PCx	No Dementia	63.9554	33.1542	9.42856	15.3457	14.5149	0.279997	30.1975	52.788	30.207	18.7374	1.30947	20.0061	48.5647	4.90235	0.0037381	1.61568	0.0186969	0.289849	0.000216918	18.5207	9.60103	2.73039	4.44391	4.20334	0.0810835	8.74479	15.2867	8.74754	5.4261	0.379204	5.79352	14.0637	1.41966	0.00108251	0.467879	0.00541438	0.0839366	6.28166e-05
H14.09.020	PCx	No Dementia	63.9554	33.1542	9.42856	15.3457	14.5149	0.279997	30.1975	52.788	30.207	18.7374	1.30947	20.0061	48.5647	4.90235	0.0037381	1.61568	0.0186969	0.289849	0.000216918	18.5207	9.60103	2.73039	4.44391	4.20334	0.0810835	8.74479	15.2867	8.74754	5.4261	0.379204	5.79352	14.0637	1.41966	0.00108251	0.467879	0.00541438	0.0839366	6.28166e-05
H14.09.045	PCx	No Dementia	63.9554	33.1542	9.42856	15.3457	14.5149	0.279997	30.1975	52.788	30.207	18.7374	1.30947	20.0061	48.5647	4.90235	0.0037381	1.61568	0.0186969	0.289849	0.000216918	18.5207	9.60103	2.73039	4.44391	4.20334	0.0810835	8.74479	15.2867	8.74754	5.4261	0.379204	5.79352	14.0637	1.41966	0.00108251	0.467879	0.00541438	0.0839366	6.28166e-05
H14.09.046	PCx	No Dementia	63.9554	33.1542	9.42856	15.3457	14.5149	0.279997	30.1975	52.788	30.207	18.7374	1.30947	20.0061	48.5647	4.90235	0.0037381	1.61568	0.0186969	0.289849	0.000216918	18.5207	9.60103	2.73039	4.44391	4.20334	0.0810835	8.74479	15.2867	8.74754	5.4261	0.379204	5.79352	14.0637	1.41966	0.00108251	0.467879	0.00541438	0.0839366	6.28166e-05
H14.09.050	PCx	No Dementia	63.9554	33.1542	9.42856	15.3457	14.5149	0.279997	30.1975	52.788	30.207	18.7374	1.30947	20.0061	48.5647	4.90235	0.0037381	1.61568	0.0186969	0.289849	0.000216918	18.5207	9.60103	2.73039	4.44391	4.20334	0.0810835	8.74479	15.2867	8.74754	5.4261	0.379204	5.79352	14.0637	1.41966	0.00108251	0.467879	0.00541438	0.0839366	6.28166e-05
H14.09.069	PCx	No Dementia	63.9554	33.1542	9.42856	15.3457	14.5149	0.279997	30.1975	52.788	30.207	18.7374	1.30947	20.0061	48.5647	4.90235	0.0037381	1.61568	0.0186969	0.289849	0.000216918	18.5207	9.60103	2.73039	4.44391	4.20334	0.0810835	8.74479	15.2867	8.74754	5.4261	0.379204	5.79352	14.0637	1.41966	0.00108251	0.467879	0.00541438	0.0839366	6.28166e-05
H14.09.070	PCx	No Dementia	63.9554	33.1542	9.42856	15.3457	14.5149	0.279997	30.1975	52.788	30.207	18.7374	1.30947	20.0061	48.5647	4.90235	0.0037381	1.61568	0.0186969	0.289849	0.000216918	18.5207	9.60103	2.73039	4.44391	4.20334	0.0810835	8.74479	15.2867	8.74754	5.4261	0.379204	5.79352	14.0637	1.41966	0.00108251	0.467879	0.00541438	0.0839366	6.28166e-05
H14.09.081	PCx	No Dementia	63.9554	33.1542	9.42856	15.3457	14.5149	0.279997	30.1975	52.788	30.207	18.7374	1.30947	20.0061	48.5647	4.90235	0.0037381	1.61568	0.0186969	0.289849	0.000216918	18.5207	9.60103	2.73039	4.44391	4.20334	0.0810835	8.74479	15.2867	8.74754	5.4261	0.379204	5.79352	14.0637	1.41966	0.00108251	0.467879	0.00541438	0.0839366	6.28166e-05
H14.09.101	PCx	No Dementia	63.9554	33.1542	9.42856	15.3457	14.5149	0.279997	30.1975	52.788	30.207	18.7374	1.30947	20.0061	48.5647	4.90235	0.0037381	1.61568	0.0186969	0.289849	0.000216918	18.5207	9.60103	2.73039	4.44391	4.20334	0.0810835	8.74479	15.2867	8.74754	5.4261	0.379204	5.79352	14.0637	1.41966	0.00108251	0.467879	0.00541438	0.0839366	6.28166e-05
H14.09.102	PCx	No Dementia	63.9554	33.1542	9.42856	15.3457	14.5149	0.279997	30.1975	52.788	30.207	18.7374	1.30947	20.0061	48.5647	4.90235	0.0037381	1.61568	0.0186969	0.289849	0.000216918	18.5207	9.60103	2.73039	4.44391	4.20334	0.0810835	8.74479	15.2867	8.74754	5.4261	0.379204	5.79352	14.0637	1.41966	0.00108251	0.467879	0.00541438	0.0839366	6.28166e-05
H14.09.001	PCx	No Dementia	61.8617	33.1865	9.55828	14.4526	14.7045	0.346355	31.0881	50.2295	28.3201	17.343	1.56547	21.8312	46.6781	5.10077	0.00365299	0.422596	0.0225878	0.21784	0.00110391	18.3602	9.84955	2.83684	4.28944	4.36421	0.102796	9.22676	14.9078	8.40524	5.14731	0.464621	6.47937	13.8538	1.51388	0.00108419	0.125424	0.00670392	0.0646538	0.000327633
H14.09.004	PCx	No Dementia	61.8617	33.1865	9.55828	14.4526	14.7045	0.346355	31.0881	50.2295	28.3201	17.343	1.56547	21.8312	46.6781	5.10077	0.00365299	0.422596	0.0225878	0.21784	0.00110391	18.3602	9.84955	2.83684	4.28944	4.36421	0.102796	9.22676	14.9078	8.40524	5.14731	0.464621	6.47937	13.8538	1.51388	0.00108419	0.125424	0.00670392	0.0646538	0.000327633
H14.09.006	PCx	No Dementia	61.8617	33.1865	9.55828	14.4526	14.7045	0.346355	31.0881	50.2295	28.3201	17.343	1.56547	21.8312	46.6781	5.10077	0.00365299	0.422596	0.0225878	0.21784	0.00110391	18.3602	9.84955	2.83684	4.28944	4.36421	0.102796	9.22676	14.9078	8.40524	5.14731	0.464621	6.47937	13.8538	1.51388	0.00108419	0.125424	0.00670392	0.0646538	0.000327633
H14.09.014	PCx	No Dementia	61.8617	33.1865	9.55828	14.4526	14.7045	0.346355	31.0881	50.2295	28.3201	17.343	1.56547	21.8312	46.6781	5.10077	0.00365299	0.422596	0.0225878	0.21784	0.00110391	18.3602	9.84955	2.83684	4.28944	4.36421	0.102796	9.22676	14.9078	8.40524	5.14731	0.464621	6.47937	13.8538	1.51388	0.00108419	0.125424	0.00670392	0.0646538	0.000327633
H14.09.030	PCx	No Dementia	61.8617	33.1865	9.55828	14.4526	14.7045	0.346355	31.0881	50.2295	28.3201	17.343	1.56547	21.8312	46.6781	5.10077	0.00365299	0.422596	0.0225878	0.21784	0.00110391	18.3602	9.84955	2.83684	4.28944	4.36421	0.102796	9.22676	14.9078	8.40524	5.14731	0.464621	6.47937	13.8538	1.51388	0.00108419	0.125424	0.00670392	0.0646538	0.000327633
H14.09.032	PCx	No Dementia	61.8617	33.1865	9.55828	14.4526	14.7045	0.346355	31.0881	50.2295	28.3201	17.343	1.56547	21.8312	46.6781	5.10077	0.00365299	0.422596	0.0225878	0.21784	0.00110391	18.3602	9.84955	2.83684	4.28944	4.36421	0.102796	9.22676	14.9078	8.40524	5.14731	0.464621	6.47937	13.8538	1.51388	0.00108419	0.125424	0.00670392	0.0646538	0.000327633
H14.09.051	PCx	No Dementia	61.8617	33.1865	9.55828	14.4526	14.7045	0.346355	31.0881	50.2295	28.3201	17.343	1.56547	21.8312	46.6781	5.10077	0.00365299	0.422596	0.0225878	0.21784	0.00110391	18.3602	9.84955	2.83684	4.28944	4.36421	0.102796	9.22676	14.9078	8.40524	5.14731	0.464621	6.47937	13.8538	1.51388	0.00108419	0.125424	0.00670392	0.0646538	0.000327633
H14.09.052	PCx	No Dementia	61.8617	33.1865	9.55828	14.4526	14.7045	0.346355	31.0881	50.2295	28.3201	17.343	1.56547	21.8312	46.6781	5.10077	0.00365299	0.422596	0.0225878	0.21784	0.00110391	18.3602	9.84955	2.83684	4.28944	4.36421	0.102796	9.22676	14.9078	8.40524	5.14731	0.464621	6.47937	13.8538	1.51388	0.00108419	0.125424	0.00670392	0.0646538	0.000327633
H15.09.103	PCx	No Dementia	61.8617	33.1865	9.55828	14.4526	14.7045	0.346355	31.0881	50.2295	28.3201	17.343	1.56547	21.8312	46.6781	5.10077	0.00365299	0.422596	0.0225878	0.21784	0.00110391	18.3602	9.84955	2.83684	4.28944	4.36421	0.102796	9.22676	14.9078	8.40524	5.14731	0.464621	6.47937	13.8538	1.51388	0.00108419	0.125424	0.00670392	0.0646538	0.000327633
H15.09.104	PCx	No Dementia	61.8617	33.1865	9.55828	14.4526	14.7045	0.346355	31.0881	50.2295	28.3201	17.343	1.56547	21.8312	46.6781	5.10077	0.00365299	0.422596	0.0225878	0.21784	0.00110391	18.3602	9.84955	2.83684	4.28944	4.36421	0.102796	9.22676	14.9078	8.40524	5.14731	0.464621	6.47937	13.8538	1.51388	0.00108419	0.125424	0.00670392	0.0646538	0.000327633
H15.09.108	PCx	No Dementia	61.8617	33.1865	9.55828	14.4526	14.7045	0.346355	31.0881	50.2295	28.3201	17.343	1.56547	21.8312	46.6781	5.10077	0.00365299	0.422596	0.0225878	0.21784	0.00110391	18.3602	9.84955	2.83684	4.28944	4.36421	0.102796	9.22676	14.9078	8.40524	5.14731	0.464621	6.47937	13.8538	1.51388	0.00108419	0.125424	0.00670392	0.0646538	0.000327633
H14.09.053	PCx	No Dementia	64.1921	34.407	10.2404	14.8163	19.0472	0.280504	32.2561	51.5548	30.1316	16.4351	1.32603	22.9801	47.098	4.97931	0.00479838	0.547567	0.0184637	0.275607	0.0019523	18.3096	9.81396	2.92089	4.22606	5.43284	0.0800085	9.20045	14.705	8.59446	4.68781	0.378225	6.55463	13.4338	1.42025	0.00136865	0.156183	0.00526642	0.0786115	0.000556857
H14.09.062	PCx	No Dementia	64.1921	34.407	10.2404	14.8163	19.0472	0.280504	32.2561	51.5548	30.1316	16.4351	1.32603	22.9801	47.098	4.97931	0.00479838	0.547567	0.0184637	0.275607	0.0019523	18.3096	9.81396	2.92089	4.22606	5.43284	0.0800085	9.20045	14.705	8.59446	4.68781	0.378225	6.55463	13.4338	1.42025	0.00136865	0.156183	0.00526642	0.0786115	0.000556857
H14.09.072	PCx	No Dementia	64.1921	34.407	10.2404	14.8163	19.0472	0.280504	32.2561	51.5548	30.1316	16.4351	1.32603	22.9801	47.098	4.97931	0.00479838	0.547567	0.0184637	0.275607	0.0019523	18.3096	9.81396	2.92089	4.22606	5.43284	0.0800085	9.20045	14.705	8.59446	4.68781	0.378225	6.55463	13.4338	1.42025	0.00136865	0.156183	0.00526642	0.0786115	0.000556857
H14.09.090	PCx	No Dementia	64.1921	34.407	10.2404	14.8163	19.0472	0.280504	32.2561	51.5548	30.1316	16.4351	1.32603	22.9801	47.098	4.97931	0.00479838	0.547567	0.0184637	0.275607	0.0019523	18.3096	9.81396	2.92089	4.22606	5.43284	0.0800085	9.20045	14.705	8.59446	4.68781	0.378225	6.55463	13.4338	1.42025	0.00136865	0.156183	0.00526642	0.0786115	0.000556857
H14.09.057	PCx	No Dementia	59.9042	34.708	9.24073	14.2929	14.6358	0.279844	31.0947	49.6528	29.3814	17.9427	1.30983	22.1933	46.649	4.93844	0.00374928	-0.576986	0.0297246	0.198924	0.00198558	17.8349	10.3334	2.75119	4.25534	4.35744	0.0833165	9.25764	14.7828	8.74757	5.34197	0.389969	6.6075	13.8886	1.4703	0.00111625	-0.171783	0.00884974	0.0592245	0.000591156
H14.09.058	PCx	No Dementia	59.9042	34.708	9.24073	14.2929	14.6358	0.279844	31.0947	49.6528	29.3814	17.9427	1.30983	22.1933	46.649	4.93844	0.00374928	-0.576986	0.0297246	0.198924	0.00198558	17.8349	10.3334	2.75119	4.25534	4.35744	0.0833165	9.25764	14.7828	8.74757	5.34197	0.389969	6.6075	13.8886	1.4703	0.00111625	-0.171783	0.00884974	0.0592245	0.000591156
H14.09.077	PCx	No Dementia	64.6354	34.8606	9.59839	15.4754	18.0621	0.278298	31.7457	53.5144	31.0598	18.2337	1.91363	20.7501	51.017	5.15581	0.00231499	0.798034	0.043848	0.252472	-0.00114451	18.0851	9.75407	2.68565	4.33005	5.05381	0.0778683	8.8825	14.9734	8.69058	5.10182	0.535436	5.80591	14.2747	1.4426	0.000647737	0.223291	0.0122687	0.0706421	-0.000320237
H14.09.079	PCx	No Dementia	64.6354	34.8606	9.59839	15.4754	18.0621	0.278298	31.7457	53.5144	31.0598	18.2337	1.91363	20.7501	51.017	5.15581	0.00231499	0.798034	0.043848	0.252472	-0.00114451	18.0851	9.75407	2.68565	4.33005	5.05381	0.0778683	8.8825	14.9734	8.69058	5.10182	0.535436	5.80591	14.2747	1.4426	0.000647737	0.223291	0.0122687	0.0706421	-0.000320237
H14.09.080	PCx	No Dementia	64.6354	34.8606	9.59839	15.4754	18.0621	0.278298	31.7457	53.5144	31.0598	18.2337	1.91363	20.7501	51.017	5.15581	0.00231499	0.798034	0.043848	0.252472	-0.00114451	18.0851	9.75407	2.68565	4.33005	5.05381	0.0778683	8.8825	14.9734	8.69058	5.10182	0.535436	5.80591	14.2747	1.4426	0.000647737	0.223291	0.0122687	0.0706421	-0.000320237
H14.09.060	PCx	No Dementia	64.419	33.9249	9.52592	15.1375	14.9841	0.277932	30.3295	52.0296	29.806	17.6145	1.24588	19.7396	48.0983	5.24964	0.00318522	0.286639	0.0176447	0.230106	0.00108312	18.7854	9.89292	2.77788	4.41428	4.36955	0.0810484	8.84446	15.1725	8.6918	5.13661	0.363314	5.7563	14.026	1.53086	0.000928849	0.0835874	0.00514542	0.0671019	0.00031585
H14.09.097	PCx	No Dementia	64.419	33.9249	9.52592	15.1375	14.9841	0.277932	30.3295	52.0296	29.806	17.6145	1.24588	19.7396	48.0983	5.24964	0.00318522	0.286639	0.0176447	0.230106	0.00108312	18.7854	9.89292	2.77788	4.41428	4.36955	0.0810484	8.84446	15.1725	8.6918	5.13661	0.363314	5.7563	14.026	1.53086	0.000928849	0.0835874	0.00514542	0.0671019	0.00031585
H14.09.039	PCx	No Dementia	69.3544	34.3667	9.75566	15.2589	14.842	0.330509	30.3009	54.3018	29.3789	17.8104	0.956308	21.0045	49.0844	5.06342	0.00386505	0.98594	0.0139528	0.105821	0.00960276	19.6512	9.7376	2.76421	4.3235	4.20539	0.0936476	8.58559	15.3861	8.32433	5.04646	0.270964	5.95149	13.9078	1.43469	0.00109514	0.27936	0.00395345	0.0299837	0.00272088
H14.09.095	PCx	No Dementia	59.8919	34.3155	9.17909	14.0057	15.6042	0.285714	29.2232	47.1241	27.9962	17.1163	1.15589	22.2465	45.0639	4.82213	0.00457375	-0.183425	0.0291467	0.279585	-0.00126638	18.2509	10.457	2.79715	4.26795	4.75508	0.0870659	8.9052	14.3601	8.53129	5.21584	0.352234	6.77917	13.7323	1.46945	0.00139376	-0.0558952	0.0088819	0.0851982	-0.000385903
H14.09.096	PCx	No Dementia	59.8919	34.3155	9.17909	14.0057	15.6042	0.285714	29.2232	47.1241	27.9962	17.1163	1.15589	22.2465	45.0639	4.82213	0.00457375	-0.183425	0.0291467	0.279585	-0.00126638	18.2509	10.457	2.79715	4.26795	4.75508	0.0870659	8.9052	14.3601	8.53129	5.21584	0.352234	6.77917	13.7323	1.46945	0.00139376	-0.0558952	0.0088819	0.0851982	-0.000385903
H14.09.074	PCx	No Dementia	77.4519	38.0617	11.7048	19.13	16.1428	0.314105	34.8098	65.0905	37.2421	21.3127	1.04668	19.7666	58.8689	5.27906	0.00417624	-0.462798	0.0265642	0.413112	-0.00121344	19.0674	9.37015	2.88152	4.70949	3.97408	0.0773274	8.56958	16.0242	9.16838	5.24683	0.257676	4.86621	14.4925	1.29962	0.00102812	-0.113933	0.00653967	0.101701	-0.00029873
H14.09.015	PCx	No Dementia	53.1675	31.2807	9.38894	13.016	14.2396	0.289334	29.9157	44.8783	28.0207	15.5609	1.50497	22.2104	38.3961	4.28845	0.00424422	-1.68387	0.0191103	0.226411	0.0106634	17.4472	10.2649	3.08103	4.27128	4.67278	0.0949465	9.81697	14.727	9.19513	5.1064	0.493862	7.28844	12.5999	1.40728	0.00139276	-0.552569	0.00627115	0.074298	0.00349926
H14.09.016	PCx	No Dementia	53.1675	31.2807	9.38894	13.016	14.2396	0.289334	29.9157	44.8783	28.0207	15.5609	1.50497	22.2104	38.3961	4.28845	0.00424422	-1.68387	0.0191103	0.226411	0.0106634	17.4472	10.2649	3.08103	4.27128	4.67278	0.0949465	9.81697	14.727	9.19513	5.1064	0.493862	7.28844	12.5999	1.40728	0.00139276	-0.552569	0.00627115	0.074298	0.00349926
H14.09.017	PCx	No Dementia	94.9435	35.1369	11.7724	19.7266	20.6798	0.271164	33.4754	71.5692	38.306	17.3877	1.29223	17.577	70.3626	5.50676	0.000386248	3.01132	0.017399	0.256757	-0.00130564	21.5149	7.96229	2.66772	4.4702	4.6862	0.0614478	7.58577	16.2181	8.68042	3.94018	0.292829	3.98307	15.9447	1.24787	8.75266e-05	0.682387	0.00394275	0.058183	-0.000295867
H14.09.023	PCx	No Dementia	50.074	31.296	9.05831	12.5005	13.155	0.308917	30.0887	42.4879	25.5283	15.1826	1.89426	21.6745	39.4147	4.40449	0.00348634	0.252782	0.0158214	0.324604	0.00196639	16.8222	10.5138	3.0431	4.19949	4.41938	0.103779	10.1082	14.2736	8.57612	5.10052	0.636369	7.28146	13.2412	1.47967	0.00117122	0.0849212	0.00531513	0.109049	0.000660601
H14.09.024	PCx	No Dementia	50.074	31.296	9.05831	12.5005	13.155	0.308917	30.0887	42.4879	25.5283	15.1826	1.89426	21.6745	39.4147	4.40449	0.00348634	0.252782	0.0158214	0.324604	0.00196639	16.8222	10.5138	3.0431	4.19949	4.41938	0.103779	10.1082	14.2736	8.57612	5.10052	0.636369	7.28146	13.2412	1.47967	0.00117122	0.0849212	0.00531513	0.109049	0.000660601
H14.09.028	PCx	No Dementia	50.074	31.296	9.05831	12.5005	13.155	0.308917	30.0887	42.4879	25.5283	15.1826	1.89426	21.6745	39.4147	4.40449	0.00348634	0.252782	0.0158214	0.324604	0.00196639	16.8222	10.5138	3.0431	4.19949	4.41938	0.103779	10.1082	14.2736	8.57612	5.10052	0.636369	7.28146	13.2412	1.47967	0.00117122	0.0849212	0.00531513	0.109049	0.000660601
H14.09.037	PCx	No Dementia	50.074	31.296	9.05831	12.5005	13.155	0.308917	30.0887	42.4879	25.5283	15.1826	1.89426	21.6745	39.4147	4.40449	0.00348634	0.252782	0.0158214	0.324604	0.00196639	16.8222	10.5138	3.0431	4.19949	4.41938	0.103779	10.1082	14.2736	8.57612	5.10052	0.636369	7.28146	13.2412	1.47967	0.00117122	0.0849212	0.00531513	0.109049	0.000660601
H14.09.038	PCx	No Dementia	50.074	31.296	9.05831	12.5005	13.155	0.308917	30.0887	42.4879	25.5283	15.1826	1.89426	21.6745	39.4147	4.40449	0.00348634	0.252782	0.0158214	0.324604	0.00196639	16.8222	10.5138	3.0431	4.19949	4.41938	0.103779	10.1082	14.2736	8.57612	5.10052	0.636369	7.28146	13.2412	1.47967	0.00117122	0.0849212	0.00531513	0.109049	0.000660601
H14.09.076	PCx	No Dementia	50.074	31.296	9.05831	12.5005	13.155	0.308917	30.0887	42.4879	25.5283	15.1826	1.89426	21.6745	39.4147	4.40449	0.00348634	0.252782	0.0158214	0.324604	0.00196639	16.8222	10.5138	3.0431	4.19949	4.41938	0.103779	10.1082	14.2736	8.57612	5.10052	0.636369	7.28146	13.2412	1.47967	0.00117122	0.0849212	0.00531513	0.109049	0.000660601
H14.09.094	PCx	No Dementia	50.074	31.296	9.05831	12.5005	13.155	0.308917	30.0887	42.4879	25.5283	15.1826	1.89426	21.6745	39.4147	4.40449	0.00348634	0.252782	0.0158214	0.324604	0.00196639	16.8222	10.5138	3.0431	4.19949	4.41938	0.103779	10.1082	14.2736	8.57612	5.10052	0.636369	7.28146	13.2412	1.47967	0.00117122	0.0849212	0.00531513	0.109049	0.000660601
H14.09.019	TCx	No Dementia	73.5184	33.9283	9.38875	16.4163	16.7002	0.317698	29.9757	58.3586	32.1966	19.9534	1.18863	19.012	53.6508	5.35136	0.00224722	1.62944	0.0200572	0.299597	-4.1285e-05	19.7679	9.12277	2.52448	4.41407	4.49042	0.0854239	8.05997	15.6917	8.65713	5.36514	0.319605	5.11201	14.4258	1.43889	0.000604242	0.43813	0.00539306	0.0805568	-1.11009e-05
H14.09.020	TCx	No Dementia	73.5184	33.9283	9.38875	16.4163	16.7002	0.317698	29.9757	58.3586	32.1966	19.9534	1.18863	19.012	53.6508	5.35136	0.00224722	1.62944	0.0200572	0.299597	-4.1285e-05	19.7679	9.12277	2.52448	4.41407	4.49042	0.0854239	8.05997	15.6917	8.65713	5.36514	0.319605	5.11201	14.4258	1.43889	0.000604242	0.43813	0.00539306	0.0805568	-1.11009e-05
H14.09.045	TCx	No Dementia	73.5184	33.9283	9.38875	16.4163	16.7002	0.317698	29.9757	58.3586	32.1966	19.9534	1.18863	19.012	53.6508	5.35136	0.00224722	1.62944	0.0200572	0.299597	-4.1285e-05	19.7679	9.12277	2.52448	4.41407	4.49042	0.0854239	8.05997	15.6917	8.65713	5.36514	0.319605	5.11201	14.4258	1.43889	0.000604242	0.43813	0.00539306	0.0805568	-1.11009e-05
H14.09.046	TCx	No Dementia	73.5184	33.9283	9.38875	16.4163	16.7002	0.317698	29.9757	58.3586	32.1966	19.9534	1.18863	19.012	53.6508	5.35136	0.00224722	1.62944	0.0200572	0.299597	-4.1285e-05	19.7679	9.12277	2.52448	4.41407	4.49042	0.0854239	8.05997	15.6917	8.65713	5.36514	0.319605	5.11201	14.4258	1.43889	0.000604242	0.43813	0.00539306	0.0805568	-1.11009e-05
H14.09.049	TCx	No Dementia	73.5184	33.9283	9.38875	16.4163	16.7002	0.317698	29.9757	58.3586	32.1966	19.9534	1.18863	19.012	53.6508	5.35136	0.00224722	1.62944	0.0200572	0.299597	-4.1285e-05	19.7679	9.12277	2.52448	4.41407	4.49042	0.0854239	8.05997	15.6917	8.65713	5.36514	0.319605	5.11201	14.4258	1.43889	0.000604242	0.43813	0.00539306	0.0805568	-1.11009e-05
H14.09.050	TCx	No Dementia	73.5184	33.9283	9.38875	16.4163	16.7002	0.317698	29.9757	58.3586	32.1966	19.9534	1.18863	19.012	53.6508	5.35136	0.00224722	1.62944	0.0200572	0.299597	-4.1285e-05	19.7679	9.12277	2.52448	4.41407	4.49042	0.0854239	8.05997	15.6917	8.65713	5.36514	0.319605	5.11201	14.4258	1.43889	0.000604242	0.43813	0.00539306	0.0805568	-1.11009e-05
H14.09.069	TCx	No Dementia	73.5184	33.9283	9.38875	16.4163	16.7002	0.317698	29.9757	58.3586	32.1966	19.9534	1.18863	19.012	53.6508	5.35136	0.00224722	1.62944	0.0200572	0.299597	-4.1285e-05	19.7679	9.12277	2.52448	4.41407	4.49042	0.0854239	8.05997	15.6917	8.65713	5.36514	0.319605	5.11201	14.4258	1.43889	0.000604242	0.43813	0.00539306	0.0805568	-1.11009e-05
H14.09.070	TCx	No Dementia	73.5184	33.9283	9.38875	16.4163	16.7002	0.317698	29.9757	58.3586	32.1966	19.9534	1.18863	19.012	53.6508	5.35136	0.00224722	1.62944	0.0200572	0.299597	-4.1285e-05	19.7679	9.12277	2.52448	4.41407	4.49042	0.0854239	8.05997	15.6917	8.65713	5.36514	0.319605	5.11201	14.4258	1.43889	0.000604242	0.43813	0.00539306	0.0805568	-1.11009e-05
H14.09.081	TCx	No Dementia	73.5184	33.9283	9.38875	16.4163	16.7002	0.317698	29.9757	58.3586	32.1966	19.9534	1.18863	19.012	53.6508	5.35136	0.00224722	1.62944	0.0200572	0.299597	-4.1285e-05	19.7679	9.12277	2.52448	4.41407	4.49042	0.0854239	8.05997	15.6917	8.65713	5.36514	0.319605	5.11201	14.4258	1.43889	0.000604242	0.43813	0.00539306	0.0805568	-1.11009e-05
H14.09.085	TCx	No Dementia	73.5184	33.9283	9.38875	16.4163	16.7002	0.317698	29.9757	58.3586	32.1966	19.9534	1.18863	19.012	53.6508	5.35136	0.00224722	1.62944	0.0200572	0.299597	-4.1285e-05	19.7679	9.12277	2.52448	4.41407	4.49042	0.0854239	8.05997	15.6917	8.65713	5.36514	0.319605	5.11201	14.4258	1.43889	0.000604242	0.43813	0.00539306	0.0805568	-1.11009e-05
H14.09.101	TCx	No Dementia	73.5184	33.9283	9.38875	16.4163	16.7002	0.317698	29.9757	58.3586	32.1966	19.9534	1.18863	19.012	53.6508	5.35136	0.00224722	1.62944	0.0200572	0.299597	-4.1285e-05	19.7679	9.12277	2.52448	4.41407	4.49042	0.0854239	8.05997	15.6917	8.65713	5.36514	0.319605	5.11201	14.4258	1.43889	0.000604242	0.43813	0.00539306	0.0805568	-1.11009e-05
H14.09.102	TCx	No Dementia	73.5184	33.9283	9.38875	16.4163	16.7002	0.317698	29.9757	58.3586	32.1966	19.9534	1.18863	19.012	53.6508	5.35136	0.00224722	1.62944	0.0200572	0.299597	-4.1285e-05	19.7679	9.12277	2.52448	4.41407	4.49042	0.0854239	8.05997	15.6917	8.65713	5.36514	0.319605	5.11201	14.4258	1.43889	0.000604242	0.43813	0.00539306	0.0805568	-1.11009e-05
H14.09.001	TCx	No Dementia	71.4247	33.9605	9.51847	15.5232	16.8898	0.384056	30.8663	55.8	30.3097	18.559	1.44464	20.837	51.7642	5.54977	0.00216211	0.436358	0.0239481	0.227588	0.000845703	19.648	9.34208	2.6184	4.27022	4.64615	0.105649	8.49089	15.3498	8.33778	5.10533	0.3974	5.73198	14.2396	1.52667	0.000594768	0.120036	0.00658779	0.0626064	0.000232641
H14.09.003	TCx	No Dementia	71.4247	33.9605	9.51847	15.5232	16.8898	0.384056	30.8663	55.8	30.3097	18.559	1.44464	20.837	51.7642	5.54977	0.00216211	0.436358	0.0239481	0.227588	0.000845703	19.648	9.34208	2.6184	4.27022	4.64615	0.105649	8.49089	15.3498	8.33778	5.10533	0.3974	5.73198	14.2396	1.52667	0.000594768	0.120036	0.00658779	0.0626064	0.000232641
H14.09.004	TCx	No Dementia	71.4247	33.9605	9.51847	15.5232	16.8898	0.384056	30.8663	55.8	30.3097	18.559	1.44464	20.837	51.7642	5.54977	0.00216211	0.436358	0.0239481	0.227588	0.000845703	19.648	9.34208	2.6184	4.27022	4.64615	0.105649	8.49089	15.3498	8.33778	5.10533	0.3974	5.73198	14.2396	1.52667	0.000594768	0.120036	0.00658779	0.0626064	0.000232641
H14.09.006	TCx	No Dementia	71.4247	33.9605	9.51847	15.5232	16.8898	0.384056	30.8663	55.8	30.3097	18.559	1.44464	20.837	51.7642	5.54977	0.00216211	0.436358	0.0239481	0.227588	0.000845703	19.648	9.34208	2.6184	4.27022	4.64615	0.105649	8.49089	15.3498	8.33778	5.10533	0.3974	5.73198	14.2396	1.52667	0.000594768	0.120036	0.00658779	0.0626064	0.000232641
H14.09.014	TCx	No Dementia	71.4247	33.9605	9.51847	15.5232	16.8898	0.384056	30.8663	55.8	30.3097	18.559	1.44464	20.837	51.7642	5.54977	0.00216211	0.436358	0.0239481	0.227588	0.000845703	19.648	9.34208	2.6184	4.27022	4.64615	0.105649	8.49089	15.3498	8.33778	5.10533	0.3974	5.73198	14.2396	1.52667	0.000594768	0.120036	0.00658779	0.0626064	0.000232641
H14.09.030	TCx	No Dementia	71.4247	33.9605	9.51847	15.5232	16.8898	0.384056	30.8663	55.8	30.3097	18.559	1.44464	20.837	51.7642	5.54977	0.00216211	0.436358	0.0239481	0.227588	0.000845703	19.648	9.34208	2.6184	4.27022	4.64615	0.105649	8.49089	15.3498	8.33778	5.10533	0.3974	5.73198	14.2396	1.52667	0.000594768	0.120036	0.00658779	0.0626064	0.000232641
H14.09.032	TCx	No Dementia	71.4247	33.9605	9.51847	15.5232	16.8898	0.384056	30.8663	55.8	30.3097	18.559	1.44464	20.837	51.7642	5.54977	0.00216211	0.436358	0.0239481	0.227588	0.000845703	19.648	9.34208	2.6184	4.27022	4.64615	0.105649	8.49089	15.3498	8.33778	5.10533	0.3974	5.73198	14.2396	1.52667	0.000594768	0.120036	0.00658779	0.0626064	0.000232641
H14.09.051	TCx	No Dementia	71.4247	33.9605	9.51847	15.5232	16.8898	0.384056	30.8663	55.8	30.3097	18.559	1.44464	20.837	51.7642	5.54977	0.00216211	0.436358	0.0239481	0.227588	0.000845703	19.648	9.34208	2.6184	4.27022	4.64615	0.105649	8.49089	15.3498	8.33778	5.10533	0.3974	5.73198	14.2396	1.52667	0.000594768	0.120036	0.00658779	0.0626064	0.000232641
H14.09.052	TCx	No Dementia	71.4247	33.9605	9.51847	15.5232	16.8898	0.384056	30.8663	55.8	30.3097	18.559	1.44464	20.837	51.7642	5.54977	0.00216211	0.436358	0.0239481	0.227588	0.000845703	19.648	9.34208	2.6184	4.27022	4.64615	0.105649	8.49089	15.3498	8.33778	5.10533	0.3974	5.73198	14.2396	1.52667	0.000594768	0.120036	0.00658779	0.0626064	0.000232641
H15.09.103	TCx	No Dementia	71.4247	33.9605	9.51847	15.5232	16.8898	0.384056	30.8663	55.8	30.3097	18.559	1.44464	20.837	51.7642	5.54977	0.00216211	0.436358	0.0239481	0.227588	0.000845703	19.648	9.34208	2.6184	4.27022	4.64615	0.105649	8.49089	15.3498	8.33778	5.10533	0.3974	5.73198	14.2396	1.52667	0.000594768	0.120036	0.00658779	0.0626064	0.000232641
H15.09.104	TCx	No Dementia	71.4247	33.9605	9.51847	15.5232	16.8898	0.384056	30.8663	55.8	30.3097	18.559	1.44464	20.837	51.7642	5.54977	0.00216211	0.436358	0.0239481	0.227588	0.000845703	19.648	9.34208	2.6184	4.27022	4.64615	0.105649	8.49089	15.3498	8.33778	5.10533	0.3974	5.73198	14.2396	1.52667	0.000594768	0.120036	0.00658779	0.0626064	0.000232641
H15.09.108	TCx	No Dementia	71.4247	33.9605	9.51847	15.5232	16.8898	0.384056	30.8663	55.8	30.3097	18.559	1.44464	20.837	51.7642	5.54977	0.00216211	0.436358	0.0239481	0.227588	0.000845703	19.648	9.34208	2.6184	4.27022	4.64615	0.105649	8.49089	15.3498	8.33778	5.10533	0.3974	5.73198	14.2396	1.52667	0.000594768	0.120036	0.00658779	0.0626064	0.000232641
H14.09.053	TCx	No Dementia	73.7551	35.1811	10.2006	15.8869	21.2324	0.318205	32.0343	57.1254	32.1212	17.6511	1.2052	21.9859	52.1842	5.42831	0.0033075	0.561329	0.019824	0.285354	0.0016941	19.5543	9.32737	2.70444	4.212	5.62924	0.084364	8.49308	15.1453	8.51611	4.67974	0.319528	5.829	13.8353	1.43918	0.000876899	0.148822	0.00525583	0.0756543	0.000449147
H14.09.062	TCx	No Dementia	73.7551	35.1811	10.2006	15.8869	21.2324	0.318205	32.0343	57.1254	32.1212	17.6511	1.2052	21.9859	52.1842	5.42831	0.0033075	0.561329	0.019824	0.285354	0.0016941	19.5543	9.32737	2.70444	4.212	5.62924	0.084364	8.49308	15.1453	8.51611	4.67974	0.319528	5.829	13.8353	1.43918	0.000876899	0.148822	0.00525583	0.0756543	0.000449147
H14.09.072	TCx	No Dementia	73.7551	35.1811	10.2006	15.8869	21.2324	0.318205	32.0343	57.1254	32.1212	17.6511	1.2052	21.9859	52.1842	5.42831	0.0033075	0.561329	0.019824	0.285354	0.0016941	19.5543	9.32737	2.70444	4.212	5.62924	0.084364	8.49308	15.1453	8.51611	4.67974	0.319528	5.829	13.8353	1.43918	0.000876899	0.148822	0.00525583	0.0756543	0.000449147
H14.09.057	TCx	No Dementia	69.4672	35.4821	9.20092	15.3635	16.8211	0.317546	30.8729	55.2234	31.371	19.1586	1.189	21.1992	51.7352	5.38744	0.0022584	-0.563224	0.0310849	0.208672	0.00172738	19.165	9.78899	2.5384	4.23856	4.64069	0.0876062	8.51737	15.2353	8.6548	5.28559	0.328028	5.84854	14.273	1.48632	0.000623058	-0.155385	0.00857587	0.0575694	0.000476558
H14.09.058	TCx	No Dementia	69.4672	35.4821	9.20092	15.3635	16.8211	0.317546	30.8729	55.2234	31.371	19.1586	1.189	21.1992	51.7352	5.38744	0.0022584	-0.563224	0.0310849	0.208672	0.00172738	19.165	9.78899	2.5384	4.23856	4.64069	0.0876062	8.51737	15.2353	8.6548	5.28559	0.328028	5.84854	14.273	1.48632	0.000623058	-0.155385	0.00857587	0.0575694	0.000476558
H14.09.078	TCx	No Dementia	74.1984	35.6347	9.55858	16.5461	20.2474	0.315999	31.5239	59.085	33.0494	19.4497	1.7928	19.7559	56.1032	5.60481	0.000824105	0.811796	0.0452083	0.262219	-0.00140272	19.3233	9.28025	2.48932	4.30904	5.27297	0.0822948	8.20969	15.3873	8.60695	5.06523	0.466893	5.14497	14.6108	1.45964	0.000214619	0.211414	0.0117735	0.0682891	-0.000365306
H14.09.079	TCx	No Dementia	74.1984	35.6347	9.55858	16.5461	20.2474	0.315999	31.5239	59.085	33.0494	19.4497	1.7928	19.7559	56.1032	5.60481	0.000824105	0.811796	0.0452083	0.262219	-0.00140272	19.3233	9.28025	2.48932	4.30904	5.27297	0.0822948	8.20969	15.3873	8.60695	5.06523	0.466893	5.14497	14.6108	1.45964	0.000214619	0.211414	0.0117735	0.0682891	-0.000365306
H14.09.080	TCx	No Dementia	74.1984	35.6347	9.55858	16.5461	20.2474	0.315999	31.5239	59.085	33.0494	19.4497	1.7928	19.7559	56.1032	5.60481	0.000824105	0.811796	0.0452083	0.262219	-0.00140272	19.3233	9.28025	2.48932	4.30904	5.27297	0.0822948	8.20969	15.3873	8.60695	5.06523	0.466893	5.14497	14.6108	1.45964	0.000214619	0.211414	0.0117735	0.0682891	-0.000365306
H14.09.011	TCx	No Dementia	73.982	34.699	9.48611	16.2081	17.1694	0.315633	30.1077	57.6002	31.7956	18.8305	1.12505	18.7454	53.1844	5.69865	0.00169434	0.300401	0.019005	0.239854	0.000824912	20.0217	9.39055	2.56722	4.38639	4.64653	0.0854195	8.14802	15.5883	8.60481	5.09608	0.304471	5.07305	14.3932	1.54222	0.000458537	0.0812971	0.00514332	0.0649115	0.000223245
H14.09.060	TCx	No Dementia	73.982	34.699	9.48611	16.2081	17.1694	0.315633	30.1077	57.6002	31.7956	18.8305	1.12505	18.7454	53.1844	5.69865	0.00169434	0.300401	0.019005	0.239854	0.000824912	20.0217	9.39055	2.56722	4.38639	4.64653	0.0854195	8.14802	15.5883	8.60481	5.09608	0.304471	5.07305	14.3932	1.54222	0.000458537	0.0812971	0.00514332	0.0649115	0.000223245
H14.09.097	TCx	No Dementia	73.982	34.699	9.48611	16.2081	17.1694	0.315633	30.1077	57.6002	31.7956	18.8305	1.12505	18.7454	53.1844	5.69865	0.00169434	0.300401	0.019005	0.239854	0.000824912	20.0217	9.39055	2.56722	4.38639	4.64653	0.0854195	8.14802	15.5883	8.60481	5.09608	0.304471	5.07305	14.3932	1.54222	0.000458537	0.0812971	0.00514332	0.0649115	0.000223245
H15.09.106	TCx	No Dementia	73.982	34.699	9.48611	16.2081	17.1694	0.315633	30.1077	57.6002	31.7956	18.8305	1.12505	18.7454	53.1844	5.69865	0.00169434	0.300401	0.019005	0.239854	0.000824912	20.0217	9.39055	2.56722	4.38639	4.64653	0.0854195	8.14802	15.5883	8.60481	5.09608	0.304471	5.07305	14.3932	1.54222	0.000458537	0.0812971	0.00514332	0.0649115	0.000223245
H14.09.039	TCx	No Dementia	78.9174	35.1408	9.71586	16.3295	17.0273	0.36821	30.0791	59.8724	31.3685	19.0264	0.835478	20.0103	54.1705	5.51242	0.00237417	0.999702	0.0153131	0.115569	0.00934456	20.7942	9.25936	2.56006	4.3027	4.48657	0.0970208	7.92565	15.776	8.26538	5.01332	0.220143	5.27258	14.2736	1.45249	0.000625577	0.263415	0.00403491	0.0304515	0.00246223
H14.09.095	TCx	No Dementia	69.4549	35.0896	9.13928	15.0763	17.7895	0.323416	29.0014	52.6946	29.9858	18.3322	1.03506	21.2523	50.15	5.27113	0.00308287	-0.169663	0.030507	0.289333	-0.00152458	19.5787	9.89143	2.57628	4.24986	5.01469	0.0911679	8.17523	14.8541	8.45272	5.16769	0.291773	5.99082	14.1368	1.48588	0.000869033	-0.0478264	0.00859965	0.0815603	-0.000429764
H14.09.096	TCx	No Dementia	69.4549	35.0896	9.13928	15.0763	17.7895	0.323416	29.0014	52.6946	29.9858	18.3322	1.03506	21.2523	50.15	5.27113	0.00308287	-0.169663	0.030507	0.289333	-0.00152458	19.5787	9.89143	2.57628	4.24986	5.01469	0.0911679	8.17523	14.8541	8.45272	5.16769	0.291773	5.99082	14.1368	1.48588	0.000869033	-0.0478264	0.00859965	0.0815603	-0.000429764
H14.09.074	TCx	No Dementia	87.0149	38.8358	11.665	20.2006	18.328	0.351806	34.588	70.6611	39.2317	22.5287	0.925851	18.7724	63.955	5.72807	0.00268536	-0.449036	0.0279245	0.42286	-0.00147165	20.1056	8.97335	2.6953	4.66754	4.23486	0.081288	7.99186	16.3269	9.06483	5.20546	0.213926	4.33754	14.7774	1.32352	0.000620476	-0.103754	0.00645222	0.0977055	-0.000340037
H14.09.015	TCx	No Dementia	62.7305	32.0547	9.34913	14.0867	16.4248	0.327035	29.6939	50.4489	30.0103	16.7769	1.38414	21.2162	43.4822	4.73745	0.00275334	-1.6701	0.0204706	0.236159	0.0104052	18.9334	9.67478	2.82176	4.25164	4.95736	0.098706	8.96222	15.2265	9.05772	5.06362	0.417761	6.40349	13.1238	1.42986	0.000831014	-0.504072	0.00617846	0.0712776	0.00314051
H14.09.016	TCx	No Dementia	62.7305	32.0547	9.34913	14.0867	16.4248	0.327035	29.6939	50.4489	30.0103	16.7769	1.38414	21.2162	43.4822	4.73745	0.00275334	-1.6701	0.0204706	0.236159	0.0104052	18.9334	9.67478	2.82176	4.25164	4.95736	0.098706	8.96222	15.2265	9.05772	5.06362	0.417761	6.40349	13.1238	1.42986	0.000831014	-0.504072	0.00617846	0.0712776	0.00314051
H14.09.017	TCx	No Dementia	104.507	35.911	11.7326	20.7973	22.8651	0.308865	33.2536	77.1398	40.2956	18.6037	1.1714	16.5828	75.4487	5.95576	-0.00110463	3.02508	0.0187593	0.266504	-0.00156384	22.3362	7.67525	2.50761	4.44499	4.88695	0.0660137	7.10729	16.4871	8.61237	3.97617	0.250364	3.54424	16.1256	1.27292	-0.000236093	0.64655	0.00400943	0.0569599	-0.00033424
H14.09.023	TCx	No Dementia	59.637	32.0701	9.0185	13.5711	15.3403	0.346618	29.8669	48.0584	27.5179	16.3986	1.77343	20.6803	44.5008	4.85349	0.00199546	0.266544	0.0171817	0.334351	0.00170819	18.392	9.89038	2.7813	4.18531	4.73094	0.106897	9.21092	14.8212	8.48648	5.0573	0.546923	6.37779	13.724	1.49681	0.000615397	0.082202	0.00529882	0.103114	0.000526803
H14.09.024	TCx	No Dementia	59.637	32.0701	9.0185	13.5711	15.3403	0.346618	29.8669	48.0584	27.5179	16.3986	1.77343	20.6803	44.5008	4.85349	0.00199546	0.266544	0.0171817	0.334351	0.00170819	18.392	9.89038	2.7813	4.18531	4.73094	0.106897	9.21092	14.8212	8.48648	5.0573	0.546923	6.37779	13.724	1.49681	0.000615397	0.082202	0.00529882	0.103114	0.000526803
H14.09.028	TCx	No Dementia	59.637	32.0701	9.0185	13.5711	15.3403	0.346618	29.8669	48.0584	27.5179	16.3986	1.77343	20.6803	44.5008	4.85349	0.00199546	0.266544	0.0171817	0.334351	0.00170819	18.392	9.89038	2.7813	4.18531	4.73094	0.106897	9.21092	14.8212	8.48648	5.0573	0.546923	6.37779	13.724	1.49681	0.000615397	0.082202	0.00529882	0.103114	0.000526803
H14.09.037	TCx	No Dementia	59.637	32.0701	9.0185	13.5711	15.3403	0.346618	29.8669	48.0584	27.5179	16.3986	1.77343	20.6803	44.5008	4.85349	0.00199546	0.266544	0.0171817	0.334351	0.00170819	18.392	9.89038	2.7813	4.18531	4.73094	0.106897	9.21092	14.8212	8.48648	5.0573	0.546923	6.37779	13.724	1.49681	0.000615397	0.082202	0.00529882	0.103114	0.000526803
H14.09.038	TCx	No Dementia	59.637	32.0701	9.0185	13.5711	15.3403	0.346618	29.8669	48.0584	27.5179	16.3986	1.77343	20.6803	44.5008	4.85349	0.00199546	0.266544	0.0171817	0.334351	0.00170819	18.392	9.89038	2.7813	4.18531	4.73094	0.106897	9.21092	14.8212	8.48648	5.0573	0.546923	6.37779	13.724	1.49681	0.000615397	0.082202	0.00529882	0.103114	0.000526803
H14.09.076	TCx	No Dementia	59.637	32.0701	9.0185	13.5711	15.3403	0.346618	29.8669	48.0584	27.5179	16.3986	1.77343	20.6803	44.5008	4.85349	0.00199546	0.266544	0.0171817	0.334351	0.00170819	18.392	9.89038	2.7813	4.18531	4.73094	0.106897	9.21092	14.8212	8.48648	5.0573	0.546923	6.37779	13.724	1.49681	0.000615397	0.082202	0.00529882	0.103114	0.000526803
H14.09.094	TCx	No Dementia	59.637	32.0701	9.0185	13.5711	15.3403	0.346618	29.8669	48.0584	27.5179	16.3986	1.77343	20.6803	44.5008	4.85349	0.00199546	0.266544	0.0171817	0.334351	0.00170819	18.392	9.89038	2.7813	4.18531	4.73094	0.106897	9.21092	14.8212	8.48648	5.0573	0.546923	6.37779	13.724	1.49681	0.000615397	0.082202	0.00529882	0.103114	0.000526803

## Sheet: RNA-Seq Cell-type MTG
sample_type	organism	donor	class	cluster	GABRA1	GABRA2	GABRA3	GABRA4	GABRA5	GABRA6	GABRB1	GABRB2	GABRB3	GABRD	GABRE	GABRG1	GABRG2	GABRG3	GABRP	GABRQ	GABRR1	GABRR2	GABRR3	GABRA1%	GABRA2%	GABRA3%	GABRA4%	GABRA5%	GABRA6%	GABRB1%	GABRB2%	GABRB3%	GABRD%	GABRE%	GABRG1%	GABRG2%	GABRG3%	GABRP%	GABRQ%	GABRR1%	GABRR2%	GABRR3%
Nuclei	Homo sapiens	H200.1030	Non-neuronal	Oligo L1-6 OPALIN	0	0	0	0	0	0	0	0	0	0	1	0	0	0	0	0	0	0	0	0	0	0	0	0	0	0	0	0	0	100	0	0	0	0	0	0	0	0
Nuclei	Homo sapiens	H200.1023	Non-neuronal	Oligo L1-6 OPALIN	0	0	0	0	0	0	0	0	0	0	1	0	0	0	0	0	0	0	0	0	0	0	0	0	0	0	0	0	0	100	0	0	0	0	0	0	0	0
Nuclei	Homo sapiens	H200.1023	Non-neuronal	Oligo L1-6 OPALIN	0	0	0	0	0	0	0	0	0	0	1	0	0	0	0	0	0	0	0	0	0	0	0	0	0	0	0	0	0	100	0	0	0	0	0	0	0	0
Nuclei	Homo sapiens	H200.1023	Non-neuronal	OPC L1-6 PDGFRA	0	0	0	0	0	0	0	0	0	0	1	0	0	0	0	0	0	0	0	0	0	0	0	0	0	0	0	0	0	100	0	0	0	0	0	0	0	0
Nuclei	Homo sapiens	H200.1023	Non-neuronal	OPC L1-6 PDGFRA	0	0	0	0	0	0	0	0	0	0	1	0	0	0	0	0	0	0	0	0	0	0	0	0	0	0	0	0	0	100	0	0	0	0	0	0	0	0
Nuclei	Homo sapiens	H200.1023	Non-neuronal	Micro L1-3 TYROBP	0	0	0	0	0	0	0	0	0	0	1	0	0	0	0	0	0	0	0	0	0	0	0	0	0	0	0	0	0	100	0	0	0	0	0	0	0	0
Nuclei	Homo sapiens	H200.1023	Non-neuronal	OPC L1-6 PDGFRA	0	0	0	0	0	0	0	0	0	0	1	0	0	0	0	0	0	0	0	0	0	0	0	0	0	0	0	0	0	100	0	0	0	0	0	0	0	0
Nuclei	Homo sapiens	H200.1023	Non-neuronal	Micro L1-3 TYROBP	0	0	0	0	0	0	0	0	0	0	1	0	0	0	0	0	0	0	0	0	0	0	0	0	0	0	0	0	0	100	0	0	0	0	0	0	0	0
Nuclei	Homo sapiens	H200.1023	Non-neuronal	Oligo L1-6 OPALIN	0	0	0	0	0	0	0	0	0	0	1	0	0	0	0	0	0	0	0	0	0	0	0	0	0	0	0	0	0	100	0	0	0	0	0	0	0	0
Nuclei	Homo sapiens	H200.1023	Non-neuronal	Oligo L1-6 OPALIN	0	0	0	0	0	0	0	0	0	0	1	0	0	0	0	0	0	0	0	0	0	0	0	0	0	0	0	0	0	100	0	0	0	0	0	0	0	0
Nuclei	Homo sapiens	H200.1023	Non-neuronal	OPC L1-6 PDGFRA	0	0	0	0	0	0	0	0	0	0	1	0	0	0	0	0	0	0	0	0	0	0	0	0	0	0	0	0	0	100	0	0	0	0	0	0	0	0
Nuclei	Homo sapiens	H200.1023	Non-neuronal	OPC L1-6 PDGFRA	0	0	0	0	0	0	0	0	0	0	1	0	0	0	0	0	0	0	0	0	0	0	0	0	0	0	0	0	0	100	0	0	0	0	0	0	0	0
Nuclei	Homo sapiens	H200.1030	Non-neuronal	OPC L1-6 PDGFRA	0	0	0	0	0	0	0	0	0	0	1	0	0	0	0	0	0	0	0	0	0	0	0	0	0	0	0	0	0	100	0	0	0	0	0	0	0	0
Nuclei	Homo sapiens	H200.1030	Non-neuronal	Astro L1-6 FGFR3 SLC14A1	0	0	0	0	0	0	0	0	0	0	1	0	0	0	0	0	0	0	0	0	0	0	0	0	0	0	0	0	0	100	0	0	0	0	0	0	0	0
Nuclei	Homo sapiens	H200.1030	Non-neuronal	Oligo L1-6 OPALIN	0	0	0	0	0	0	0	0	0	0	1	0	0	0	0	0	0	0	0	0	0	0	0	0	0	0	0	0	0	100	0	0	0	0	0	0	0	0
Nuclei	Homo sapiens	H200.1030	Non-neuronal	Oligo L1-6 OPALIN	0	0	0	0	0	0	0	0	0	0	1	0	0	0	0	0	0	0	0	0	0	0	0	0	0	0	0	0	0	100	0	0	0	0	0	0	0	0
Nuclei	Homo sapiens	H200.1030	Non-neuronal	Oligo L1-6 OPALIN	0	0	0	0	0	0	0	0	0	0	1	0	0	0	0	0	0	0	0	0	0	0	0	0	0	0	0	0	0	100	0	0	0	0	0	0	0	0
Nuclei	Homo sapiens	H200.1030	Non-neuronal	Micro L1-3 TYROBP	0	0	0	0	0	0	0	0	0	0	1	0	0	0	0	0	0	0	0	0	0	0	0	0	0	0	0	0	0	100	0	0	0	0	0	0	0	0
Nuclei	Homo sapiens	H200.1030	Non-neuronal	Micro L1-3 TYROBP	0	0	0	0	0	0	0	0	0	0	1	0	0	0	0	0	0	0	0	0	0	0	0	0	0	0	0	0	0	100	0	0	0	0	0	0	0	0
Nuclei	Homo sapiens	H200.1023	Non-neuronal	Micro L1-3 TYROBP	0	0	0	0	0	0	0	0	0	0	1	0	0	0	0	0	0	0	0	0	0	0	0	0	0	0	0	0	0	100	0	0	0	0	0	0	0	0
Nuclei	Homo sapiens	H200.1030	Non-neuronal	Oligo L1-6 OPALIN	0	0	0	0	0	0	0	0	0	0	1	0	0	0	0	0	0	0	0	0	0	0	0	0	0	0	0	0	0	100	0	0	0	0	0	0	0	0
Nuclei	Homo sapiens	H200.1030	Non-neuronal	OPC L1-6 PDGFRA	0	0	0	0	0	0	0	0	0	0	1	0	0	0	0	0	0	0	0	0	0	0	0	0	0	0	0	0	0	100	0	0	0	0	0	0	0	0
Nuclei	Homo sapiens	H200.1030	Non-neuronal	Oligo L1-6 OPALIN	0	0	0	0	0	0	0	0	0	0	1	0	0	0	0	0	0	0	0	0	0	0	0	0	0	0	0	0	0	100	0	0	0	0	0	0	0	0
Nuclei	Homo sapiens	H200.1023	Non-neuronal	Micro L1-3 TYROBP	0	0	0	0	0	0	0	0	0	0	1	0	0	0	0	0	0	0	0	0	0	0	0	0	0	0	0	0	0	100	0	0	0	0	0	0	0	0
Nuclei	Homo sapiens	H200.1023	Non-neuronal	OPC L1-6 PDGFRA	0	0	0	0	0	0	0	0	0	0	1	0	0	0	0	0	0	0	0	0	0	0	0	0	0	0	0	0	0	100	0	0	0	0	0	0	0	0
Nuclei	Homo sapiens	H200.1023	Non-neuronal	OPC L1-6 PDGFRA	0	0	0	0	0	0	0	0	0	0	1	0	0	0	0	0	0	0	0	0	0	0	0	0	0	0	0	0	0	100	0	0	0	0	0	0	0	0
Nuclei	Homo sapiens	H200.1023	Non-neuronal	Oligo L1-6 OPALIN	0	0	0	0	0	0	0	0	0	0	1	0	0	0	0	0	0	0	0	0	0	0	0	0	0	0	0	0	0	100	0	0	0	0	0	0	0	0
Nuclei	Homo sapiens	H200.1023	Non-neuronal	Oligo L1-6 OPALIN	0	0	0	0	0	0	0	0	0	0	1	0	0	0	0	0	0	0	0	0	0	0	0	0	0	0	0	0	0	100	0	0	0	0	0	0	0	0
Nuclei	Homo sapiens	H200.1023	Non-neuronal	Micro L1-3 TYROBP	0	0	0	0	0	0	0	0	0	0	1	0	0	0	0	0	0	0	0	0	0	0	0	0	0	0	0	0	0	100	0	0	0	0	0	0	0	0
Nuclei	Homo sapiens	H200.1023	Non-neuronal	OPC L1-6 PDGFRA	0	0	0	0	0	0	0	0	0	0	1	0	0	0	0	0	0	0	0	0	0	0	0	0	0	0	0	0	0	100	0	0	0	0	0	0	0	0
Nuclei	Homo sapiens	H200.1023	Non-neuronal	OPC L1-6 PDGFRA	0	0	0	0	0	0	0	0	0	0	1	0	0	0	0	0	0	0	0	0	0	0	0	0	0	0	0	0	0	100	0	0	0	0	0	0	0	0
Nuclei	Homo sapiens	H200.1030	Non-neuronal	Micro L1-3 TYROBP	0	0	0	0	0	0	0	0	0	0	1	0	0	0	0	0	0	0	0	0	0	0	0	0	0	0	0	0	0	100	0	0	0	0	0	0	0	0
Nuclei	Homo sapiens	H200.1030	Non-neuronal	Oligo L1-6 OPALIN	0	0	0	0	0	0	0	0	0	0	1	0	0	0	0	0	0	0	0	0	0	0	0	0	0	0	0	0	0	100	0	0	0	0	0	0	0	0
Nuclei	Homo sapiens	H200.1030	Non-neuronal	OPC L1-6 PDGFRA	0	0	0	0	0	0	0	0	0	0	1	0	0	0	0	0	0	0	0	0	0	0	0	0	0	0	0	0	0	100	0	0	0	0	0	0	0	0
Nuclei	Homo sapiens	H200.1030	Non-neuronal	Oligo L1-6 OPALIN	0	0	0	0	0	0	0	0	0	0	1	0	0	0	0	0	0	0	0	0	0	0	0	0	0	0	0	0	0	100	0	0	0	0	0	0	0	0
Nuclei	Homo sapiens	H200.1023	Non-neuronal	OPC L1-6 PDGFRA	0	0	0	0	0	0	0	0	0	0	1	0	0	0	0	0	0	0	0	0	0	0	0	0	0	0	0	0	0	100	0	0	0	0	0	0	0	0
Nuclei	Homo sapiens	H200.1023	Non-neuronal	Oligo L1-6 OPALIN	0	0	0	0	0	0	0	0	0	0	1	0	0	0	0	0	0	0	0	0	0	0	0	0	0	0	0	0	0	100	0	0	0	0	0	0	0	0
Nuclei	Homo sapiens	H200.1023	Non-neuronal	OPC L1-6 PDGFRA	0	0	0	0	0	0	0	0	0	0	1	0	0	0	0	0	0	0	0	0	0	0	0	0	0	0	0	0	0	100	0	0	0	0	0	0	0	0
Nuclei	Homo sapiens	H200.1023	Non-neuronal	OPC L1-6 PDGFRA	0	0	0	0	0	0	0	0	0	0	1	0	0	0	0	0	0	0	0	0	0	0	0	0	0	0	0	0	0	100	0	0	0	0	0	0	0	0
Nuclei	Homo sapiens	H200.1030	Non-neuronal	Oligo L1-6 OPALIN	0	0	0	0	0	0	0	0	0	0	1	0	0	0	0	0	0	0	0	0	0	0	0	0	0	0	0	0	0	100	0	0	0	0	0	0	0	0
Nuclei	Homo sapiens	H200.1030	Non-neuronal	Oligo L1-6 OPALIN	0	0	0	0	0	0	0	0	0	0	1	0	0	0	0	0	0	0	0	0	0	0	0	0	0	0	0	0	0	100	0	0	0	0	0	0	0	0
Nuclei	Homo sapiens	H200.1030	Non-neuronal	Oligo L1-6 OPALIN	0	0	0	0	0	0	0	0	0	0	1	0	0	0	0	0	0	0	0	0	0	0	0	0	0	0	0	0	0	100	0	0	0	0	0	0	0	0
Nuclei	Homo sapiens	H200.1030	Non-neuronal	Oligo L1-6 OPALIN	0	0	0	0	0	0	0	0	0	0	1	0	0	0	0	0	0	0	0	0	0	0	0	0	0	0	0	0	0	100	0	0	0	0	0	0	0	0
Nuclei	Homo sapiens	H200.1023	Non-neuronal	Micro L1-3 TYROBP	0	0	0	0	0	0	0	0	0	0	1	0	0	0	0	0	0	0	0	0	0	0	0	0	0	0	0	0	0	100	0	0	0	0	0	0	0	0
Nuclei	Homo sapiens	H200.1030	Non-neuronal	Oligo L1-6 OPALIN	0	0	0	0	0	0	0	0	0	0	1	0	0	0	0	0	0	0	0	0	0	0	0	0	0	0	0	0	0	100	0	0	0	0	0	0	0	0
Nuclei	Homo sapiens	H200.1023	Non-neuronal	Oligo L1-6 OPALIN	0	0	0	0	0	0	0	0	0	0	1	0	0	0	0	0	0	0	0	0	0	0	0	0	0	0	0	0	0	100	0	0	0	0	0	0	0	0
Nuclei	Homo sapiens	H200.1023	Non-neuronal	Oligo L1-6 OPALIN	0	0	0	0	0	0	0	0	0	0	1	0	0	0	0	0	0	0	0	0	0	0	0	0	0	0	0	0	0	100	0	0	0	0	0	0	0	0
Nuclei	Homo sapiens	H200.1023	Non-neuronal	Micro L1-3 TYROBP	0	0	0	0	0	0	0	0	0	0	1	0	0	0	0	0	0	0	0	0	0	0	0	0	0	0	0	0	0	100	0	0	0	0	0	0	0	0
Nuclei	Homo sapiens	H200.1023	Non-neuronal	Oligo L1-6 OPALIN	0	0	0	0	0	0	0	0	0	0	1	0	0	0	0	0	0	0	0	0	0	0	0	0	0	0	0	0	0	100	0	0	0	0	0	0	0	0
Nuclei	Homo sapiens	H200.1030	Non-neuronal	Oligo L1-6 OPALIN	0	0	0	0	0	0	0	0	0	0	0	0	0	0	1	0	0	0	0	0	0	0	0	0	0	0	0	0	0	0	0	0	0	100	0	0	0	0
Nuclei	Homo sapiens	H200.1023	Non-neuronal	Oligo L1-6 OPALIN	0	0	0	0	0	0	0	0	0	0	1	0	0	0	0	0	0	0	0	0	0	0	0	0	0	0	0	0	0	100	0	0	0	0	0	0	0	0
Nuclei	Homo sapiens	H200.1023	Non-neuronal	OPC L1-6 PDGFRA	0	0	0	0	0	0	0	0	0	0	1	0	0	0	0	0	0	0	0	0	0	0	0	0	0	0	0	0	0	100	0	0	0	0	0	0	0	0
Nuclei	Homo sapiens	H200.1023	Non-neuronal	Oligo L1-6 OPALIN	0	0	0	0	0	0	0	0	0	0	1	0	0	0	0	0	0	0	0	0	0	0	0	0	0	0	0	0	0	100	0	0	0	0	0	0	0	0
Nuclei	Homo sapiens	H200.1030	Non-neuronal	OPC L1-6 PDGFRA	0	0	0	0	0	0	0	0	0	0	0	0	1	0	0	0	0	0	0	0	0	0	0	0	0	0	0	0	0	0	0	100	0	0	0	0	0	0
Nuclei	Homo sapiens	H200.1030	Non-neuronal	Oligo L1-6 OPALIN	0	0	0	0	0	0	0	0	0	0	0	0	1	0	0	0	0	0	0	0	0	0	0	0	0	0	0	0	0	0	0	100	0	0	0	0	0	0
Nuclei	Homo sapiens	H200.1030	Non-neuronal	Oligo L1-6 OPALIN	0	0	0	0	0	0	0	0	0	0	0	0	1	0	0	0	0	0	0	0	0	0	0	0	0	0	0	0	0	0	0	100	0	0	0	0	0	0
Nuclei	Homo sapiens	H200.1030	Non-neuronal	Micro L1-3 TYROBP	0	0	0	0	0	0	0	0	0	0	0	0	1	0	0	0	0	0	0	0	0	0	0	0	0	0	0	0	0	0	0	100	0	0	0	0	0	0
Nuclei	Homo sapiens	H200.1023	Non-neuronal	Oligo L1-6 OPALIN	0	0	0	0	0	0	0	0	0	0	0	0	1	0	0	0	0	0	0	0	0	0	0	0	0	0	0	0	0	0	0	100	0	0	0	0	0	0
Nuclei	Homo sapiens	H200.1023	Non-neuronal	Endo L2-6 NOSTRIN	0	0	0	0	0	0	0	0	0	0	0	0	1	0	0	0	0	0	0	0	0	0	0	0	0	0	0	0	0	0	0	100	0	0	0	0	0	0
Nuclei	Homo sapiens	H200.1030	Non-neuronal	Oligo L1-6 OPALIN	0	0	0	0	0	0	0	0	0	0	0	1	0	0	0	0	0	0	0	0	0	0	0	0	0	0	0	0	0	0	100	0	0	0	0	0	0	0
Nuclei	Homo sapiens	H200.1030	Non-neuronal	OPC L1-6 PDGFRA	0	0	0	0	0	0	0	0	0	0	0	0	1	0	0	0	0	0	0	0	0	0	0	0	0	0	0	0	0	0	0	100	0	0	0	0	0	0
Nuclei	Homo sapiens	H200.1030	Non-neuronal	Oligo L1-6 OPALIN	0	0	0	0	0	0	0	0	0	0	0	0	1	0	0	0	0	0	0	0	0	0	0	0	0	0	0	0	0	0	0	100	0	0	0	0	0	0
Nuclei	Homo sapiens	H200.1030	Non-neuronal	Oligo L1-6 OPALIN	0	0	0	0	0	0	0	0	0	0	0	0	1	0	0	0	0	0	0	0	0	0	0	0	0	0	0	0	0	0	0	100	0	0	0	0	0	0
Nuclei	Homo sapiens	H200.1030	Non-neuronal	OPC L1-6 PDGFRA	0	0	0	0	0	0	0	0	0	0	0	0	1	0	0	0	0	0	0	0	0	0	0	0	0	0	0	0	0	0	0	100	0	0	0	0	0	0
Nuclei	Homo sapiens	H200.1030	Non-neuronal	Oligo L1-6 OPALIN	0	0	0	0	0	0	0	0	0	0	0	1	0	0	0	0	0	0	0	0	0	0	0	0	0	0	0	0	0	0	100	0	0	0	0	0	0	0
Nuclei	Homo sapiens	H200.1023	Non-neuronal	OPC L1-6 PDGFRA	0	0	0	0	0	0	0	0	0	0	0	0	1	0	0	0	0	0	0	0	0	0	0	0	0	0	0	0	0	0	0	100	0	0	0	0	0	0
Nuclei	Homo sapiens	H200.1023	Non-neuronal	OPC L1-6 PDGFRA	0	0	0	0	0	0	0	0	0	0	0	0	1	0	0	0	0	0	0	0	0	0	0	0	0	0	0	0	0	0	0	100	0	0	0	0	0	0
Nuclei	Homo sapiens	H200.1023	Non-neuronal	Oligo L1-6 OPALIN	0	0	0	0	0	0	0	0	0	0	0	0	1	0	0	0	0	0	0	0	0	0	0	0	0	0	0	0	0	0	0	100	0	0	0	0	0	0
Nuclei	Homo sapiens	H200.1030	Non-neuronal	Oligo L1-6 OPALIN	0	0	0	0	0	0	0	0	0	0	2	0	0	0	0	0	0	0	0	0	0	0	0	0	0	0	0	0	0	100	0	0	0	0	0	0	0	0
Nuclei	Homo sapiens	H200.1023	Non-neuronal	OPC L1-6 PDGFRA	0	0	0	0	0	0	0	0	0	0	2	0	0	0	0	0	0	0	0	0	0	0	0	0	0	0	0	0	0	100	0	0	0	0	0	0	0	0
Nuclei	Homo sapiens	H200.1023	Non-neuronal	Oligo L1-6 OPALIN	0	0	0	0	0	0	0	0	0	0	2	0	0	0	0	0	0	0	0	0	0	0	0	0	0	0	0	0	0	100	0	0	0	0	0	0	0	0
Nuclei	Homo sapiens	H200.1030	Non-neuronal	Oligo L1-6 OPALIN	0	0	0	0	0	0	0	0	0	0	2	0	0	0	0	0	0	0	0	0	0	0	0	0	0	0	0	0	0	100	0	0	0	0	0	0	0	0
Nuclei	Homo sapiens	H200.1030	Non-neuronal	Oligo L1-6 OPALIN	0	0	0	0	0	0	0	0	0	0	2	0	0	0	0	0	0	0	0	0	0	0	0	0	0	0	0	0	0	100	0	0	0	0	0	0	0	0
Nuclei	Homo sapiens	H200.1030	Non-neuronal	Oligo L1-6 OPALIN	0	0	0	0	0	0	0	0	0	0	2	0	0	0	0	0	0	0	0	0	0	0	0	0	0	0	0	0	0	100	0	0	0	0	0	0	0	0
Nuclei	Homo sapiens	H200.1023	Non-neuronal	OPC L1-6 PDGFRA	0	0	0	0	0	0	0	0	0	0	2	0	0	0	0	0	0	0	0	0	0	0	0	0	0	0	0	0	0	100	0	0	0	0	0	0	0	0
Nuclei	Homo sapiens	H200.1023	Non-neuronal	Oligo L1-6 OPALIN	0	0	0	0	0	0	0	0	0	1	1	0	0	0	0	0	0	0	0	0	0	0	0	0	0	0	0	0	50	50	0	0	0	0	0	0	0	0
Nuclei	Homo sapiens	H200.1030	Non-neuronal	Micro L1-3 TYROBP	0	0	0	0	0	0	0	0	0	0	2	0	0	0	0	0	0	0	0	0	0	0	0	0	0	0	0	0	0	100	0	0	0	0	0	0	0	0
Nuclei	Homo sapiens	H200.1030	Non-neuronal	Oligo L1-6 OPALIN	0	0	0	0	0	0	0	0	0	0	2	0	0	0	0	0	0	0	0	0	0	0	0	0	0	0	0	0	0	100	0	0	0	0	0	0	0	0
Nuclei	Homo sapiens	H200.1023	Non-neuronal	Oligo L1-6 OPALIN	0	0	0	0	0	0	0	0	0	0	2	0	0	0	0	0	0	0	0	0	0	0	0	0	0	0	0	0	0	100	0	0	0	0	0	0	0	0
Nuclei	Homo sapiens	H200.1023	Non-neuronal	Oligo L1-6 OPALIN	0	0	0	0	0	0	0	0	0	0	2	0	0	0	0	0	0	0	0	0	0	0	0	0	0	0	0	0	0	100	0	0	0	0	0	0	0	0
Nuclei	Homo sapiens	H200.1023	Non-neuronal	OPC L1-6 PDGFRA	0	0	0	0	0	0	0	0	0	0	2	0	0	0	0	0	0	0	0	0	0	0	0	0	0	0	0	0	0	100	0	0	0	0	0	0	0	0
Nuclei	Homo sapiens	H200.1030	Non-neuronal	Micro L1-3 TYROBP	0	0	0	0	0	0	0	0	0	0	2	0	0	0	0	0	0	0	0	0	0	0	0	0	0	0	0	0	0	100	0	0	0	0	0	0	0	0
Nuclei	Homo sapiens	H200.1023	Non-neuronal	Oligo L1-6 OPALIN	0	0	0	0	0	0	0	0	0	0	2	0	0	0	0	0	0	0	0	0	0	0	0	0	0	0	0	0	0	100	0	0	0	0	0	0	0	0
Nuclei	Homo sapiens	H200.1023	Non-neuronal	Oligo L1-6 OPALIN	0	0	0	0	0	0	0	0	0	0	2	0	0	0	0	0	0	0	0	0	0	0	0	0	0	0	0	0	0	100	0	0	0	0	0	0	0	0
Nuclei	Homo sapiens	H200.1030	Non-neuronal	OPC L1-6 PDGFRA	0	0	0	0	0	0	0	0	0	0	2	0	0	0	0	0	0	0	0	0	0	0	0	0	0	0	0	0	0	100	0	0	0	0	0	0	0	0
Nuclei	Homo sapiens	H200.1023	Non-neuronal	Micro L1-3 TYROBP	0	0	0	0	0	0	0	0	0	0	2	0	0	0	0	0	0	0	0	0	0	0	0	0	0	0	0	0	0	100	0	0	0	0	0	0	0	0
Nuclei	Homo sapiens	H200.1023	Non-neuronal	Oligo L1-6 OPALIN	0	0	0	0	0	0	0	0	0	1	1	0	0	0	0	0	0	0	0	0	0	0	0	0	0	0	0	0	50	50	0	0	0	0	0	0	0	0
Nuclei	Homo sapiens	H200.1023	Non-neuronal	Oligo L1-6 OPALIN	0	0	0	0	0	0	0	0	0	0	1	0	1	0	0	0	0	0	0	0	0	0	0	0	0	0	0	0	0	50	0	50	0	0	0	0	0	0
Nuclei	Homo sapiens	H200.1030	Non-neuronal	Oligo L1-6 OPALIN	0	0	0	0	0	0	0	0	0	0	1	1	0	0	0	0	0	0	0	0	0	0	0	0	0	0	0	0	0	50	50	0	0	0	0	0	0	0
Nuclei	Homo sapiens	H200.1030	Non-neuronal	Oligo L1-6 OPALIN	0	0	0	0	0	0	0	0	0	0	0	0	2	0	0	0	0	0	0	0	0	0	0	0	0	0	0	0	0	0	0	100	0	0	0	0	0	0
Nuclei	Homo sapiens	H200.1023	Non-neuronal	OPC L1-6 PDGFRA	0	0	0	0	0	0	0	0	0	0	0	0	2	0	0	0	0	0	0	0	0	0	0	0	0	0	0	0	0	0	0	100	0	0	0	0	0	0
Nuclei	Homo sapiens	H200.1030	Non-neuronal	Oligo L1-6 OPALIN	0	0	0	0	0	0	0	0	0	0	3	0	0	0	0	0	0	0	0	0	0	0	0	0	0	0	0	0	0	100	0	0	0	0	0	0	0	0
Nuclei	Homo sapiens	H200.1023	Non-neuronal	Oligo L1-6 OPALIN	0	0	0	0	0	0	0	0	0	0	3	0	0	0	0	0	0	0	0	0	0	0	0	0	0	0	0	0	0	100	0	0	0	0	0	0	0	0
Nuclei	Homo sapiens	H200.1030	Non-neuronal	Oligo L1-6 OPALIN	0	0	0	0	0	0	0	0	0	0	3	0	0	0	0	0	0	0	0	0	0	0	0	0	0	0	0	0	0	100	0	0	0	0	0	0	0	0
Nuclei	Homo sapiens	H200.1023	Non-neuronal	Oligo L1-6 OPALIN	0	0	0	0	0	0	0	0	0	0	3	0	0	0	0	0	0	0	0	0	0	0	0	0	0	0	0	0	0	100	0	0	0	0	0	0	0	0
Nuclei	Homo sapiens	H200.1023	Non-neuronal	Oligo L1-6 OPALIN	0	0	0	0	0	0	0	0	0	0	3	0	0	0	0	0	0	0	0	0	0	0	0	0	0	0	0	0	0	100	0	0	0	0	0	0	0	0
Nuclei	Homo sapiens	H200.1023	Non-neuronal	OPC L1-6 PDGFRA	0	0	0	0	0	0	0	0	0	4	0	0	0	0	0	0	0	0	0	0	0	0	0	0	0	0	0	0	100	0	0	0	0	0	0	0	0	0
Nuclei	Homo sapiens	H200.1030	Non-neuronal	Oligo L1-6 OPALIN	0	0	0	0	0	0	0	0	0	0	4	0	0	0	0	0	0	0	0	0	0	0	0	0	0	0	0	0	0	100	0	0	0	0	0	0	0	0
Nuclei	Homo sapiens	H200.1023	Non-neuronal	OPC L1-6 PDGFRA	0	0	0	0	0	0	0	0	0	0	4	0	0	0	0	0	0	0	0	0	0	0	0	0	0	0	0	0	0	100	0	0	0	0	0	0	0	0
Nuclei	Homo sapiens	H200.1023	Non-neuronal	Micro L1-3 TYROBP	0	0	0	0	0	0	0	0	0	0	4	0	0	0	0	0	0	0	0	0	0	0	0	0	0	0	0	0	0	100	0	0	0	0	0	0	0	0
Nuclei	Homo sapiens	H200.1030	Non-neuronal	Oligo L1-6 OPALIN	0	0	0	0	0	0	0	0	0	0	5	0	0	0	0	0	0	0	0	0	0	0	0	0	0	0	0	0	0	100	0	0	0	0	0	0	0	0
Nuclei	Homo sapiens	H200.1023	Non-neuronal	Micro L1-3 TYROBP	0	0	0	0	0	0	0	0	0	14	1	0	0	0	0	0	0	0	0	0	0	0	0	0	0	0	0	0	93.3333	6.66667	0	0	0	0	0	0	0	0
Nuclei	Homo sapiens	H200.1023	Non-neuronal	Oligo L1-6 OPALIN	0	0	0	0	0	0	0	0	0	1	0	0	23	2	0	0	0	0	0	0	0	0	0	0	0	0	0	0	3.84615	0	0	88.4615	7.69231	0	0	0	0	0
Nuclei	Homo sapiens	H200.1030	Non-neuronal	OPC L1-6 PDGFRA	0	0	0	0	0	0	0	0	0	0	3	0	30	0	0	0	0	0	0	0	0	0	0	0	0	0	0	0	0	9.09091	0	90.9091	0	0	0	0	0	0
Nuclei	Homo sapiens	H200.1030	Non-neuronal	Oligo L1-6 OPALIN	0	0	0	0	0	0	0	0	0	0	0	52	0	0	0	0	0	0	0	0	0	0	0	0	0	0	0	0	0	0	100	0	0	0	0	0	0	0
Nuclei	Homo sapiens	H200.1030	Non-neuronal	Oligo L1-6 OPALIN	0	0	0	0	0	0	0	0	0	0	0	0	0	84	0	0	0	0	0	0	0	0	0	0	0	0	0	0	0	0	0	0	100	0	0	0	0	0
Nuclei	Homo sapiens	H200.1030	Non-neuronal	OPC L1-6 PDGFRA	0	0	0	0	0	0	0	0	0	0	1	0	157	0	0	0	0	0	0	0	0	0	0	0	0	0	0	0	0	0.632911	0	99.3671	0	0	0	0	0	0
Nuclei	Homo sapiens	H200.1030	Non-neuronal	Oligo L1-6 OPALIN	0	0	0	0	0	0	0	0	0	0	0	0	196	0	0	0	0	0	0	0	0	0	0	0	0	0	0	0	0	0	0	100	0	0	0	0	0	0
Nuclei	Homo sapiens	H200.1023	Non-neuronal	Oligo L1-6 OPALIN	0	0	0	0	0	0	0	0	0	205	1	0	0	0	0	0	0	0	0	0	0	0	0	0	0	0	0	0	99.5146	0.485437	0	0	0	0	0	0	0	0
Nuclei	Homo sapiens	H200.1023	Non-neuronal	OPC L1-6 PDGFRA	0	0	0	0	0	0	0	0	0	0	0	0	248	0	0	0	0	0	0	0	0	0	0	0	0	0	0	0	0	0	0	100	0	0	0	0	0	0
Nuclei	Homo sapiens	H200.1023	Non-neuronal	OPC L1-6 PDGFRA	0	0	0	0	0	0	0	0	0	308	0	0	0	0	0	0	0	0	0	0	0	0	0	0	0	0	0	0	100	0	0	0	0	0	0	0	0	0
Nuclei	Homo sapiens	H200.1030	Non-neuronal	Oligo L1-6 OPALIN	0	0	0	0	0	0	0	0	0	0	0	0	376	0	0	0	0	0	0	0	0	0	0	0	0	0	0	0	0	0	0	100	0	0	0	0	0	0
Nuclei	Homo sapiens	H200.1030	Non-neuronal	Astro L1-2 FGFR3 GFAP	0	0	0	0	0	0	0	0	0	0	0	393	0	0	0	0	0	0	0	0	0	0	0	0	0	0	0	0	0	0	100	0	0	0	0	0	0	0
Nuclei	Homo sapiens	H200.1023	Non-neuronal	Oligo L1-6 OPALIN	0	0	0	0	0	0	0	0	0	0	0	0	1216	0	0	0	0	0	0	0	0	0	0	0	0	0	0	0	0	0	0	100	0	0	0	0	0	0
Nuclei	Homo sapiens	H200.1030	Non-neuronal	Micro L1-3 TYROBP	0	0	0	0	0	0	0	1	0	0	0	0	800	0	0	0	0	0	0	0	0	0	0	0	0	0	0.124844	0	0	0	0	99.8752	0	0	0	0	0	0
Nuclei	Homo sapiens	H200.1030	Non-neuronal	OPC L1-6 PDGFRA	0	1	0	0	0	0	0	0	0	0	0	216	0	0	0	0	0	0	0	0	0.460829	0	0	0	0	0	0	0	0	0	99.5392	0	0	0	0	0	0	0
Nuclei	Homo sapiens	H200.1023	Non-neuronal	Astro L1-6 FGFR3 SLC14A1	0	18	0	0	1	0	0	0	0	0	4	1102	0	0	0	0	0	0	0	0	1.6	0	0	0.0888889	0	0	0	0	0	0.355556	97.9556	0	0	0	0	0	0	0
Nuclei	Homo sapiens	H200.1030	Non-neuronal	Astro L1-2 FGFR3 GFAP	0	0	0	0	0	0	22	0	0	0	0	1128	0	0	0	0	0	0	0	0	0	0	0	0	0	1.91304	0	0	0	0	98.087	0	0	0	0	0	0	0
Nuclei	Homo sapiens	H200.1030	Non-neuronal	Oligo L1-6 OPALIN	0	0	0	0	0	0	1	47	0	0	0	0	2092	0	0	0	0	0	0	0	0	0	0	0	0	0.046729	2.19626	0	0	0	0	97.757	0	0	0	0	0	0
Nuclei	Homo sapiens	H200.1030	Non-neuronal	Astro L1-6 FGFR3 SLC14A1	0	1	0	0	0	0	6	0	0	0	0	214	0	0	0	0	0	0	0	0	0.452489	0	0	0	0	2.71493	0	0	0	0	96.8326	0	0	0	0	0	0	0
Nuclei	Homo sapiens	H200.1030	Non-neuronal	Astro L1-6 FGFR3 SLC14A1	0	0	0	0	0	0	34	0	0	0	0	391	0	0	0	0	0	0	0	0	0	0	0	0	0	8	0	0	0	0	92	0	0	0	0	0	0	0
Nuclei	Homo sapiens	H200.1023	Non-neuronal	Astro L1-6 FGFR3 SLC14A1	0	144	0	0	0	0	0	0	0	0	0	1001	0	0	0	0	0	0	0	0	12.5764	0	0	0	0	0	0	0	0	0	87.4236	0	0	0	0	0	0	0
Nuclei	Homo sapiens	H200.1030	Non-neuronal	Micro L1-3 TYROBP	0	3	0	1	0	0	0	0	0	0	0	0	26	0	0	0	0	0	0	0	10	0	3.33333	0	0	0	0	0	0	0	0	86.6667	0	0	0	0	0	0
Nuclei	Homo sapiens	H200.1023	Non-neuronal	Astro L1-2 FGFR3 GFAP	0	0	0	0	0	0	270	1	1	0	1	1690	0	0	0	0	0	0	0	0	0	0	0	0	0	13.7545	0.0509424	0.0509424	0	0.0509424	86.0927	0	0	0	0	0	0	0
Nuclei	Homo sapiens	H200.1030	Non-neuronal	Astro L1-6 FGFR3 SLC14A1	0	0	0	17	0	0	72	0	0	0	0	543	0	0	0	0	0	0	0	0	0	0	2.68987	0	0	11.3924	0	0	0	0	85.9177	0	0	0	0	0	0	0
Nuclei	Homo sapiens	H200.1030	Non-neuronal	Oligo L1-6 OPALIN	3	3	1	1	0	0	0	1	0	0	2	0	58	0	1	0	0	0	1	4.22535	4.22535	1.40845	1.40845	0	0	0	1.40845	0	0	2.8169	0	81.6901	0	1.40845	0	0	0	1.40845
Nuclei	Homo sapiens	H200.1030	Non-neuronal	Astro L1-2 FGFR3 GFAP	0	192	0	0	0	0	0	0	0	0	0	999	0	0	0	0	0	0	0	0	16.1209	0	0	0	0	0	0	0	0	0	83.8791	0	0	0	0	0	0	0
Nuclei	Homo sapiens	H200.1030	Non-neuronal	Astro L1-6 FGFR3 SLC14A1	0	60	0	0	0	0	0	0	0	0	0	265	0	0	0	0	0	0	0	0	18.4615	0	0	0	0	0	0	0	0	0	81.5385	0	0	0	0	0	0	0
Nuclei	Homo sapiens	H200.1023	Non-neuronal	Oligo L1-6 OPALIN	1	0	0	0	0	0	0	0	0	0	4	0	0	0	0	0	0	0	0	20	0	0	0	0	0	0	0	0	0	80	0	0	0	0	0	0	0	0
Nuclei	Homo sapiens	H200.1030	Non-neuronal	Oligo L1-6 OPALIN	0	56	0	0	0	0	0	0	0	0	0	0	203	0	0	0	0	0	0	0	21.6216	0	0	0	0	0	0	0	0	0	0	78.3784	0	0	0	0	0	0
Nuclei	Homo sapiens	H200.1023	Non-neuronal	Astro L1-2 FGFR3 GFAP	2	125	0	0	0	0	0	1	0	0	0	386	0	0	0	0	0	0	0	0.389105	24.3191	0	0	0	0	0	0.194553	0	0	0	75.0973	0	0	0	0	0	0	0
Nuclei	Homo sapiens	H200.1023	Non-neuronal	Oligo L1-6 OPALIN	0	1	0	0	0	0	0	0	0	0	2	0	0	0	1	0	0	0	0	0	25	0	0	0	0	0	0	0	0	50	0	0	0	25	0	0	0	0
Nuclei	Homo sapiens	H200.1030	Non-neuronal	Oligo L1-6 OPALIN	0	0	0	0	0	0	1	0	0	0	3	0	0	0	0	0	0	0	0	0	0	0	0	0	0	25	0	0	0	75	0	0	0	0	0	0	0	0
Nuclei	Homo sapiens	H200.1030	Non-neuronal	OPC L1-6 PDGFRA	1	0	0	0	0	0	0	0	0	0	0	0	3	0	0	0	0	0	0	25	0	0	0	0	0	0	0	0	0	0	0	75	0	0	0	0	0	0
Nuclei	Homo sapiens	H200.1030	Non-neuronal	Astro L1-6 FGFR3 SLC14A1	0	78	0	0	0	0	26	0	0	0	0	214	0	0	0	0	0	0	0	0	24.5283	0	0	0	0	8.1761	0	0	0	0	67.2956	0	0	0	0	0	0	0
Nuclei	Homo sapiens	H200.1030	Non-neuronal	Oligo L1-6 OPALIN	1	0	0	0	0	0	0	0	0	0	2	0	0	0	0	0	0	0	0	33.3333	0	0	0	0	0	0	0	0	0	66.6667	0	0	0	0	0	0	0	0
Nuclei	Homo sapiens	H200.1030	Non-neuronal	Oligo L1-6 OPALIN	0	0	0	0	0	0	0	0	1	0	2	0	0	0	0	0	0	0	0	0	0	0	0	0	0	0	0	33.3333	0	66.6667	0	0	0	0	0	0	0	0
Nuclei	Homo sapiens	H200.1030	Non-neuronal	Oligo L1-6 OPALIN	1	0	0	0	0	0	0	0	0	0	2	0	0	0	0	0	0	0	0	33.3333	0	0	0	0	0	0	0	0	0	66.6667	0	0	0	0	0	0	0	0
Nuclei	Homo sapiens	H200.1023	Non-neuronal	OPC L1-6 PDGFRA	0	0	0	0	0	0	1	0	0	0	2	0	0	0	0	0	0	0	0	0	0	0	0	0	0	33.3333	0	0	0	66.6667	0	0	0	0	0	0	0	0
Nuclei	Homo sapiens	H200.1023	Non-neuronal	Oligo L1-6 OPALIN	0	0	0	0	0	0	1	0	0	0	2	0	0	0	0	0	0	0	0	0	0	0	0	0	0	33.3333	0	0	0	66.6667	0	0	0	0	0	0	0	0
Nuclei	Homo sapiens	H200.1023	Non-neuronal	Oligo L1-6 OPALIN	1	0	0	0	0	0	0	0	0	0	2	0	0	0	0	0	0	0	0	33.3333	0	0	0	0	0	0	0	0	0	66.6667	0	0	0	0	0	0	0	0
Nuclei	Homo sapiens	H200.1030	Non-neuronal	Oligo L1-6 OPALIN	1	0	0	0	0	0	0	0	0	0	1	1	0	0	0	0	0	0	0	33.3333	0	0	0	0	0	0	0	0	0	33.3333	33.3333	0	0	0	0	0	0	0
Nuclei	Homo sapiens	H200.1030	Non-neuronal	OPC L1-6 PDGFRA	0	0	0	0	0	0	0	2	0	0	0	0	4	0	0	0	0	0	0	0	0	0	0	0	0	0	33.3333	0	0	0	0	66.6667	0	0	0	0	0	0
Nuclei	Homo sapiens	H200.1030	Non-neuronal	Astro L1-6 FGFR3 SLC14A1	0	0	0	172	0	0	186	0	0	0	0	512	0	0	0	0	0	0	0	0	0	0	19.7701	0	0	21.3793	0	0	0	0	58.8506	0	0	0	0	0	0	0
Nuclei	Homo sapiens	H200.1030	Non-neuronal	Astro L1-6 FGFR3 SLC14A1	1	139	0	0	0	0	0	0	0	0	0	185	0	0	0	0	0	0	0	0.307692	42.7692	0	0	0	0	0	0	0	0	0	56.9231	0	0	0	0	0	0	0
Nuclei	Homo sapiens	H200.1030	Non-neuronal	Astro L1-6 FGFR3 SLC14A1	0	0	0	0	0	0	459	0	0	0	0	530	0	0	0	0	0	0	0	0	0	0	0	0	0	46.4105	0	0	0	0	53.5895	0	0	0	0	0	0	0
Nuclei	Homo sapiens	H200.1030	Non-neuronal	Astro L1-6 FGFR3 SLC14A1	0	16	0	0	0	0	132	0	0	0	0	170	0	0	0	0	0	0	0	0	5.03145	0	0	0	0	41.5094	0	0	0	0	53.4591	0	0	0	0	0	0	0
Nuclei	Homo sapiens	H200.1030	Non-neuronal	Astro L1-6 FGFR3 SLC14A1	0	0	0	0	0	0	255	0	0	0	0	290	0	0	0	0	0	0	0	0	0	0	0	0	0	46.789	0	0	0	0	53.211	0	0	0	0	0	0	0
Nuclei	Homo sapiens	H200.1030	Non-neuronal	Astro L1-6 FGFR3 SLC14A1	0	547	0	0	0	0	0	1	0	0	0	561	1	0	0	0	0	0	0	0	49.2793	0	0	0	0	0	0.0900901	0	0	0	50.5405	0.0900901	0	0	0	0	0	0
Nuclei	Homo sapiens	H200.1023	Non-neuronal	Astro L1-2 FGFR3 GFAP	0	152	0	0	0	0	0	0	0	0	0	154	0	0	0	0	0	0	0	0	49.6732	0	0	0	0	0	0	0	0	0	50.3268	0	0	0	0	0	0	0
Nuclei	Homo sapiens	H200.1023	Non-neuronal	Astro L1-6 FGFR3 SLC14A1	1	249	0	0	0	0	54	0	0	0	0	305	0	0	0	0	0	0	0	0.164204	40.8867	0	0	0	0	8.867	0	0	0	0	50.0821	0	0	0	0	0	0	0
Nuclei	Homo sapiens	H200.1023	Non-neuronal	Oligo L1-6 OPALIN	1	0	0	1	0	0	0	1	0	0	4	0	0	1	0	0	1	0	1	10	0	0	10	0	0	0	10	0	0	40	0	0	10	0	0	10	0	10
Nuclei	Homo sapiens	H200.1030	Non-neuronal	Oligo L1-6 OPALIN	0	0	0	2	0	0	0	0	0	0	0	1	0	1	0	1	1	1	0	0	0	0	28.5714	0	0	0	0	0	0	0	14.2857	0	14.2857	0	14.2857	14.2857	14.2857	0
Nuclei	Homo sapiens	H200.1030	Non-neuronal	OPC L1-6 PDGFRA	0	0	0	0	0	0	3	0	0	0	0	0	1	0	0	0	0	644	0	0	0	0	0	0	0	0.462963	0	0	0	0	0	0.154321	0	0	0	0	99.3827	0
Nuclei	Homo sapiens	H200.1023	Non-neuronal	Oligo L1-6 OPALIN	0	0	0	0	0	0	0	0	0	0	0	0	0	0	0	0	5	0	0	0	0	0	0	0	0	0	0	0	0	0	0	0	0	0	0	100	0	0
Nuclei	Homo sapiens	H200.1030	Non-neuronal	Oligo L1-6 OPALIN	0	0	0	0	0	0	0	0	0	0	0	0	0	0	0	0	110	0	0	0	0	0	0	0	0	0	0	0	0	0	0	0	0	0	0	100	0	0
Nuclei	Homo sapiens	H200.1023	Non-neuronal	OPC L1-6 PDGFRA	1	0	0	0	0	0	0	0	0	0	1	0	0	0	0	0	0	0	0	50	0	0	0	0	0	0	0	0	0	50	0	0	0	0	0	0	0	0
Nuclei	Homo sapiens	H200.1023	Non-neuronal	Oligo L1-6 OPALIN	0	0	0	0	0	0	0	1	0	0	1	0	0	0	0	0	0	0	0	0	0	0	0	0	0	0	50	0	0	50	0	0	0	0	0	0	0	0
Nuclei	Homo sapiens	H200.1023	Non-neuronal	Oligo L1-6 OPALIN	1	0	0	0	0	0	0	0	0	0	0	0	0	0	1	0	0	0	0	50	0	0	0	0	0	0	0	0	0	0	0	0	0	50	0	0	0	0
Nuclei	Homo sapiens	H200.1023	Non-neuronal	Micro L1-3 TYROBP	0	1	0	0	0	0	0	0	0	0	1	0	0	0	0	0	0	0	0	0	50	0	0	0	0	0	0	0	0	50	0	0	0	0	0	0	0	0
Nuclei	Homo sapiens	H200.1030	Non-neuronal	Oligo L1-6 OPALIN	0	0	0	0	0	0	1	0	0	0	1	0	0	0	0	0	0	0	0	0	0	0	0	0	0	50	0	0	0	50	0	0	0	0	0	0	0	0
Nuclei	Homo sapiens	H200.1030	Non-neuronal	Oligo L1-6 OPALIN	0	1	0	0	0	0	0	0	0	0	1	0	0	0	0	0	0	0	0	0	50	0	0	0	0	0	0	0	0	50	0	0	0	0	0	0	0	0
Nuclei	Homo sapiens	H200.1030	Non-neuronal	Micro L1-3 TYROBP	0	0	0	0	0	0	0	0	1	0	1	0	0	0	0	0	0	0	0	0	0	0	0	0	0	0	0	50	0	50	0	0	0	0	0	0	0	0
Nuclei	Homo sapiens	H200.1023	Non-neuronal	Oligo L1-6 OPALIN	1	0	0	0	0	0	0	0	0	0	1	0	0	0	0	0	0	0	0	50	0	0	0	0	0	0	0	0	0	50	0	0	0	0	0	0	0	0
Nuclei	Homo sapiens	H200.1023	Non-neuronal	Oligo L1-6 OPALIN	0	1	0	0	0	0	0	0	0	0	1	0	0	0	0	0	0	0	0	0	50	0	0	0	0	0	0	0	0	50	0	0	0	0	0	0	0	0
Nuclei	Homo sapiens	H200.1023	Non-neuronal	Oligo L1-6 OPALIN	0	0	0	0	0	0	0	1	0	0	1	0	0	0	0	0	0	0	0	0	0	0	0	0	0	0	50	0	0	50	0	0	0	0	0	0	0	0
Nuclei	Homo sapiens	H200.1030	Non-neuronal	Oligo L1-6 OPALIN	0	0	0	0	0	1	0	0	0	0	1	0	0	0	0	0	0	0	0	0	0	0	0	0	50	0	0	0	0	50	0	0	0	0	0	0	0	0
Nuclei	Homo sapiens	H200.1030	Non-neuronal	Astro L1-6 FGFR3 SLC14A1	0	0	0	0	0	0	1	0	0	0	1	0	0	0	0	0	0	0	0	0	0	0	0	0	0	50	0	0	0	50	0	0	0	0	0	0	0	0
Nuclei	Homo sapiens	H200.1023	Non-neuronal	Oligo L1-6 OPALIN	1	0	0	0	0	0	0	0	0	0	1	0	0	0	0	0	0	0	0	50	0	0	0	0	0	0	0	0	0	50	0	0	0	0	0	0	0	0
Nuclei	Homo sapiens	H200.1023	Non-neuronal	Oligo L1-6 OPALIN	1	0	0	0	0	0	0	0	0	0	1	0	0	0	0	0	0	0	0	50	0	0	0	0	0	0	0	0	0	50	0	0	0	0	0	0	0	0
Nuclei	Homo sapiens	H200.1023	Non-neuronal	Micro L1-3 TYROBP	1	0	0	0	0	0	0	0	0	0	1	0	0	0	0	0	0	0	0	50	0	0	0	0	0	0	0	0	0	50	0	0	0	0	0	0	0	0
Nuclei	Homo sapiens	H200.1030	Non-neuronal	Astro L1-6 FGFR3 SLC14A1	0	0	0	0	0	0	0	0	1	0	0	0	1	0	0	0	0	0	0	0	0	0	0	0	0	0	0	50	0	0	0	50	0	0	0	0	0	0
Nuclei	Homo sapiens	H200.1030	Non-neuronal	Oligo L1-6 OPALIN	1	0	0	0	0	0	0	0	0	0	0	0	1	0	0	0	0	0	0	50	0	0	0	0	0	0	0	0	0	0	0	50	0	0	0	0	0	0
Nuclei	Homo sapiens	H200.1023	Non-neuronal	OPC L1-6 PDGFRA	0	0	0	0	0	0	1	0	0	0	0	0	1	0	0	0	0	0	0	0	0	0	0	0	0	50	0	0	0	0	0	50	0	0	0	0	0	0
Nuclei	Homo sapiens	H200.1030	Non-neuronal	Astro L1-2 FGFR3 GFAP	0	0	0	0	0	0	0	1	0	0	0	0	0	1	0	0	0	0	0	0	0	0	0	0	0	0	50	0	0	0	0	0	50	0	0	0	0	0
Nuclei	Homo sapiens	H200.1023	Non-neuronal	Oligo L1-6 OPALIN	0	0	0	0	0	0	0	0	1	0	0	0	1	0	0	0	0	0	0	0	0	0	0	0	0	0	0	50	0	0	0	50	0	0	0	0	0	0
Nuclei	Homo sapiens	H200.1023	Non-neuronal	Oligo L1-6 OPALIN	0	0	0	0	0	0	0	0	1	0	0	0	0	1	0	0	0	0	0	0	0	0	0	0	0	0	0	50	0	0	0	0	50	0	0	0	0	0
Nuclei	Homo sapiens	H200.1030	Non-neuronal	Oligo L1-6 OPALIN	1	0	0	0	0	0	0	0	0	0	0	0	1	0	0	0	0	0	0	50	0	0	0	0	0	0	0	0	0	0	0	50	0	0	0	0	0	0
Nuclei	Homo sapiens	H200.1023	Non-neuronal	Astro L1-6 FGFR3 SLC14A1	0	149	0	0	0	0	549	0	0	0	0	626	0	0	0	0	0	0	0	0	11.2538	0	0	0	0	41.4653	0	0	0	0	47.281	0	0	0	0	0	0	0
Nuclei	Homo sapiens	H200.1023	Non-neuronal	Astro L1-6 FGFR3 SLC14A1	0	682	0	0	0	0	0	0	0	0	0	609	0	0	0	0	0	0	0	0	52.8273	0	0	0	0	0	0	0	0	0	47.1727	0	0	0	0	0	0	0
Nuclei	Homo sapiens	H200.1030	Non-neuronal	Astro L1-6 FGFR3 SLC14A1	0	0	0	0	0	0	435	0	0	0	0	361	0	0	0	0	0	0	0	0	0	0	0	0	0	54.6482	0	0	0	0	45.3518	0	0	0	0	0	0	0
Nuclei	Homo sapiens	H200.1030	Non-neuronal	Astro L1-6 FGFR3 SLC14A1	0	0	0	0	0	0	268	1	534	0	1	637	1	0	0	0	0	0	0	0	0	0	0	0	0	18.5853	0.0693481	37.0319	0	0.0693481	44.1748	0.0693481	0	0	0	0	0	0
Nuclei	Homo sapiens	H200.1030	Non-neuronal	Astro L1-6 FGFR3 SLC14A1	0	0	0	0	0	0	335	0	0	0	1	258	0	0	0	0	0	0	0	0	0	0	0	0	0	56.3973	0	0	0	0.16835	43.4343	0	0	0	0	0	0	0
Nuclei	Homo sapiens	H200.1030	Non-neuronal	Astro L1-6 FGFR3 SLC14A1	0	215	0	0	0	0	352	0	0	0	0	428	0	0	0	0	0	0	0	0	21.608	0	0	0	0	35.3769	0	0	0	0	43.0151	0	0	0	0	0	0	0
Nuclei	Homo sapiens	H200.1030	Non-neuronal	Astro L1-6 FGFR3 SLC14A1	0	251	0	0	0	0	850	0	0	0	0	823	0	0	0	0	0	0	0	0	13.0457	0	0	0	0	44.1788	0	0	0	0	42.7755	0	0	0	0	0	0	0
Nuclei	Homo sapiens	H200.1023	Non-neuronal	Astro L1-6 FGFR3 SLC14A1	0	880	0	0	0	0	0	1	0	0	1	639	0	0	0	0	0	0	0	0	57.8567	0	0	0	0	0	0.0657462	0	0	0.0657462	42.0118	0	0	0	0	0	0	0
Nuclei	Homo sapiens	H200.1023	Non-neuronal	Astro L1-6 FGFR3 SLC14A1	0	315	0	0	0	0	1	0	0	0	0	228	0	0	0	0	0	0	0	0	57.9044	0	0	0	0	0.183824	0	0	0	0	41.9118	0	0	0	0	0	0	0
Nuclei	Homo sapiens	H200.1023	Non-neuronal	Oligo L1-6 OPALIN	233	475	0	1922	0	0	0	813	89	1	6	0	2432	0	0	0	0	0	0	3.90219	7.95512	0	32.1889	0	0	0	13.6158	1.49054	0.0167476	0.100486	0	40.7302	0	0	0	0	0	0
Nuclei	Homo sapiens	H200.1030	Non-neuronal	Astro L1-6 FGFR3 SLC14A1	0	539	0	0	0	0	1894	0	1	0	2	1654	0	0	0	0	0	0	0	0	13.1785	0	0	0	0	46.3081	0	0.0244499	0	0.0488998	40.4401	0	0	0	0	0	0	0
Nuclei	Homo sapiens	H200.1030	Non-neuronal	OPC L1-6 PDGFRA	0	0	3	0	0	0	0	0	0	0	2	0	0	0	0	0	0	0	0	0	0	60	0	0	0	0	0	0	0	40	0	0	0	0	0	0	0	0
Nuclei	Homo sapiens	H200.1030	Non-neuronal	Oligo L1-6 OPALIN	0	0	0	0	0	0	1	2	0	0	0	0	2	0	0	0	0	0	0	0	0	0	0	0	0	20	40	0	0	0	0	40	0	0	0	0	0	0
Nuclei	Homo sapiens	H200.1030	Non-neuronal	Astro L1-6 FGFR3 SLC14A1	0	262	0	0	0	0	1	0	307	0	0	349	0	0	0	0	0	0	0	0	28.5092	0	0	0	0	0.108814	0	33.4059	0	0	37.9761	0	0	0	0	0	0	0
Nuclei	Homo sapiens	H200.1030	Non-neuronal	Astro L1-6 FGFR3 SLC14A1	0	111	0	0	0	0	137	0	0	0	0	150	0	0	0	0	0	0	0	0	27.8894	0	0	0	0	34.4221	0	0	0	0	37.6884	0	0	0	0	0	0	0
Nuclei	Homo sapiens	H200.1023	Non-neuronal	Astro L1-6 FGFR3 SLC14A1	0	873	0	0	0	0	0	1	0	0	0	503	0	0	0	0	0	0	0	0	63.3987	0	0	0	0	0	0.0726216	0	0	0	36.5287	0	0	0	0	0	0	0
Nuclei	Homo sapiens	H200.1030	Non-neuronal	Astro L1-6 FGFR3 SLC14A1	0	490	0	0	0	0	147	0	0	0	0	363	0	0	0	0	0	0	0	0	49	0	0	0	0	14.7	0	0	0	0	36.3	0	0	0	0	0	0	0
Nuclei	Homo sapiens	H200.1023	Non-neuronal	Astro L1-6 FGFR3 SLC14A1	0	0	0	0	0	0	910	0	0	0	1	510	0	0	0	0	0	0	0	0	0	0	0	0	0	64.0394	0	0	0	0.070373	35.8902	0	0	0	0	0	0	0
Nuclei	Homo sapiens	H200.1030	Non-neuronal	Astro L1-2 FGFR3 GFAP	0	8	0	0	0	0	1700	0	0	0	2	880	0	0	0	0	0	0	0	0	0.30888	0	0	0	0	65.6371	0	0	0	0.0772201	33.9768	0	0	0	0	0	0	0
Nuclei	Homo sapiens	H200.1023	Non-neuronal	OPC L1-6 PDGFRA	0	1	0	0	0	0	0	1	0	0	1	0	0	0	0	0	0	0	0	0	33.3333	0	0	0	0	0	33.3333	0	0	33.3333	0	0	0	0	0	0	0	0
Nuclei	Homo sapiens	H200.1030	Non-neuronal	Oligo L1-6 OPALIN	2	0	0	0	0	0	0	0	0	0	1	0	0	0	0	0	0	0	0	66.6667	0	0	0	0	0	0	0	0	0	33.3333	0	0	0	0	0	0	0	0
Nuclei	Homo sapiens	H200.1030	Non-neuronal	Oligo L1-6 OPALIN	1	0	0	0	0	0	0	0	1	0	0	0	1	0	0	0	0	0	0	33.3333	0	0	0	0	0	0	0	33.3333	0	0	0	33.3333	0	0	0	0	0	0
Nuclei	Homo sapiens	H200.1030	Non-neuronal	OPC L1-6 PDGFRA	0	49	0	0	0	0	228	0	0	0	0	130	0	0	0	0	0	0	0	0	12.0393	0	0	0	0	56.0197	0	0	0	0	31.941	0	0	0	0	0	0	0
Nuclei	Homo sapiens	H200.1030	Non-neuronal	Astro L1-6 FGFR3 SLC14A1	0	0	0	0	0	0	939	0	0	0	0	428	0	0	0	0	0	0	0	0	0	0	0	0	0	68.6906	0	0	0	0	31.3094	0	0	0	0	0	0	0
Nuclei	Homo sapiens	H200.1023	Non-neuronal	Astro L1-6 FGFR3 SLC14A1	0	542	0	0	0	0	1109	0	0	0	0	732	0	0	0	0	0	0	0	0	22.7444	0	0	0	0	46.538	0	0	0	0	30.7176	0	0	0	0	0	0	0
Nuclei	Homo sapiens	H200.1030	Non-neuronal	Astro L1-6 FGFR3 SLC14A1	3	0	0	0	1	0	668	1	0	0	0	276	0	0	0	0	0	0	0	0.316122	0	0	0	0.105374	0	70.3899	0.105374	0	0	0	29.0832	0	0	0	0	0	0	0
Nuclei	Homo sapiens	H200.1030	Non-neuronal	Astro L1-6 FGFR3 SLC14A1	97	0	0	0	0	0	737	0	0	0	0	317	0	0	0	0	0	0	0	8.42745	0	0	0	0	0	64.0313	0	0	0	0	27.5413	0	0	0	0	0	0	0
Nuclei	Homo sapiens	H200.1030	Non-neuronal	Oligo L1-6 OPALIN	894	0	0	1	1237	0	1193	73	508	0	0	0	1461	0	0	0	0	0	0	16.6574	0	0	0.0186324	23.0483	0	22.2284	1.36016	9.46525	0	0	0	27.2219	0	0	0	0	0	0
Nuclei	Homo sapiens	H200.1023	Non-neuronal	Astro L1-2 FGFR3 GFAP	0	2734	0	0	0	0	1236	0	0	0	0	1471	0	0	0	0	0	0	0	0	50.2481	0	0	0	0	22.7164	0	0	0	0	27.0355	0	0	0	0	0	0	0
Nuclei	Homo sapiens	H200.1023	Non-neuronal	Astro L1-2 FGFR3 GFAP	0	0	0	0	0	0	515	0	0	0	0	182	0	0	0	0	0	0	0	0	0	0	0	0	0	73.8881	0	0	0	0	26.1119	0	0	0	0	0	0	0
Nuclei	Homo sapiens	H200.1030	Non-neuronal	Astro L1-6 FGFR3 SLC14A1	0	263	0	0	0	0	17	0	0	0	0	96	0	0	0	0	0	0	0	0	69.9468	0	0	0	0	4.52128	0	0	0	0	25.5319	0	0	0	0	0	0	0
Nuclei	Homo sapiens	H200.1030	Non-neuronal	OPC L1-6 PDGFRA	0	0	3	0	0	0	0	0	0	0	1	0	0	0	0	0	0	0	0	0	0	75	0	0	0	0	0	0	0	25	0	0	0	0	0	0	0	0
Nuclei	Homo sapiens	H200.1030	Non-neuronal	Astro L1-6 FGFR3 SLC14A1	0	113	0	0	0	0	273	0	0	0	0	128	0	0	0	0	0	0	0	0	21.9844	0	0	0	0	53.1128	0	0	0	0	24.9027	0	0	0	0	0	0	0
Nuclei	Homo sapiens	H200.1030	Non-neuronal	Astro L1-6 FGFR3 SLC14A1	0	810	0	0	0	0	2080	0	0	0	0	912	0	0	0	0	0	0	0	0	21.3046	0	0	0	0	54.708	0	0	0	0	23.9874	0	0	0	0	0	0	0
Nuclei	Homo sapiens	H200.1023	Non-neuronal	Astro L1-6 FGFR3 SLC14A1	0	24	0	0	0	0	138	0	0	0	1	49	0	0	0	0	0	0	0	0	11.3208	0	0	0	0	65.0943	0	0	0	0.471698	23.1132	0	0	0	0	0	0	0
Nuclei	Homo sapiens	H200.1023	Non-neuronal	Astro L1-6 FGFR3 SLC14A1	0	612	0	0	0	0	134	0	0	0	0	217	0	0	0	0	0	0	0	0	63.5514	0	0	0	0	13.9148	0	0	0	0	22.5337	0	0	0	0	0	0	0
Nuclei	Homo sapiens	H200.1030	Non-neuronal	Astro L1-6 FGFR3 SLC14A1	0	0	0	0	0	0	7	0	0	0	2	0	0	0	0	0	0	0	0	0	0	0	0	0	0	77.7778	0	0	0	22.2222	0	0	0	0	0	0	0	0
Nuclei	Homo sapiens	H200.1030	Non-neuronal	Oligo L1-6 OPALIN	1	0	0	0	0	0	1	2	3	1	0	0	1	0	0	0	0	0	0	11.1111	0	0	0	0	0	11.1111	22.2222	33.3333	11.1111	0	0	11.1111	0	0	0	0	0	0
Nuclei	Homo sapiens	H200.1023	Non-neuronal	Astro L1-2 FGFR3 GFAP	0	1330	0	0	0	0	99	0	0	0	0	401	0	0	0	0	0	0	0	0	72.6776	0	0	0	0	5.40984	0	0	0	0	21.9126	0	0	0	0	0	0	0
Nuclei	Homo sapiens	H200.1030	Non-neuronal	Oligo L1-6 OPALIN	2	0	0	0	0	0	2	0	0	0	0	0	1	0	0	0	0	0	0	40	0	0	0	0	0	40	0	0	0	0	0	20	0	0	0	0	0	0
Nuclei	Homo sapiens	H200.1030	Non-neuronal	OPC L1-6 PDGFRA	1	0	0	0	1	0	0	0	2	0	0	0	1	0	0	0	0	0	0	20	0	0	0	20	0	0	0	40	0	0	0	20	0	0	0	0	0	0
Nuclei	Homo sapiens	H200.1023	Non-neuronal	Oligo L1-6 OPALIN	0	0	0	5	1295	0	0	418	0	195	2	0	219	0	0	0	0	0	0	0	0	0	0.234302	60.6842	0	0	19.5876	0	9.13777	0.0937207	0	10.2624	0	0	0	0	0	0
Nuclei	Homo sapiens	H200.1023	Non-neuronal	Astro L1-6 FGFR3 SLC14A1	0	794	0	0	0	0	1076	0	1	0	0	440	0	0	0	0	0	0	0	0	34.3574	0	0	0	0	46.5599	0	0.0432713	0	0	19.0394	0	0	0	0	0	0	0
Nuclei	Homo sapiens	H200.1030	Non-neuronal	Astro L1-6 FGFR3 SLC14A1	0	0	0	0	0	0	175	1	0	0	0	41	0	0	0	0	0	0	0	0	0	0	0	0	0	80.6452	0.460829	0	0	0	18.894	0	0	0	0	0	0	0
Nuclei	Homo sapiens	H200.1030	Non-neuronal	OPC L1-6 PDGFRA	3	0	7	1	0	0	1	0	1	0	0	0	3	0	0	0	0	0	0	18.75	0	43.75	6.25	0	0	6.25	0	6.25	0	0	0	18.75	0	0	0	0	0	0
Nuclei	Homo sapiens	H200.1030	Non-neuronal	Oligo L1-6 OPALIN	38	0	0	0	0	0	0	3	0	0	1	0	8	0	0	0	0	0	0	76	0	0	0	0	0	0	6	0	0	2	0	16	0	0	0	0	0	0
Nuclei	Homo sapiens	H200.1023	Non-neuronal	Astro L1-6 FGFR3 SLC14A1	0	1901	0	0	0	0	0	0	0	0	1	407	0	0	0	0	0	0	0	0	82.33	0	0	0	0	0	0	0	0	0.0433088	17.6267	0	0	0	0	0	0	0
Nuclei	Homo sapiens	H200.1030	Non-neuronal	OPC L1-6 PDGFRA	0	1	0	1	0	0	1	1	1	0	0	0	1	0	0	0	0	0	0	0	16.6667	0	16.6667	0	0	16.6667	16.6667	16.6667	0	0	0	16.6667	0	0	0	0	0	0
Nuclei	Homo sapiens	H200.1030	Non-neuronal	Micro L1-3 TYROBP	3	0	0	0	0	0	1	0	1	0	0	0	1	0	0	0	0	0	0	50	0	0	0	0	0	16.6667	0	16.6667	0	0	0	16.6667	0	0	0	0	0	0
Nuclei	Homo sapiens	H200.1023	Non-neuronal	Astro L1-6 FGFR3 SLC14A1	0	505	0	1151	0	0	0	0	0	0	0	319	0	0	0	0	0	0	0	0	25.5696	0	58.2785	0	0	0	0	0	0	0	16.1519	0	0	0	0	0	0	0
Nuclei	Homo sapiens	H200.1030	Non-neuronal	Astro L1-6 FGFR3 SLC14A1	0	23	0	0	0	0	2	1	0	0	0	5	0	0	0	0	0	0	0	0	74.1935	0	0	0	0	6.45161	3.22581	0	0	0	16.129	0	0	0	0	0	0	0
Nuclei	Homo sapiens	H200.1030	Non-neuronal	Astro L1-6 FGFR3 SLC14A1	0	212	0	0	0	0	0	1193	0	37	0	0	228	0	0	0	0	0	0	0	12.6946	0	0	0	0	0	71.4371	0	2.21557	0	0	13.6527	0	0	0	0	0	0
Nuclei	Homo sapiens	H200.1023	Non-neuronal	OPC L1-6 PDGFRA	0	0	0	0	0	0	0	12	0	0	2	0	0	0	0	0	0	0	0	0	0	0	0	0	0	0	85.7143	0	0	14.2857	0	0	0	0	0	0	0	0
Nuclei	Homo sapiens	H200.1030	Non-neuronal	Astro L1-6 FGFR3 SLC14A1	0	471	0	0	0	0	1288	0	0	0	0	290	0	0	0	0	0	0	0	0	22.9868	0	0	0	0	62.8599	0	0	0	0	14.1532	0	0	0	0	0	0	0
Nuclei	Homo sapiens	H200.1030	Non-neuronal	Astro L1-6 FGFR3 SLC14A1	0	548	0	0	0	0	169	0	0	0	0	111	0	0	0	0	0	0	0	0	66.1836	0	0	0	0	20.4106	0	0	0	0	13.4058	0	0	0	0	0	0	0
Nuclei	Homo sapiens	H200.1030	Non-neuronal	Astro L1-6 FGFR3 SLC14A1	0	715	0	371	0	0	682	0	0	0	0	217	33	0	0	0	0	0	0	0	35.4311	0	18.3845	0	0	33.7958	0	0	0	0	10.7532	1.63528	0	0	0	0	0	0
Nuclei	Homo sapiens	H200.1023	Non-neuronal	Astro L1-6 FGFR3 SLC14A1	0	453	0	0	0	0	1714	0	0	0	0	282	0	0	0	0	0	0	0	0	18.4973	0	0	0	0	69.9878	0	0	0	0	11.5149	0	0	0	0	0	0	0
Nuclei	Homo sapiens	H200.1030	Non-neuronal	Astro L1-6 FGFR3 SLC14A1	0	764	0	0	0	0	765	0	0	0	0	188	0	0	0	0	0	0	0	0	44.4962	0	0	0	0	44.5545	0	0	0	0	10.9493	0	0	0	0	0	0	0
Nuclei	Homo sapiens	H200.1023	Non-neuronal	Astro L1-6 FGFR3 SLC14A1	1	1	0	0	0	0	1999	0	0	0	0	237	0	0	0	0	0	0	0	0.0446828	0.0446828	0	0	0	0	89.3208	0	0	0	0	10.5898	0	0	0	0	0	0	0
Nuclei	Homo sapiens	H200.1023	Non-neuronal	Astro L1-6 FGFR3 SLC14A1	1	187	0	0	0	0	965	0	0	0	0	135	0	0	0	0	0	0	0	0.0776398	14.5186	0	0	0	0	74.9224	0	0	0	0	10.4814	0	0	0	0	0	0	0
Nuclei	Homo sapiens	H200.1030	Non-neuronal	Oligo L1-6 OPALIN	123	235	0	0	0	0	255	0	0	68	0	0	0	0	0	0	0	0	0	18.0617	34.5081	0	0	0	0	37.4449	0	0	9.98532	0	0	0	0	0	0	0	0	0
Nuclei	Homo sapiens	H200.1030	Non-neuronal	Astro L1-6 FGFR3 SLC14A1	0	77	0	0	0	0	6	0	0	0	0	9	0	0	0	0	0	0	0	0	83.6957	0	0	0	0	6.52174	0	0	0	0	9.78261	0	0	0	0	0	0	0
Nuclei	Homo sapiens	H200.1030	Non-neuronal	Astro L1-6 FGFR3 SLC14A1	0	1240	0	0	0	0	1177	0	0	0	0	261	0	0	0	0	0	0	0	0	46.3032	0	0	0	0	43.9507	0	0	0	0	9.74608	0	0	0	0	0	0	0
Nuclei	Homo sapiens	H200.1023	Non-neuronal	Astro L1-6 FGFR3 SLC14A1	0	536	0	0	0	0	4	0	0	0	0	58	0	0	0	0	0	0	0	0	89.6321	0	0	0	0	0.668896	0	0	0	0	9.699	0	0	0	0	0	0	0
Nuclei	Homo sapiens	H200.1030	Non-neuronal	OPC L1-6 PDGFRA	0	113	0	229	0	0	817	0	10	0	0	119	0	0	0	0	0	0	0	0	8.77329	0	17.7795	0	0	63.4317	0	0.776398	0	0	9.23913	0	0	0	0	0	0	0
Nuclei	Homo sapiens	H200.1023	Non-neuronal	Astro L1-6 FGFR3 SLC14A1	0	197	0	0	0	0	424	0	0	0	0	59	2	0	0	0	0	0	0	0	28.8856	0	0	0	0	62.1701	0	0	0	0	8.65103	0.293255	0	0	0	0	0	0
Nuclei	Homo sapiens	H200.1030	Non-neuronal	OPC L1-6 PDGFRA	0	0	0	0	0	0	0	0	11	0	1	0	0	0	0	0	0	0	0	0	0	0	0	0	0	0	0	91.6667	0	8.33333	0	0	0	0	0	0	0	0
Nuclei	Homo sapiens	H200.1030	Non-neuronal	OPC L1-6 PDGFRA	0	0	0	0	1	0	0	2	1571	101	0	0	32	0	0	0	0	0	0	0	0	0	0	0.0585823	0	0	0.117165	92.0328	5.91681	0	0	1.87463	0	0	0	0	0	0
Nuclei	Homo sapiens	H200.1023	Non-neuronal	Oligo L1-6 OPALIN	1007	1528	0	0	88	0	585	0	9	262	0	0	4	0	0	0	0	0	0	28.9119	43.8702	0	0	2.52656	0	16.7959	0	0.258398	7.52225	0	0	0.114844	0	0	0	0	0	0
Nuclei	Homo sapiens	H200.1030	Non-neuronal	Astro L1-2 FGFR3 GFAP	0	1323	0	0	0	0	308	0	0	0	0	134	0	0	0	0	0	0	0	0	74.9575	0	0	0	0	17.4504	0	0	0	0	7.59207	0	0	0	0	0	0	0
Nuclei	Homo sapiens	H200.1030	Non-neuronal	Astro L1-6 FGFR3 SLC14A1	0	1005	0	0	0	0	1830	0	0	0	2	190	0	0	0	0	0	0	0	0	33.2012	0	0	0	0	60.4559	0	0	0	0.066072	6.27684	0	0	0	0	0	0	0
Nuclei	Homo sapiens	H200.1023	Non-neuronal	Astro L1-6 FGFR3 SLC14A1	0	358	0	0	0	0	2311	0	0	0	0	173	0	0	0	0	0	0	0	0	12.5968	0	0	0	0	81.316	0	0	0	0	6.08726	0	0	0	0	0	0	0
Nuclei	Homo sapiens	H200.1023	Non-neuronal	Astro L1-6 FGFR3 SLC14A1	0	16	0	1	0	0	0	0	1	0	1	0	0	0	0	0	0	0	0	0	84.2105	0	5.26316	0	0	0	0	5.26316	0	5.26316	0	0	0	0	0	0	0	0
Nuclei	Homo sapiens	H200.1030	Non-neuronal	Astro L1-6 FGFR3 SLC14A1	0	0	0	0	0	0	1029	0	0	0	0	53	0	0	0	0	0	0	0	0	0	0	0	0	0	95.1017	0	0	0	0	4.89834	0	0	0	0	0	0	0
Nuclei	Homo sapiens	H200.1023	Non-neuronal	Astro L1-2 FGFR3 GFAP	454	674	0	0	0	0	0	0	0	0	0	55	0	0	0	0	0	0	0	38.377	56.9738	0	0	0	0	0	0	0	0	0	4.6492	0	0	0	0	0	0	0
Nuclei	Homo sapiens	H200.1023	Non-neuronal	OPC L1-6 PDGFRA	0	0	20	1	0	0	0	0	0	0	1	0	0	0	0	0	0	0	0	0	0	90.9091	4.54545	0	0	0	0	0	0	4.54545	0	0	0	0	0	0	0	0
Nuclei	Homo sapiens	H200.1030	Non-neuronal	Astro L1-6 FGFR3 SLC14A1	0	3284	0	0	0	0	184	0	0	0	1	155	0	0	0	0	0	0	0	0	90.6181	0	0	0	0	5.07726	0	0	0	0.0275938	4.27704	0	0	0	0	0	0	0
Nuclei	Homo sapiens	H200.1030	Non-neuronal	Astro L1-6 FGFR3 SLC14A1	1	29	0	0	0	0	15	0	0	0	0	0	2	0	0	0	0	0	0	2.12766	61.7021	0	0	0	0	31.9149	0	0	0	0	0	4.25532	0	0	0	0	0	0
Nuclei	Homo sapiens	H200.1030	Non-neuronal	Astro L1-6 FGFR3 SLC14A1	0	0	0	0	0	0	429	0	0	0	0	19	0	0	0	0	0	0	0	0	0	0	0	0	0	95.7589	0	0	0	0	4.24107	0	0	0	0	0	0	0
Nuclei	Homo sapiens	H200.1030	Non-neuronal	Astro L1-6 FGFR3 SLC14A1	2	231	0	477	0	0	1177	0	0	0	1	82	0	0	0	0	0	0	0	0.101523	11.7259	0	24.2132	0	0	59.7462	0	0	0	0.0507614	4.16244	0	0	0	0	0	0	0
Nuclei	Homo sapiens	H200.1023	Non-neuronal	Astro L1-6 FGFR3 SLC14A1	0	712	0	0	0	0	12	0	0	0	1	28	0	0	0	0	0	0	0	0	94.5551	0	0	0	0	1.59363	0	0	0	0.132802	3.71846	0	0	0	0	0	0	0
Nuclei	Homo sapiens	H200.1030	Non-neuronal	Oligo L1-6 OPALIN	0	0	0	0	0	0	0	0	161	0	0	5	0	0	0	0	0	0	0	0	0	0	0	0	0	0	0	96.988	0	0	3.01205	0	0	0	0	0	0	0
Nuclei	Homo sapiens	H200.1023	Non-neuronal	Astro L1-2 FGFR3 GFAP	0	35	0	0	0	0	0	0	0	0	1	0	0	0	0	0	0	0	0	0	97.2222	0	0	0	0	0	0	0	0	2.77778	0	0	0	0	0	0	0	0
Nuclei	Homo sapiens	H200.1023	Non-neuronal	Astro L1-6 FGFR3 SLC14A1	0	0	0	0	0	0	72	0	0	0	2	0	0	0	0	0	0	0	0	0	0	0	0	0	0	97.2973	0	0	0	2.7027	0	0	0	0	0	0	0	0
Nuclei	Homo sapiens	H200.1030	Non-neuronal	Astro L1-6 FGFR3 SLC14A1	0	0	0	0	0	0	131	0	0	0	0	3	0	0	0	0	0	0	0	0	0	0	0	0	0	97.7612	0	0	0	0	2.23881	0	0	0	0	0	0	0
Nuclei	Homo sapiens	H200.1030	Non-neuronal	Oligo L1-6 OPALIN	0	0	0	0	0	0	0	44	0	0	0	1	0	0	0	0	0	0	0	0	0	0	0	0	0	0	97.7778	0	0	0	2.22222	0	0	0	0	0	0	0
Nuclei	Homo sapiens	H200.1030	Non-neuronal	Astro L1-6 FGFR3 SLC14A1	1	0	0	0	0	0	90	0	0	0	1	0	0	0	0	0	0	0	0	1.08696	0	0	0	0	0	97.8261	0	0	0	1.08696	0	0	0	0	0	0	0	0
Nuclei	Homo sapiens	H200.1023	Non-neuronal	Oligo L1-6 OPALIN	0	97	0	0	0	0	0	0	0	0	0	0	1	0	0	0	0	0	0	0	98.9796	0	0	0	0	0	0	0	0	0	0	1.02041	0	0	0	0	0	0
Nuclei	Homo sapiens	H200.1030	Non-neuronal	Astro L1-6 FGFR3 SLC14A1	1	98	0	1	0	0	131	0	0	0	0	1	0	1	0	0	0	0	0	0.429185	42.0601	0	0.429185	0	0	56.2232	0	0	0	0	0.429185	0	0.429185	0	0	0	0	0
Nuclei	Homo sapiens	H200.1023	Non-neuronal	Astro L1-6 FGFR3 SLC14A1	0	475	0	0	0	0	0	0	0	0	4	0	0	0	0	0	0	0	0	0	99.1649	0	0	0	0	0	0	0	0	0.835073	0	0	0	0	0	0	0	0
Nuclei	Homo sapiens	H200.1023	Non-neuronal	OPC L1-6 PDGFRA	0	0	0	0	0	0	791	0	0	0	5	0	0	0	0	0	0	0	0	0	0	0	0	0	0	99.3719	0	0	0	0.628141	0	0	0	0	0	0	0	0
Nuclei	Homo sapiens	H200.1023	Non-neuronal	OPC L1-6 PDGFRA	0	0	0	0	0	0	317	0	0	0	2	0	0	0	0	0	0	0	0	0	0	0	0	0	0	99.373	0	0	0	0.626959	0	0	0	0	0	0	0	0
Nuclei	Homo sapiens	H200.1030	Non-neuronal	Astro L1-6 FGFR3 SLC14A1	0	0	0	0	0	0	160	0	0	0	1	0	0	0	0	0	0	0	0	0	0	0	0	0	0	99.3789	0	0	0	0.621118	0	0	0	0	0	0	0	0
Nuclei	Homo sapiens	H200.1030	Non-neuronal	Astro L1-6 FGFR3 SLC14A1	0	193	0	0	0	0	212	0	0	0	2	0	0	0	0	0	0	0	0	0	47.4201	0	0	0	0	52.0885	0	0	0	0.4914	0	0	0	0	0	0	0	0
Nuclei	Homo sapiens	H200.1030	Non-neuronal	Astro L1-6 FGFR3 SLC14A1	1	63	0	3	0	0	138	1	0	0	0	0	1	0	0	0	0	0	0	0.483092	30.4348	0	1.44928	0	0	66.6667	0.483092	0	0	0	0	0.483092	0	0	0	0	0	0
Nuclei	Homo sapiens	H200.1030	Non-neuronal	OPC L1-6 PDGFRA	0	11	199	0	0	0	0	0	0	0	0	0	0	1	0	0	0	0	0	0	5.21327	94.3128	0	0	0	0	0	0	0	0	0	0	0.473934	0	0	0	0	0
Nuclei	Homo sapiens	H200.1030	Non-neuronal	OPC L1-6 PDGFRA	0	0	423	0	0	0	0	0	0	0	2	0	0	0	0	0	0	0	0	0	0	99.5294	0	0	0	0	0	0	0	0.470588	0	0	0	0	0	0	0	0
Nuclei	Homo sapiens	H200.1023	Non-neuronal	Astro L1-6 FGFR3 SLC14A1	0	1257	0	0	0	0	25	0	0	0	0	6	0	0	0	0	0	0	0	0	97.5932	0	0	0	0	1.94099	0	0	0	0	0.465839	0	0	0	0	0	0	0
Nuclei	Homo sapiens	H200.1030	Non-neuronal	Astro L1-6 FGFR3 SLC14A1	0	2	0	0	0	0	227	0	0	0	1	0	0	0	0	0	0	0	0	0	0.869565	0	0	0	0	98.6957	0	0	0	0.434783	0	0	0	0	0	0	0	0
Nuclei	Homo sapiens	H200.1030	Non-neuronal	Astro L1-6 FGFR3 SLC14A1	0	0	0	0	0	0	951	0	0	0	4	0	0	0	0	0	0	0	0	0	0	0	0	0	0	99.5812	0	0	0	0.418848	0	0	0	0	0	0	0	0
Nuclei	Homo sapiens	H200.1023	Non-neuronal	Astro L1-2 FGFR3 GFAP	0	238	0	0	0	0	0	0	0	0	0	0	1	0	0	0	0	0	0	0	99.5816	0	0	0	0	0	0	0	0	0	0	0.41841	0	0	0	0	0	0
Nuclei	Homo sapiens	H200.1030	Non-neuronal	Astro L1-6 FGFR3 SLC14A1	0	84	0	0	0	0	156	0	0	0	0	1	0	0	0	0	0	0	0	0	34.8548	0	0	0	0	64.7303	0	0	0	0	0.414938	0	0	0	0	0	0	0
Nuclei	Homo sapiens	H200.1030	Non-neuronal	Astro L1-2 FGFR3 GFAP	0	492	0	0	0	0	0	0	0	0	2	0	0	0	0	0	0	0	0	0	99.5951	0	0	0	0	0	0	0	0	0.404858	0	0	0	0	0	0	0	0
Nuclei	Homo sapiens	H200.1030	Non-neuronal	Astro L1-2 FGFR3 GFAP	0	0	0	0	0	0	500	0	0	0	2	0	0	0	0	0	0	0	0	0	0	0	0	0	0	99.6016	0	0	0	0.398406	0	0	0	0	0	0	0	0
Nuclei	Homo sapiens	H200.1030	Non-neuronal	Oligo L1-6 OPALIN	0	0	0	0	0	0	522	1	0	2	0	0	0	0	0	0	0	0	0	0	0	0	0	0	0	99.4286	0.190476	0	0.380952	0	0	0	0	0	0	0	0	0
Nuclei	Homo sapiens	H200.1023	Non-neuronal	OPC L1-6 PDGFRA	0	0	0	0	0	0	294	0	0	0	1	0	0	0	0	0	0	0	0	0	0	0	0	0	0	99.661	0	0	0	0.338983	0	0	0	0	0	0	0	0
Nuclei	Homo sapiens	H200.1030	Non-neuronal	OPC L1-6 PDGFRA	0	0	9	0	0	0	0	0	1622	0	5	0	0	0	0	0	0	0	0	0	0	0.550122	0	0	0	0	0	99.1443	0	0.305623	0	0	0	0	0	0	0	0
Nuclei	Homo sapiens	H200.1030	Non-neuronal	Oligo L1-6 OPALIN	1	0	0	0	0	0	0	2	687	0	0	1	1	0	0	0	0	0	0	0.144509	0	0	0	0	0	0	0.289017	99.2775	0	0	0.144509	0.144509	0	0	0	0	0	0
Nuclei	Homo sapiens	H200.1030	Non-neuronal	OPC L1-6 PDGFRA	0	1	0	0	0	0	0	0	349	0	0	0	1	0	0	0	0	0	0	0	0.2849	0	0	0	0	0	0	99.4302	0	0	0	0.2849	0	0	0	0	0	0
Nuclei	Homo sapiens	H200.1023	Non-neuronal	Astro L1-2 FGFR3 GFAP	0	635	0	0	0	0	802	0	0	0	0	4	0	0	0	0	0	0	0	0	44.0666	0	0	0	0	55.6558	0	0	0	0	0.277585	0	0	0	0	0	0	0
Nuclei	Homo sapiens	H200.1023	Non-neuronal	Astro L1-6 FGFR3 SLC14A1	0	0	0	0	0	0	1919	0	0	0	0	5	0	0	0	0	0	0	0	0	0	0	0	0	0	99.7401	0	0	0	0	0.259875	0	0	0	0	0	0	0
Nuclei	Homo sapiens	H200.1030	Non-neuronal	OPC L1-6 PDGFRA	0	0	0	0	0	0	387	0	0	0	0	0	1	0	0	0	0	0	0	0	0	0	0	0	0	99.7423	0	0	0	0	0	0.257732	0	0	0	0	0	0
Nuclei	Homo sapiens	H200.1023	Non-neuronal	Astro L1-2 FGFR3 GFAP	0	392	0	0	0	0	0	0	0	0	1	0	0	0	0	0	0	0	0	0	99.7455	0	0	0	0	0	0	0	0	0.254453	0	0	0	0	0	0	0	0
Nuclei	Homo sapiens	H200.1030	Non-neuronal	Oligo L1-6 OPALIN	0	391	0	0	1	0	0	0	2	0	0	0	0	1	0	0	0	0	0	0	98.9873	0	0	0.253165	0	0	0	0.506329	0	0	0	0	0.253165	0	0	0	0	0
Nuclei	Homo sapiens	H200.1030	Non-neuronal	OPC L1-6 PDGFRA	0	0	422	0	0	0	0	0	0	0	1	0	0	0	0	0	0	0	0	0	0	99.7636	0	0	0	0	0	0	0	0.236407	0	0	0	0	0	0	0	0
Nuclei	Homo sapiens	H200.1030	Non-neuronal	OPC L1-6 PDGFRA	1	0	381	0	0	0	47	0	0	0	1	0	0	0	0	0	0	0	0	0.232558	0	88.6047	0	0	0	10.9302	0	0	0	0.232558	0	0	0	0	0	0	0	0
Nuclei	Homo sapiens	H200.1030	Non-neuronal	Astro L1-2 FGFR3 GFAP	0	0	0	0	0	0	429	0	0	0	1	0	0	0	0	0	0	0	0	0	0	0	0	0	0	99.7674	0	0	0	0.232558	0	0	0	0	0	0	0	0
Nuclei	Homo sapiens	H200.1023	Non-neuronal	Astro L1-6 FGFR3 SLC14A1	0	0	0	0	0	0	577	0	0	0	1	0	0	0	0	0	0	0	0	0	0	0	0	0	0	99.827	0	0	0	0.17301	0	0	0	0	0	0	0	0
Nuclei	Homo sapiens	H200.1023	Non-neuronal	OPC L1-6 PDGFRA	0	0	0	0	0	0	0	1163	0	0	2	0	0	0	0	0	0	0	0	0	0	0	0	0	0	0	99.8283	0	0	0.171674	0	0	0	0	0	0	0	0
Nuclei	Homo sapiens	H200.1030	Non-neuronal	OPC L1-6 PDGFRA	0	0	0	0	0	0	591	0	0	0	1	0	0	0	0	0	0	0	1	0	0	0	0	0	0	99.6627	0	0	0	0.168634	0	0	0	0	0	0	0	0.168634
Nuclei	Homo sapiens	H200.1023	Non-neuronal	Astro L1-6 FGFR3 SLC14A1	0	0	0	0	0	0	585	0	32	0	1	0	0	0	0	0	0	0	0	0	0	0	0	0	0	94.6602	0	5.17799	0	0.161812	0	0	0	0	0	0	0	0
Nuclei	Homo sapiens	H200.1023	Non-neuronal	Astro L1-2 FGFR3 GFAP	0	611	0	0	0	0	1434	0	0	0	3	0	0	0	0	0	0	0	0	0	29.834	0	0	0	0	70.0195	0	0	0	0.146484	0	0	0	0	0	0	0	0
Nuclei	Homo sapiens	H200.1023	Non-neuronal	Astro L1-2 FGFR3 GFAP	1	0	0	0	0	0	754	0	4	0	1	0	0	0	0	0	0	0	0	0.131579	0	0	0	0	0	99.2105	0	0.526316	0	0.131579	0	0	0	0	0	0	0	0
Nuclei	Homo sapiens	H200.1023	Non-neuronal	Astro L1-6 FGFR3 SLC14A1	0	88	0	0	0	0	709	0	0	0	1	0	0	0	0	0	0	0	0	0	11.0276	0	0	0	0	88.8471	0	0	0	0.125313	0	0	0	0	0	0	0	0
Nuclei	Homo sapiens	H200.1023	Non-neuronal	Astro L1-2 FGFR3 GFAP	0	0	0	0	0	0	1649	0	0	1	1	0	0	0	0	0	0	0	0	0	0	0	0	0	0	99.8789	0	0	0.0605694	0.0605694	0	0	0	0	0	0	0	0
Nuclei	Homo sapiens	H200.1030	Non-neuronal	Astro L1-6 FGFR3 SLC14A1	0	680	0	0	0	0	205	0	0	0	1	0	0	0	0	0	0	0	0	0	76.7494	0	0	0	0	23.1377	0	0	0	0.112867	0	0	0	0	0	0	0	0
Nuclei	Homo sapiens	H200.1030	Non-neuronal	OPC L1-6 PDGFRA	0	0	0	0	0	0	0	981	0	0	1	0	0	0	0	0	0	0	0	0	0	0	0	0	0	0	99.8982	0	0	0.101833	0	0	0	0	0	0	0	0
Nuclei	Homo sapiens	H200.1023	Non-neuronal	OPC L1-6 PDGFRA	0	0	0	0	0	0	0	1172	0	0	1	0	0	0	0	0	0	0	0	0	0	0	0	0	0	0	99.9147	0	0	0.0852515	0	0	0	0	0	0	0	0
Nuclei	Homo sapiens	H200.1023	Non-neuronal	Astro L1-2 FGFR3 GFAP	0	293	0	0	0	0	910	0	0	1	0	0	0	0	0	0	0	0	0	0	24.3355	0	0	0	0	75.5814	0	0	0.0830565	0	0	0	0	0	0	0	0	0
Nuclei	Homo sapiens	H200.1030	Non-neuronal	OPC L1-6 PDGFRA	0	0	0	0	0	0	1244	0	0	0	1	0	0	0	0	0	0	0	0	0	0	0	0	0	0	99.9197	0	0	0	0.0803213	0	0	0	0	0	0	0	0
Nuclei	Homo sapiens	H200.1023	Non-neuronal	Oligo L1-6 OPALIN	651	1	0	0	453	0	0	0	1473	0	1	0	0	1	0	0	0	0	0	25.2326	0.0387597	0	0	17.5581	0	0	0	57.093	0	0.0387597	0	0	0.0387597	0	0	0	0	0
Nuclei	Homo sapiens	H200.1030	Non-neuronal	Astro L1-6 FGFR3 SLC14A1	0	781	0	0	0	0	406	172	0	0	1	0	0	0	0	0	0	0	0	0	57.4265	0	0	0	0	29.8529	12.6471	0	0	0.0735294	0	0	0	0	0	0	0	0
Nuclei	Homo sapiens	H200.1023	Non-neuronal	Astro L1-6 FGFR3 SLC14A1	0	2051	0	0	0	0	720	0	0	0	2	0	0	0	0	0	0	0	0	0	73.9632	0	0	0	0	25.9647	0	0	0	0.0721241	0	0	0	0	0	0	0	0
Nuclei	Homo sapiens	H200.1023	Non-neuronal	Astro L1-6 FGFR3 SLC14A1	0	488	0	0	1	0	1190	0	0	0	0	0	0	1	0	0	0	0	0	0	29.0476	0	0	0.0595238	0	70.8333	0	0	0	0	0	0	0.0595238	0	0	0	0	0
Nuclei	Homo sapiens	H200.1030	Non-neuronal	Astro L1-6 FGFR3 SLC14A1	1671	0	2	80	0	0	0	2	0	0	0	0	1	0	0	0	0	0	0	95.1595	0	0.113895	4.55581	0	0	0	0.113895	0	0	0	0	0.0569476	0	0	0	0	0	0
Nuclei	Homo sapiens	H200.1023	Non-neuronal	Astro L1-6 FGFR3 SLC14A1	0	592	0	0	0	0	1579	0	0	0	1	0	0	0	0	0	0	0	0	0	27.256	0	0	0	0	72.698	0	0	0	0.0460405	0	0	0	0	0	0	0	0
Nuclei	Homo sapiens	H200.1030	Non-neuronal	Astro L1-2 FGFR3 GFAP	0	0	0	0	0	0	2227	0	0	0	0	1	0	0	0	0	0	0	0	0	0	0	0	0	0	99.9551	0	0	0	0	0.0448833	0	0	0	0	0	0	0
Nuclei	Homo sapiens	H200.1030	Non-neuronal	Oligo L1-6 OPALIN	0	0	0	0	0	0	0	1	0	0	0	0	0	0	0	0	0	0	0	0	0	0	0	0	0	0	100	0	0	0	0	0	0	0	0	0	0	0
Nuclei	Homo sapiens	H200.1030	Non-neuronal	Oligo L1-6 OPALIN	0	0	0	0	0	0	1	0	0	0	0	0	0	0	0	0	0	0	0	0	0	0	0	0	0	100	0	0	0	0	0	0	0	0	0	0	0	0
Nuclei	Homo sapiens	H200.1030	Non-neuronal	Oligo L1-6 OPALIN	1	0	0	0	0	0	0	0	0	0	0	0	0	0	0	0	0	0	0	100	0	0	0	0	0	0	0	0	0	0	0	0	0	0	0	0	0	0
Nuclei	Homo sapiens	H200.1030	Non-neuronal	Oligo L1-6 OPALIN	0	0	0	1	0	0	0	0	0	0	0	0	0	0	0	0	0	0	0	0	0	0	100	0	0	0	0	0	0	0	0	0	0	0	0	0	0	0
Nuclei	Homo sapiens	H200.1030	Non-neuronal	OPC L1-6 PDGFRA	0	1	0	0	0	0	0	0	0	0	0	0	0	0	0	0	0	0	0	0	100	0	0	0	0	0	0	0	0	0	0	0	0	0	0	0	0	0
Nuclei	Homo sapiens	H200.1030	Non-neuronal	OPC L1-6 PDGFRA	0	1	0	0	0	0	0	0	0	0	0	0	0	0	0	0	0	0	0	0	100	0	0	0	0	0	0	0	0	0	0	0	0	0	0	0	0	0
Nuclei	Homo sapiens	H200.1030	Non-neuronal	Oligo L1-6 OPALIN	0	0	0	1	0	0	0	0	0	0	0	0	0	0	0	0	0	0	0	0	0	0	100	0	0	0	0	0	0	0	0	0	0	0	0	0	0	0
Nuclei	Homo sapiens	H200.1030	Non-neuronal	OPC L1-6 PDGFRA	0	1	0	0	0	0	0	0	0	0	0	0	0	0	0	0	0	0	0	0	100	0	0	0	0	0	0	0	0	0	0	0	0	0	0	0	0	0
Nuclei	Homo sapiens	H200.1023	Non-neuronal	Oligo L1-6 OPALIN	0	1	0	0	0	0	0	0	0	0	0	0	0	0	0	0	0	0	0	0	100	0	0	0	0	0	0	0	0	0	0	0	0	0	0	0	0	0
Nuclei	Homo sapiens	H200.1023	Non-neuronal	Oligo L1-6 OPALIN	0	0	0	0	1	0	0	0	0	0	0	0	0	0	0	0	0	0	0	0	0	0	0	100	0	0	0	0	0	0	0	0	0	0	0	0	0	0
Nuclei	Homo sapiens	H200.1023	Non-neuronal	Astro L1-6 FGFR3 SLC14A1	0	0	0	0	0	0	1	0	0	0	0	0	0	0	0	0	0	0	0	0	0	0	0	0	0	100	0	0	0	0	0	0	0	0	0	0	0	0
Nuclei	Homo sapiens	H200.1023	Non-neuronal	OPC L1-6 PDGFRA	0	1	0	0	0	0	0	0	0	0	0	0	0	0	0	0	0	0	0	0	100	0	0	0	0	0	0	0	0	0	0	0	0	0	0	0	0	0
Nuclei	Homo sapiens	H200.1023	Non-neuronal	Oligo L1-6 OPALIN	1	0	0	0	0	0	0	0	0	0	0	0	0	0	0	0	0	0	0	100	0	0	0	0	0	0	0	0	0	0	0	0	0	0	0	0	0	0
Nuclei	Homo sapiens	H200.1023	Non-neuronal	OPC L1-6 PDGFRA	1	0	0	0	0	0	0	0	0	0	0	0	0	0	0	0	0	0	0	100	0	0	0	0	0	0	0	0	0	0	0	0	0	0	0	0	0	0
Nuclei	Homo sapiens	H200.1023	Non-neuronal	OPC L1-6 PDGFRA	0	0	0	1	0	0	0	0	0	0	0	0	0	0	0	0	0	0	0	0	0	0	100	0	0	0	0	0	0	0	0	0	0	0	0	0	0	0
Nuclei	Homo sapiens	H200.1030	Non-neuronal	OPC L1-6 PDGFRA	1	0	0	0	0	0	0	0	0	0	0	0	0	0	0	0	0	0	0	100	0	0	0	0	0	0	0	0	0	0	0	0	0	0	0	0	0	0
Nuclei	Homo sapiens	H200.1030	Non-neuronal	OPC L1-6 PDGFRA	0	0	0	0	0	0	0	1	0	0	0	0	0	0	0	0	0	0	0	0	0	0	0	0	0	0	100	0	0	0	0	0	0	0	0	0	0	0
Nuclei	Homo sapiens	H200.1030	Non-neuronal	Oligo L1-6 OPALIN	0	0	0	0	0	0	0	1	0	0	0	0	0	0	0	0	0	0	0	0	0	0	0	0	0	0	100	0	0	0	0	0	0	0	0	0	0	0
Nuclei	Homo sapiens	H200.1030	Non-neuronal	Micro L1-3 TYROBP	0	0	0	0	0	0	1	0	0	0	0	0	0	0	0	0	0	0	0	0	0	0	0	0	0	100	0	0	0	0	0	0	0	0	0	0	0	0
Nuclei	Homo sapiens	H200.1030	Non-neuronal	OPC L1-6 PDGFRA	0	0	0	0	0	0	0	1	0	0	0	0	0	0	0	0	0	0	0	0	0	0	0	0	0	0	100	0	0	0	0	0	0	0	0	0	0	0
Nuclei	Homo sapiens	H200.1030	Non-neuronal	Oligo L1-6 OPALIN	0	0	0	0	0	0	1	0	0	0	0	0	0	0	0	0	0	0	0	0	0	0	0	0	0	100	0	0	0	0	0	0	0	0	0	0	0	0
Nuclei	Homo sapiens	H200.1023	Non-neuronal	Oligo L1-6 OPALIN	1	0	0	0	0	0	0	0	0	0	0	0	0	0	0	0	0	0	0	100	0	0	0	0	0	0	0	0	0	0	0	0	0	0	0	0	0	0
Nuclei	Homo sapiens	H200.1030	Non-neuronal	Oligo L1-6 OPALIN	0	0	0	0	0	0	1	0	0	0	0	0	0	0	0	0	0	0	0	0	0	0	0	0	0	100	0	0	0	0	0	0	0	0	0	0	0	0
Nuclei	Homo sapiens	H200.1030	Non-neuronal	Micro L1-3 TYROBP	0	1	0	0	0	0	0	0	0	0	0	0	0	0	0	0	0	0	0	0	100	0	0	0	0	0	0	0	0	0	0	0	0	0	0	0	0	0
Nuclei	Homo sapiens	H200.1030	Non-neuronal	Oligo L1-6 OPALIN	0	0	0	1	0	0	0	0	0	0	0	0	0	0	0	0	0	0	0	0	0	0	100	0	0	0	0	0	0	0	0	0	0	0	0	0	0	0
Nuclei	Homo sapiens	H200.1030	Non-neuronal	Oligo L1-6 OPALIN	0	0	0	1	0	0	0	0	0	0	0	0	0	0	0	0	0	0	0	0	0	0	100	0	0	0	0	0	0	0	0	0	0	0	0	0	0	0
Nuclei	Homo sapiens	H200.1030	Non-neuronal	Oligo L1-6 OPALIN	0	1	0	0	0	0	0	0	0	0	0	0	0	0	0	0	0	0	0	0	100	0	0	0	0	0	0	0	0	0	0	0	0	0	0	0	0	0
Nuclei	Homo sapiens	H200.1030	Non-neuronal	Oligo L1-6 OPALIN	0	0	0	1	0	0	0	0	0	0	0	0	0	0	0	0	0	0	0	0	0	0	100	0	0	0	0	0	0	0	0	0	0	0	0	0	0	0
Nuclei	Homo sapiens	H200.1030	Non-neuronal	Oligo L1-6 OPALIN	0	0	0	0	0	0	1	0	0	0	0	0	0	0	0	0	0	0	0	0	0	0	0	0	0	100	0	0	0	0	0	0	0	0	0	0	0	0
Nuclei	Homo sapiens	H200.1023	Non-neuronal	OPC L1-6 PDGFRA	0	0	0	0	0	0	0	1	0	0	0	0	0	0	0	0	0	0	0	0	0	0	0	0	0	0	100	0	0	0	0	0	0	0	0	0	0	0
Nuclei	Homo sapiens	H200.1023	Non-neuronal	Oligo L1-6 OPALIN	0	0	0	0	1	0	0	0	0	0	0	0	0	0	0	0	0	0	0	0	0	0	0	100	0	0	0	0	0	0	0	0	0	0	0	0	0	0
Nuclei	Homo sapiens	H200.1030	Non-neuronal	Micro L1-3 TYROBP	0	0	0	0	0	0	0	1	0	0	0	0	0	0	0	0	0	0	0	0	0	0	0	0	0	0	100	0	0	0	0	0	0	0	0	0	0	0
Nuclei	Homo sapiens	H200.1030	Non-neuronal	Oligo L1-6 OPALIN	0	1	0	0	0	0	0	0	0	0	0	0	0	0	0	0	0	0	0	0	100	0	0	0	0	0	0	0	0	0	0	0	0	0	0	0	0	0
Nuclei	Homo sapiens	H200.1023	Non-neuronal	Micro L1-3 TYROBP	0	0	0	0	0	0	0	0	1	0	0	0	0	0	0	0	0	0	0	0	0	0	0	0	0	0	0	100	0	0	0	0	0	0	0	0	0	0
Nuclei	Homo sapiens	H200.1023	Non-neuronal	OPC L1-6 PDGFRA	1	0	0	0	0	0	0	0	0	0	0	0	0	0	0	0	0	0	0	100	0	0	0	0	0	0	0	0	0	0	0	0	0	0	0	0	0	0
Nuclei	Homo sapiens	H200.1023	Non-neuronal	Oligo L1-6 OPALIN	0	0	0	0	0	0	0	1	0	0	0	0	0	0	0	0	0	0	0	0	0	0	0	0	0	0	100	0	0	0	0	0	0	0	0	0	0	0
Nuclei	Homo sapiens	H200.1023	Non-neuronal	Oligo L1-6 OPALIN	0	0	0	0	0	0	0	0	1	0	0	0	0	0	0	0	0	0	0	0	0	0	0	0	0	0	0	100	0	0	0	0	0	0	0	0	0	0
Nuclei	Homo sapiens	H200.1030	Non-neuronal	OPC L1-6 PDGFRA	0	0	1	0	0	0	0	0	0	0	0	0	0	0	0	0	0	0	0	0	0	100	0	0	0	0	0	0	0	0	0	0	0	0	0	0	0	0
Nuclei	Homo sapiens	H200.1030	Non-neuronal	Oligo L1-6 OPALIN	1	0	0	0	0	0	0	0	0	0	0	0	0	0	0	0	0	0	0	100	0	0	0	0	0	0	0	0	0	0	0	0	0	0	0	0	0	0
Nuclei	Homo sapiens	H200.1030	Non-neuronal	Oligo L1-6 OPALIN	1	0	0	0	0	0	0	0	0	0	0	0	0	0	0	0	0	0	0	100	0	0	0	0	0	0	0	0	0	0	0	0	0	0	0	0	0	0
Nuclei	Homo sapiens	H200.1030	Non-neuronal	Oligo L1-6 OPALIN	0	0	1	0	0	0	0	0	0	0	0	0	0	0	0	0	0	0	0	0	0	100	0	0	0	0	0	0	0	0	0	0	0	0	0	0	0	0
Nuclei	Homo sapiens	H200.1023	Non-neuronal	Astro L1-2 FGFR3 GFAP	0	0	0	0	0	0	1	0	0	0	0	0	0	0	0	0	0	0	0	0	0	0	0	0	0	100	0	0	0	0	0	0	0	0	0	0	0	0
Nuclei	Homo sapiens	H200.1030	Non-neuronal	Oligo L1-6 OPALIN	0	0	0	0	0	0	1	0	0	0	0	0	0	0	0	0	0	0	0	0	0	0	0	0	0	100	0	0	0	0	0	0	0	0	0	0	0	0
Nuclei	Homo sapiens	H200.1030	Non-neuronal	OPC L1-6 PDGFRA	0	0	0	0	0	0	1	0	0	0	0	0	0	0	0	0	0	0	0	0	0	0	0	0	0	100	0	0	0	0	0	0	0	0	0	0	0	0
Nuclei	Homo sapiens	H200.1030	Non-neuronal	Oligo L1-6 OPALIN	0	1	0	0	0	0	0	0	0	0	0	0	0	0	0	0	0	0	0	0	100	0	0	0	0	0	0	0	0	0	0	0	0	0	0	0	0	0
Nuclei	Homo sapiens	H200.1030	Non-neuronal	Oligo L1-6 OPALIN	0	0	1	0	0	0	0	0	0	0	0	0	0	0	0	0	0	0	0	0	0	100	0	0	0	0	0	0	0	0	0	0	0	0	0	0	0	0
Nuclei	Homo sapiens	H200.1023	Non-neuronal	Oligo L1-6 OPALIN	1	0	0	0	0	0	0	0	0	0	0	0	0	0	0	0	0	0	0	100	0	0	0	0	0	0	0	0	0	0	0	0	0	0	0	0	0	0
Nuclei	Homo sapiens	H200.1023	Non-neuronal	OPC L1-6 PDGFRA	0	0	0	0	0	0	0	1	0	0	0	0	0	0	0	0	0	0	0	0	0	0	0	0	0	0	100	0	0	0	0	0	0	0	0	0	0	0
Nuclei	Homo sapiens	H200.1023	Non-neuronal	Oligo L1-6 OPALIN	1	0	0	0	0	0	0	0	0	0	0	0	0	0	0	0	0	0	0	100	0	0	0	0	0	0	0	0	0	0	0	0	0	0	0	0	0	0
Nuclei	Homo sapiens	H200.1023	Non-neuronal	Astro L1-6 FGFR3 SLC14A1	0	0	0	0	0	0	0	1	0	0	0	0	0	0	0	1	0	0	0	0	0	0	0	0	0	0	50	0	0	0	0	0	0	0	50	0	0	0
Nuclei	Homo sapiens	H200.1023	Non-neuronal	Oligo L1-6 OPALIN	0	1	0	0	0	0	0	0	0	0	0	0	0	0	0	0	0	0	0	0	100	0	0	0	0	0	0	0	0	0	0	0	0	0	0	0	0	0
Nuclei	Homo sapiens	H200.1030	Non-neuronal	Oligo L1-6 OPALIN	0	10	0	0	0	0	0	0	0	0	0	0	0	0	0	0	0	0	0	0	100	0	0	0	0	0	0	0	0	0	0	0	0	0	0	0	0	0
Nuclei	Homo sapiens	H200.1030	Non-neuronal	Astro L1-2 FGFR3 GFAP	0	0	0	0	0	0	1833	1	0	0	0	0	0	0	0	0	0	0	0	0	0	0	0	0	0	99.9455	0.0545256	0	0	0	0	0	0	0	0	0	0	0
Nuclei	Homo sapiens	H200.1030	Non-neuronal	Astro L1-6 FGFR3 SLC14A1	0	887	0	0	0	0	0	0	0	0	0	0	0	0	0	0	0	0	0	0	100	0	0	0	0	0	0	0	0	0	0	0	0	0	0	0	0	0
Nuclei	Homo sapiens	H200.1030	Non-neuronal	OPC L1-6 PDGFRA	0	0	0	3	0	0	0	0	0	0	0	0	0	0	0	0	0	0	0	0	0	0	100	0	0	0	0	0	0	0	0	0	0	0	0	0	0	0
Nuclei	Homo sapiens	H200.1030	Non-neuronal	Astro L1-6 FGFR3 SLC14A1	0	32	0	0	0	0	1544	0	0	0	0	0	0	0	0	0	0	0	0	0	2.03046	0	0	0	0	97.9695	0	0	0	0	0	0	0	0	0	0	0	0
Nuclei	Homo sapiens	H200.1030	Non-neuronal	Astro L1-6 FGFR3 SLC14A1	0	0	0	0	0	0	134	0	0	0	0	0	0	0	0	0	0	0	0	0	0	0	0	0	0	100	0	0	0	0	0	0	0	0	0	0	0	0
Nuclei	Homo sapiens	H200.1030	Non-neuronal	Astro L1-2 FGFR3 GFAP	0	0	0	0	0	0	400	0	0	0	0	0	0	0	0	0	0	0	0	0	0	0	0	0	0	100	0	0	0	0	0	0	0	0	0	0	0	0
Nuclei	Homo sapiens	H200.1030	Non-neuronal	Astro L1-6 FGFR3 SLC14A1	0	1767	0	0	0	0	67	0	0	0	0	0	0	0	0	0	0	0	0	0	96.3468	0	0	0	0	3.65322	0	0	0	0	0	0	0	0	0	0	0	0
Nuclei	Homo sapiens	H200.1030	Non-neuronal	Astro L1-2 FGFR3 GFAP	0	304	0	0	0	0	324	0	0	0	0	0	0	0	0	0	0	0	0	0	48.4076	0	0	0	0	51.5924	0	0	0	0	0	0	0	0	0	0	0	0
Nuclei	Homo sapiens	H200.1030	Non-neuronal	Astro L1-6 FGFR3 SLC14A1	0	130	0	305	0	0	327	1	0	0	0	0	0	0	0	0	0	0	0	0	17.038	0	39.9738	0	0	42.8571	0.131062	0	0	0	0	0	0	0	0	0	0	0
Nuclei	Homo sapiens	H200.1030	Non-neuronal	Astro L1-6 FGFR3 SLC14A1	0	224	0	0	0	0	0	0	73	0	0	0	0	0	0	0	0	0	0	0	75.4209	0	0	0	0	0	0	24.5791	0	0	0	0	0	0	0	0	0	0
Nuclei	Homo sapiens	H200.1030	Non-neuronal	Astro L1-6 FGFR3 SLC14A1	1	0	0	0	0	0	284	0	0	0	0	0	0	0	0	0	0	0	0	0.350877	0	0	0	0	0	99.6491	0	0	0	0	0	0	0	0	0	0	0	0
Nuclei	Homo sapiens	H200.1030	Non-neuronal	OPC L1-6 PDGFRA	0	0	0	0	0	0	0	0	67	0	0	0	0	0	0	0	0	0	0	0	0	0	0	0	0	0	0	100	0	0	0	0	0	0	0	0	0	0
Nuclei	Homo sapiens	H200.1030	Non-neuronal	Astro L1-6 FGFR3 SLC14A1	0	138	0	0	0	0	27	0	0	0	0	0	0	0	0	0	0	0	0	0	83.6364	0	0	0	0	16.3636	0	0	0	0	0	0	0	0	0	0	0	0
Nuclei	Homo sapiens	H200.1030	Non-neuronal	Micro L1-3 TYROBP	3219	0	0	0	0	0	0	172	0	0	0	0	0	0	0	0	0	0	0	94.9277	0	0	0	0	0	0	5.07225	0	0	0	0	0	0	0	0	0	0	0
Nuclei	Homo sapiens	H200.1030	Non-neuronal	Oligo L1-6 OPALIN	0	0	0	0	0	0	0	1070	0	0	0	0	0	0	0	0	0	0	0	0	0	0	0	0	0	0	100	0	0	0	0	0	0	0	0	0	0	0
Nuclei	Homo sapiens	H200.1030	Non-neuronal	Astro L1-6 FGFR3 SLC14A1	62	0	0	0	0	0	203	6	0	0	0	0	0	0	0	0	0	0	0	22.8782	0	0	0	0	0	74.9077	2.21402	0	0	0	0	0	0	0	0	0	0	0
Nuclei	Homo sapiens	H200.1030	Non-neuronal	Oligo L1-6 OPALIN	786	0	0	0	0	0	0	0	0	0	0	0	0	0	0	0	0	0	0	100	0	0	0	0	0	0	0	0	0	0	0	0	0	0	0	0	0	0
Nuclei	Homo sapiens	H200.1030	Non-neuronal	Oligo L1-6 OPALIN	87	0	0	0	124	0	0	6	0	0	0	0	0	0	0	0	0	0	0	40.0922	0	0	0	57.1429	0	0	2.76498	0	0	0	0	0	0	0	0	0	0	0
Nuclei	Homo sapiens	H200.1030	Non-neuronal	OPC L1-6 PDGFRA	0	0	0	0	0	0	0	167	456	0	0	0	0	0	0	0	0	0	0	0	0	0	0	0	0	0	26.8058	73.1942	0	0	0	0	0	0	0	0	0	0
Nuclei	Homo sapiens	H200.1030	Non-neuronal	Astro L1-6 FGFR3 SLC14A1	33	1433	0	0	0	0	446	0	0	0	0	0	0	0	0	0	0	0	0	1.72594	74.9477	0	0	0	0	23.3264	0	0	0	0	0	0	0	0	0	0	0	0
Nuclei	Homo sapiens	H200.1030	Non-neuronal	Astro L1-6 FGFR3 SLC14A1	1	465	0	0	0	0	241	0	1	0	0	0	0	0	0	0	0	0	0	0.141243	65.678	0	0	0	0	34.0395	0	0.141243	0	0	0	0	0	0	0	0	0	0
Nuclei	Homo sapiens	H200.1030	Non-neuronal	Astro L1-6 FGFR3 SLC14A1	0	197	0	0	0	0	0	0	0	0	0	0	0	0	0	0	0	0	0	0	100	0	0	0	0	0	0	0	0	0	0	0	0	0	0	0	0	0
Nuclei	Homo sapiens	H200.1030	Non-neuronal	Endo L2-6 NOSTRIN	1	0	0	0	0	0	0	1	0	0	0	0	0	0	0	0	0	0	0	50	0	0	0	0	0	0	50	0	0	0	0	0	0	0	0	0	0	0
Nuclei	Homo sapiens	H200.1030	Non-neuronal	OPC L1-6 PDGFRA	0	0	0	0	0	0	263	0	488	0	0	0	0	0	0	0	0	0	0	0	0	0	0	0	0	35.02	0	64.98	0	0	0	0	0	0	0	0	0	0
Nuclei	Homo sapiens	H200.1030	Non-neuronal	Astro L1-6 FGFR3 SLC14A1	0	0	0	0	0	0	758	0	1	0	0	0	0	0	0	0	0	0	0	0	0	0	0	0	0	99.8682	0	0.131752	0	0	0	0	0	0	0	0	0	0
Nuclei	Homo sapiens	H200.1030	Non-neuronal	OPC L1-6 PDGFRA	0	228	0	0	0	0	521	0	0	0	0	0	0	0	0	0	0	0	0	0	30.4406	0	0	0	0	69.5594	0	0	0	0	0	0	0	0	0	0	0	0
Nuclei	Homo sapiens	H200.1030	Non-neuronal	Astro L1-2 FGFR3 GFAP	0	0	0	0	0	0	284	0	0	0	0	0	0	0	0	0	0	0	0	0	0	0	0	0	0	100	0	0	0	0	0	0	0	0	0	0	0	0
Nuclei	Homo sapiens	H200.1030	Non-neuronal	Astro L1-6 FGFR3 SLC14A1	0	101	0	0	0	0	107	0	0	0	0	0	0	0	0	0	0	0	0	0	48.5577	0	0	0	0	51.4423	0	0	0	0	0	0	0	0	0	0	0	0
Nuclei	Homo sapiens	H200.1030	Non-neuronal	OPC L1-6 PDGFRA	0	0	0	0	0	0	0	0	70	0	0	0	0	0	0	0	0	0	0	0	0	0	0	0	0	0	0	100	0	0	0	0	0	0	0	0	0	0
Nuclei	Homo sapiens	H200.1030	Non-neuronal	Astro L1-6 FGFR3 SLC14A1	0	25	0	0	0	0	260	0	0	0	0	0	0	0	0	0	0	0	0	0	8.77193	0	0	0	0	91.2281	0	0	0	0	0	0	0	0	0	0	0	0
Nuclei	Homo sapiens	H200.1030	Non-neuronal	Oligo L1-6 OPALIN	0	0	0	0	0	0	533	0	0	0	0	0	0	0	0	0	0	0	0	0	0	0	0	0	0	100	0	0	0	0	0	0	0	0	0	0	0	0
Nuclei	Homo sapiens	H200.1030	Non-neuronal	Astro L1-6 FGFR3 SLC14A1	0	28	0	0	0	0	409	1	9	0	0	0	0	0	0	0	0	0	0	0	6.26398	0	0	0	0	91.4989	0.223714	2.01342	0	0	0	0	0	0	0	0	0	0
Nuclei	Homo sapiens	H200.1030	Non-neuronal	OPC L1-6 PDGFRA	0	0	0	0	0	0	150	0	0	0	0	0	0	0	0	0	0	0	0	0	0	0	0	0	0	100	0	0	0	0	0	0	0	0	0	0	0	0
Nuclei	Homo sapiens	H200.1030	Non-neuronal	Astro L1-6 FGFR3 SLC14A1	0	276	0	0	0	0	1490	0	396	0	0	0	0	0	0	0	0	0	0	0	12.766	0	0	0	0	68.9177	0	18.3164	0	0	0	0	0	0	0	0	0	0
Nuclei	Homo sapiens	H200.1030	Non-neuronal	Oligo L1-6 OPALIN	703	0	0	256	0	0	0	0	0	0	0	0	0	0	0	0	0	0	0	73.3055	0	0	26.6945	0	0	0	0	0	0	0	0	0	0	0	0	0	0	0
Nuclei	Homo sapiens	H200.1030	Non-neuronal	Astro L1-6 FGFR3 SLC14A1	0	0	0	0	0	0	1582	0	0	0	0	0	0	0	0	0	0	0	0	0	0	0	0	0	0	100	0	0	0	0	0	0	0	0	0	0	0	0
Nuclei	Homo sapiens	H200.1030	Non-neuronal	Oligo L1-6 OPALIN	80	0	0	0	0	0	0	0	0	0	0	0	0	0	0	0	0	0	0	100	0	0	0	0	0	0	0	0	0	0	0	0	0	0	0	0	0	0
Nuclei	Homo sapiens	H200.1030	Non-neuronal	Astro L1-6 FGFR3 SLC14A1	0	463	0	0	0	0	150	0	0	0	0	0	0	0	0	0	0	0	0	0	75.5302	0	0	0	0	24.4698	0	0	0	0	0	0	0	0	0	0	0	0
Nuclei	Homo sapiens	H200.1030	Non-neuronal	OPC L1-6 PDGFRA	0	1	0	0	0	0	0	0	15	0	0	0	0	0	0	0	0	0	0	0	6.25	0	0	0	0	0	0	93.75	0	0	0	0	0	0	0	0	0	0
Nuclei	Homo sapiens	H200.1030	Non-neuronal	Astro L1-2 FGFR3 GFAP	0	283	0	0	0	0	324	0	0	0	0	0	0	0	0	0	0	0	0	0	46.6227	0	0	0	0	53.3773	0	0	0	0	0	0	0	0	0	0	0	0
Nuclei	Homo sapiens	H200.1030	Non-neuronal	Astro L1-6 FGFR3 SLC14A1	0	0	0	0	0	0	174	0	0	0	0	0	0	0	0	0	0	0	0	0	0	0	0	0	0	100	0	0	0	0	0	0	0	0	0	0	0	0
Nuclei	Homo sapiens	H200.1030	Non-neuronal	Oligo L1-6 OPALIN	0	259	0	0	0	0	108	0	0	0	0	0	0	0	0	0	0	0	0	0	70.5722	0	0	0	0	29.4278	0	0	0	0	0	0	0	0	0	0	0	0
Nuclei	Homo sapiens	H200.1030	Non-neuronal	OPC L1-6 PDGFRA	0	0	1	0	0	0	0	0	1	0	0	0	0	0	0	0	0	0	0	0	0	50	0	0	0	0	0	50	0	0	0	0	0	0	0	0	0	0
Nuclei	Homo sapiens	H200.1030	Non-neuronal	Astro L1-6 FGFR3 SLC14A1	0	90	0	0	0	0	320	0	315	0	0	0	0	0	0	0	0	0	0	0	12.4138	0	0	0	0	44.1379	0	43.4483	0	0	0	0	0	0	0	0	0	0
Nuclei	Homo sapiens	H200.1030	Non-neuronal	Astro L1-2 FGFR3 GFAP	0	0	0	0	0	0	5	0	0	0	0	0	0	0	0	0	0	0	0	0	0	0	0	0	0	100	0	0	0	0	0	0	0	0	0	0	0	0
Nuclei	Homo sapiens	H200.1030	Non-neuronal	Micro L1-3 TYROBP	2	0	0	0	0	0	0	0	1	0	0	0	0	0	0	0	0	0	0	66.6667	0	0	0	0	0	0	0	33.3333	0	0	0	0	0	0	0	0	0	0
Nuclei	Homo sapiens	H200.1030	Non-neuronal	Astro L1-6 FGFR3 SLC14A1	0	100	0	1	0	0	9	0	0	0	0	0	0	0	0	0	0	0	0	0	90.9091	0	0.909091	0	0	8.18182	0	0	0	0	0	0	0	0	0	0	0	0
Nuclei	Homo sapiens	H200.1030	Non-neuronal	OPC L1-6 PDGFRA	0	0	1007	0	0	0	1035	0	0	0	0	0	0	0	0	0	0	0	0	0	0	49.3144	0	0	0	50.6856	0	0	0	0	0	0	0	0	0	0	0	0
Nuclei	Homo sapiens	H200.1030	Non-neuronal	Astro L1-6 FGFR3 SLC14A1	0	68	0	0	0	0	0	0	0	0	0	0	0	0	0	0	0	0	0	0	100	0	0	0	0	0	0	0	0	0	0	0	0	0	0	0	0	0
Nuclei	Homo sapiens	H200.1030	Non-neuronal	OPC L1-6 PDGFRA	0	0	0	0	0	0	0	0	6	0	0	0	0	0	0	0	0	0	0	0	0	0	0	0	0	0	0	100	0	0	0	0	0	0	0	0	0	0
Nuclei	Homo sapiens	H200.1030	Non-neuronal	OPC L1-6 PDGFRA	0	0	1	0	0	0	690	0	0	0	0	0	0	0	0	0	0	0	0	0	0	0.144718	0	0	0	99.8553	0	0	0	0	0	0	0	0	0	0	0	0
Nuclei	Homo sapiens	H200.1030	Non-neuronal	Astro L1-6 FGFR3 SLC14A1	0	936	0	0	0	0	182	0	0	0	0	0	0	0	0	0	0	0	0	0	83.7209	0	0	0	0	16.2791	0	0	0	0	0	0	0	0	0	0	0	0
Nuclei	Homo sapiens	H200.1030	Non-neuronal	OPC L1-6 PDGFRA	0	0	0	1	0	0	0	1	0	0	0	0	0	0	0	0	0	0	0	0	0	0	50	0	0	0	50	0	0	0	0	0	0	0	0	0	0	0
Nuclei	Homo sapiens	H200.1030	Non-neuronal	OPC L1-6 PDGFRA	0	0	0	0	0	0	8	0	0	0	0	0	0	0	0	0	0	0	0	0	0	0	0	0	0	100	0	0	0	0	0	0	0	0	0	0	0	0
Nuclei	Homo sapiens	H200.1030	Non-neuronal	Astro L1-6 FGFR3 SLC14A1	0	1407	0	0	0	0	1743	0	0	0	0	0	0	0	0	0	0	0	0	0	44.6667	0	0	0	0	55.3333	0	0	0	0	0	0	0	0	0	0	0	0
Nuclei	Homo sapiens	H200.1030	Non-neuronal	OPC L1-6 PDGFRA	0	2	70	0	0	0	1	1	0	0	0	0	0	0	0	0	0	0	0	0	2.7027	94.5946	0	0	0	1.35135	1.35135	0	0	0	0	0	0	0	0	0	0	0
Nuclei	Homo sapiens	H200.1030	Non-neuronal	Astro L1-6 FGFR3 SLC14A1	0	1101	0	0	0	0	41	0	0	0	0	0	0	0	0	0	0	0	0	0	96.4098	0	0	0	0	3.59019	0	0	0	0	0	0	0	0	0	0	0	0
Nuclei	Homo sapiens	H200.1030	Non-neuronal	Astro L1-6 FGFR3 SLC14A1	0	1	0	0	0	0	474	0	0	0	0	0	0	0	0	0	0	0	0	0	0.210526	0	0	0	0	99.7895	0	0	0	0	0	0	0	0	0	0	0	0
Nuclei	Homo sapiens	H200.1030	Non-neuronal	Astro L1-6 FGFR3 SLC14A1	0	0	0	0	0	0	1212	0	0	0	0	0	0	0	0	0	0	0	0	0	0	0	0	0	0	100	0	0	0	0	0	0	0	0	0	0	0	0
Nuclei	Homo sapiens	H200.1030	Non-neuronal	Astro L1-6 FGFR3 SLC14A1	0	342	0	0	0	0	0	0	0	0	0	0	0	0	0	0	0	0	0	0	100	0	0	0	0	0	0	0	0	0	0	0	0	0	0	0	0	0
Nuclei	Homo sapiens	H200.1030	Non-neuronal	Astro L1-6 FGFR3 SLC14A1	0	379	0	0	0	0	685	0	0	0	0	0	0	0	0	0	0	0	0	0	35.6203	0	0	0	0	64.3797	0	0	0	0	0	0	0	0	0	0	0	0
Nuclei	Homo sapiens	H200.1030	Non-neuronal	Astro L1-6 FGFR3 SLC14A1	0	0	0	0	0	0	714	0	0	0	0	0	0	0	0	0	0	0	0	0	0	0	0	0	0	100	0	0	0	0	0	0	0	0	0	0	0	0
Nuclei	Homo sapiens	H200.1030	Non-neuronal	Astro L1-6 FGFR3 SLC14A1	0	281	0	0	0	0	897	0	0	0	0	0	0	0	0	0	0	0	0	0	23.854	0	0	0	0	76.146	0	0	0	0	0	0	0	0	0	0	0	0
Nuclei	Homo sapiens	H200.1030	Non-neuronal	Astro L1-6 FGFR3 SLC14A1	0	408	0	0	0	0	0	0	0	0	0	0	0	0	0	0	0	0	0	0	100	0	0	0	0	0	0	0	0	0	0	0	0	0	0	0	0	0
Nuclei	Homo sapiens	H200.1030	Non-neuronal	Astro L1-6 FGFR3 SLC14A1	0	0	0	0	0	0	581	0	0	0	0	0	0	0	0	0	0	0	0	0	0	0	0	0	0	100	0	0	0	0	0	0	0	0	0	0	0	0
Nuclei	Homo sapiens	H200.1030	Non-neuronal	Astro L1-6 FGFR3 SLC14A1	0	617	0	0	0	0	285	0	0	0	0	0	0	0	0	0	0	0	0	0	68.4035	0	0	0	0	31.5965	0	0	0	0	0	0	0	0	0	0	0	0
Nuclei	Homo sapiens	H200.1030	Non-neuronal	Astro L1-6 FGFR3 SLC14A1	1	92	0	0	0	0	0	0	1	0	0	0	0	0	0	0	0	0	0	1.06383	97.8723	0	0	0	0	0	0	1.06383	0	0	0	0	0	0	0	0	0	0
Nuclei	Homo sapiens	H200.1030	Non-neuronal	Oligo L1-6 OPALIN	0	1	0	0	0	0	0	1	0	0	0	0	0	0	0	0	0	0	0	0	50	0	0	0	0	0	50	0	0	0	0	0	0	0	0	0	0	0
Nuclei	Homo sapiens	H200.1030	Non-neuronal	Astro L1-6 FGFR3 SLC14A1	0	351	0	0	0	0	115	0	0	0	0	0	0	0	0	0	0	0	0	0	75.3219	0	0	0	0	24.6781	0	0	0	0	0	0	0	0	0	0	0	0
Nuclei	Homo sapiens	H200.1030	Non-neuronal	Micro L1-3 TYROBP	1	1	0	0	0	0	0	0	0	0	0	0	0	0	0	0	0	0	0	50	50	0	0	0	0	0	0	0	0	0	0	0	0	0	0	0	0	0
Nuclei	Homo sapiens	H200.1030	Non-neuronal	OPC L1-6 PDGFRA	1	0	0	0	0	0	0	151	810	0	0	0	0	0	0	0	0	0	0	0.10395	0	0	0	0	0	0	15.6965	84.1996	0	0	0	0	0	0	0	0	0	0
Nuclei	Homo sapiens	H200.1030	Non-neuronal	Oligo L1-6 OPALIN	0	0	0	0	0	0	413	0	0	0	0	0	0	0	0	0	0	0	0	0	0	0	0	0	0	100	0	0	0	0	0	0	0	0	0	0	0	0
Nuclei	Homo sapiens	H200.1030	Non-neuronal	Oligo L1-6 OPALIN	0	0	0	0	0	0	1	1	0	0	0	0	0	0	0	0	0	0	0	0	0	0	0	0	0	50	50	0	0	0	0	0	0	0	0	0	0	0
Nuclei	Homo sapiens	H200.1023	Non-neuronal	Astro L1-2 FGFR3 GFAP	0	0	0	0	0	0	896	0	0	0	0	0	0	0	0	0	0	0	0	0	0	0	0	0	0	100	0	0	0	0	0	0	0	0	0	0	0	0
Nuclei	Homo sapiens	H200.1023	Non-neuronal	Astro L1-2 FGFR3 GFAP	0	0	0	0	0	0	3010	0	0	0	0	0	0	0	0	0	0	0	0	0	0	0	0	0	0	100	0	0	0	0	0	0	0	0	0	0	0	0
Nuclei	Homo sapiens	H200.1023	Non-neuronal	OPC L1-6 PDGFRA	2	0	0	0	0	0	0	0	0	0	0	0	0	0	0	0	0	0	0	100	0	0	0	0	0	0	0	0	0	0	0	0	0	0	0	0	0	0
Nuclei	Homo sapiens	H200.1023	Non-neuronal	Oligo L1-6 OPALIN	1166	0	0	0	0	0	0	201	0	0	0	0	0	0	0	0	0	0	0	85.2963	0	0	0	0	0	0	14.7037	0	0	0	0	0	0	0	0	0	0	0
Nuclei	Homo sapiens	H200.1023	Non-neuronal	Oligo L1-6 OPALIN	1	0	0	0	0	0	1293	1857	0	0	0	0	0	0	0	0	0	0	0	0.031736	0	0	0	0	0	41.0346	58.9337	0	0	0	0	0	0	0	0	0	0	0
Nuclei	Homo sapiens	H200.1023	Non-neuronal	OPC L1-6 PDGFRA	0	0	0	0	0	0	1081	1	0	0	0	0	0	0	0	0	0	0	0	0	0	0	0	0	0	99.9076	0.0924214	0	0	0	0	0	0	0	0	0	0	0
Nuclei	Homo sapiens	H200.1023	Non-neuronal	Oligo L1-6 OPALIN	0	0	0	0	0	0	0	47	0	0	0	0	0	0	0	0	0	0	0	0	0	0	0	0	0	0	100	0	0	0	0	0	0	0	0	0	0	0
Nuclei	Homo sapiens	H200.1023	Non-neuronal	OPC L1-6 PDGFRA	0	0	0	0	293	0	0	0	0	0	0	0	0	0	0	0	0	0	0	0	0	0	0	100	0	0	0	0	0	0	0	0	0	0	0	0	0	0
Nuclei	Homo sapiens	H200.1023	Non-neuronal	Astro L1-6 FGFR3 SLC14A1	0	0	0	0	0	0	0	0	241	0	0	0	0	0	0	0	0	0	0	0	0	0	0	0	0	0	0	100	0	0	0	0	0	0	0	0	0	0
Nuclei	Homo sapiens	H200.1023	Non-neuronal	Oligo L1-6 OPALIN	1	0	0	0	0	0	0	1	0	0	0	0	0	0	0	0	0	0	0	50	0	0	0	0	0	0	50	0	0	0	0	0	0	0	0	0	0	0
Nuclei	Homo sapiens	H200.1023	Non-neuronal	OPC L1-6 PDGFRA	0	0	712	0	0	0	0	0	0	0	0	0	0	0	0	0	0	0	0	0	0	100	0	0	0	0	0	0	0	0	0	0	0	0	0	0	0	0
Nuclei	Homo sapiens	H200.1023	Non-neuronal	OPC L1-6 PDGFRA	0	0	15	0	0	0	0	0	0	0	0	0	0	0	0	0	0	0	0	0	0	100	0	0	0	0	0	0	0	0	0	0	0	0	0	0	0	0
Nuclei	Homo sapiens	H200.1023	Non-neuronal	Astro L1-6 FGFR3 SLC14A1	0	0	0	0	0	0	0	0	595	0	0	0	0	0	0	0	0	0	0	0	0	0	0	0	0	0	0	100	0	0	0	0	0	0	0	0	0	0
Nuclei	Homo sapiens	H200.1023	Non-neuronal	OPC L1-6 PDGFRA	0	0	299	0	0	0	0	0	126	0	0	0	0	0	0	0	0	0	0	0	0	70.3529	0	0	0	0	0	29.6471	0	0	0	0	0	0	0	0	0	0
Nuclei	Homo sapiens	H200.1023	Non-neuronal	Astro L1-6 FGFR3 SLC14A1	0	469	0	0	0	0	290	0	0	0	0	0	0	0	0	0	0	0	0	0	61.7918	0	0	0	0	38.2082	0	0	0	0	0	0	0	0	0	0	0	0
Nuclei	Homo sapiens	H200.1023	Non-neuronal	Astro L1-6 FGFR3 SLC14A1	0	88	0	0	0	0	0	0	0	0	0	0	0	0	0	0	0	0	0	0	100	0	0	0	0	0	0	0	0	0	0	0	0	0	0	0	0	0
Nuclei	Homo sapiens	H200.1023	Non-neuronal	Astro L1-6 FGFR3 SLC14A1	0	269	0	0	0	0	806	0	0	0	0	0	0	0	0	0	0	0	0	0	25.0233	0	0	0	0	74.9767	0	0	0	0	0	0	0	0	0	0	0	0
Nuclei	Homo sapiens	H200.1023	Non-neuronal	Astro L1-6 FGFR3 SLC14A1	0	0	0	0	0	0	591	0	0	0	0	0	0	0	0	0	0	0	0	0	0	0	0	0	0	100	0	0	0	0	0	0	0	0	0	0	0	0
Nuclei	Homo sapiens	H200.1023	Non-neuronal	Astro L1-6 FGFR3 SLC14A1	0	572	0	0	0	0	2	0	0	0	0	0	0	0	0	0	0	0	0	0	99.6516	0	0	0	0	0.348432	0	0	0	0	0	0	0	0	0	0	0	0
Nuclei	Homo sapiens	H200.1023	Non-neuronal	Astro L1-2 FGFR3 GFAP	0	312	0	0	0	0	0	0	0	0	0	0	0	0	0	0	0	0	0	0	100	0	0	0	0	0	0	0	0	0	0	0	0	0	0	0	0	0
Nuclei	Homo sapiens	H200.1023	Non-neuronal	Astro L1-6 FGFR3 SLC14A1	0	1	0	0	0	0	2	0	0	0	0	0	0	0	0	0	0	0	0	0	33.3333	0	0	0	0	66.6667	0	0	0	0	0	0	0	0	0	0	0	0
Nuclei	Homo sapiens	H200.1023	Non-neuronal	OPC L1-6 PDGFRA	0	0	0	0	0	0	364	0	0	0	0	0	0	0	0	0	0	0	0	0	0	0	0	0	0	100	0	0	0	0	0	0	0	0	0	0	0	0
Nuclei	Homo sapiens	H200.1023	Non-neuronal	Astro L1-6 FGFR3 SLC14A1	0	47	0	0	0	0	0	0	0	0	0	0	0	0	0	0	0	0	0	0	100	0	0	0	0	0	0	0	0	0	0	0	0	0	0	0	0	0
Nuclei	Homo sapiens	H200.1023	Non-neuronal	OPC L1-6 PDGFRA	0	0	0	0	0	0	2	0	0	0	0	0	0	0	0	0	0	0	0	0	0	0	0	0	0	100	0	0	0	0	0	0	0	0	0	0	0	0
Nuclei	Homo sapiens	H200.1023	Non-neuronal	OPC L1-6 PDGFRA	0	0	10	0	0	0	0	0	0	0	0	0	0	0	0	0	0	0	0	0	0	100	0	0	0	0	0	0	0	0	0	0	0	0	0	0	0	0
Nuclei	Homo sapiens	H200.1023	Non-neuronal	OPC L1-6 PDGFRA	0	0	0	0	0	0	0	1	13	0	0	0	0	0	0	0	0	0	0	0	0	0	0	0	0	0	7.14286	92.8571	0	0	0	0	0	0	0	0	0	0
Nuclei	Homo sapiens	H200.1023	Non-neuronal	OPC L1-6 PDGFRA	0	0	0	0	0	0	0	0	963	0	0	0	0	0	0	0	0	0	0	0	0	0	0	0	0	0	0	100	0	0	0	0	0	0	0	0	0	0
Nuclei	Homo sapiens	H200.1023	Non-neuronal	OPC L1-6 PDGFRA	0	1	689	0	0	0	0	0	0	0	0	0	0	0	0	0	0	0	0	0	0.144928	99.8551	0	0	0	0	0	0	0	0	0	0	0	0	0	0	0	0
Nuclei	Homo sapiens	H200.1023	Non-neuronal	OPC L1-6 PDGFRA	0	0	0	0	0	0	294	0	0	0	0	0	0	0	0	0	0	0	0	0	0	0	0	0	0	100	0	0	0	0	0	0	0	0	0	0	0	0
Nuclei	Homo sapiens	H200.1023	Non-neuronal	Astro L1-6 FGFR3 SLC14A1	0	1445	0	0	0	0	0	0	0	0	0	0	0	0	0	0	0	10	0	0	99.3127	0	0	0	0	0	0	0	0	0	0	0	0	0	0	0	0.687285	0
Nuclei	Homo sapiens	H200.1023	Non-neuronal	OPC L1-6 PDGFRA	0	0	0	0	0	0	17	0	0	0	0	0	0	0	0	0	0	0	0	0	0	0	0	0	0	100	0	0	0	0	0	0	0	0	0	0	0	0
Nuclei	Homo sapiens	H200.1030	Non-neuronal	Astro L1-6 FGFR3 SLC14A1	0	0	0	0	0	0	38	0	0	0	0	0	0	0	0	0	0	0	0	0	0	0	0	0	0	100	0	0	0	0	0	0	0	0	0	0	0	0
Nuclei	Homo sapiens	H200.1030	Non-neuronal	Astro L1-6 FGFR3 SLC14A1	0	149	0	0	0	0	0	0	0	0	0	0	0	0	0	0	0	0	0	0	100	0	0	0	0	0	0	0	0	0	0	0	0	0	0	0	0	0
Nuclei	Homo sapiens	H200.1030	Non-neuronal	OPC L1-6 PDGFRA	0	0	0	0	0	0	116	0	0	0	0	0	0	0	0	0	0	0	0	0	0	0	0	0	0	100	0	0	0	0	0	0	0	0	0	0	0	0
Nuclei	Homo sapiens	H200.1030	Non-neuronal	Astro L1-6 FGFR3 SLC14A1	0	438	0	0	0	0	0	0	0	0	0	0	0	0	0	0	0	0	0	0	100	0	0	0	0	0	0	0	0	0	0	0	0	0	0	0	0	0
Nuclei	Homo sapiens	H200.1030	Non-neuronal	OPC L1-6 PDGFRA	0	0	0	0	0	0	374	0	0	0	0	0	0	0	0	0	0	0	0	0	0	0	0	0	0	100	0	0	0	0	0	0	0	0	0	0	0	0
Nuclei	Homo sapiens	H200.1030	Non-neuronal	Astro L1-6 FGFR3 SLC14A1	0	318	0	0	0	0	528	0	0	0	0	0	0	0	0	0	0	0	0	0	37.5887	0	0	0	0	62.4113	0	0	0	0	0	0	0	0	0	0	0	0
Nuclei	Homo sapiens	H200.1030	Non-neuronal	Micro L1-3 TYROBP	2	1	0	0	0	0	0	0	0	0	0	0	0	0	0	0	0	0	0	66.6667	33.3333	0	0	0	0	0	0	0	0	0	0	0	0	0	0	0	0	0
Nuclei	Homo sapiens	H200.1030	Non-neuronal	Astro L1-6 FGFR3 SLC14A1	0	507	0	0	0	0	0	0	0	0	0	0	0	0	0	0	0	0	0	0	100	0	0	0	0	0	0	0	0	0	0	0	0	0	0	0	0	0
Nuclei	Homo sapiens	H200.1030	Non-neuronal	Astro L1-6 FGFR3 SLC14A1	0	0	0	0	0	0	3	0	0	0	0	0	0	0	0	0	0	0	0	0	0	0	0	0	0	100	0	0	0	0	0	0	0	0	0	0	0	0
Nuclei	Homo sapiens	H200.1030	Non-neuronal	Astro L1-6 FGFR3 SLC14A1	0	168	0	7	0	0	0	0	0	0	0	0	0	0	0	0	0	0	0	0	96	0	4	0	0	0	0	0	0	0	0	0	0	0	0	0	0	0
Nuclei	Homo sapiens	H200.1030	Non-neuronal	Astro L1-6 FGFR3 SLC14A1	0	0	0	0	0	0	694	0	0	0	0	0	0	0	0	0	0	0	0	0	0	0	0	0	0	100	0	0	0	0	0	0	0	0	0	0	0	0
Nuclei	Homo sapiens	H200.1030	Non-neuronal	Astro L1-6 FGFR3 SLC14A1	0	215	0	3	0	0	0	0	0	0	0	0	0	0	0	0	0	0	0	0	98.6239	0	1.37615	0	0	0	0	0	0	0	0	0	0	0	0	0	0	0
Nuclei	Homo sapiens	H200.1030	Non-neuronal	OPC L1-6 PDGFRA	0	0	0	0	0	0	379	0	239	0	0	0	0	0	0	0	0	0	0	0	0	0	0	0	0	61.3269	0	38.6731	0	0	0	0	0	0	0	0	0	0
Nuclei	Homo sapiens	H200.1030	Non-neuronal	Astro L1-6 FGFR3 SLC14A1	0	0	0	0	0	0	729	0	0	0	0	0	0	0	0	0	0	0	0	0	0	0	0	0	0	100	0	0	0	0	0	0	0	0	0	0	0	0
Nuclei	Homo sapiens	H200.1030	Non-neuronal	Astro L1-6 FGFR3 SLC14A1	0	524	0	0	0	0	145	0	0	0	0	0	0	0	0	0	0	0	0	0	78.3259	0	0	0	0	21.6741	0	0	0	0	0	0	0	0	0	0	0	0
Nuclei	Homo sapiens	H200.1030	Non-neuronal	Astro L1-6 FGFR3 SLC14A1	0	0	0	0	0	0	843	0	0	0	0	0	0	0	0	0	0	0	0	0	0	0	0	0	0	100	0	0	0	0	0	0	0	0	0	0	0	0
Nuclei	Homo sapiens	H200.1030	Non-neuronal	OPC L1-6 PDGFRA	0	0	420	0	0	0	582	0	0	0	0	0	0	0	0	0	0	0	0	0	0	41.9162	0	0	0	58.0838	0	0	0	0	0	0	0	0	0	0	0	0
Nuclei	Homo sapiens	H200.1030	Non-neuronal	Astro L1-2 FGFR3 GFAP	0	568	0	0	0	0	612	0	0	0	0	0	0	0	0	0	0	0	0	0	48.1356	0	0	0	0	51.8644	0	0	0	0	0	0	0	0	0	0	0	0
Nuclei	Homo sapiens	H200.1030	Non-neuronal	Astro L1-6 FGFR3 SLC14A1	0	260	0	0	0	0	15	0	0	0	0	0	0	0	0	0	0	0	0	0	94.5455	0	0	0	0	5.45455	0	0	0	0	0	0	0	0	0	0	0	0
Nuclei	Homo sapiens	H200.1030	Non-neuronal	OPC L1-6 PDGFRA	0	0	0	0	0	0	0	0	42	0	0	0	0	0	0	0	0	0	0	0	0	0	0	0	0	0	0	100	0	0	0	0	0	0	0	0	0	0
Nuclei	Homo sapiens	H200.1023	Non-neuronal	OPC L1-6 PDGFRA	0	0	61	0	0	0	0	0	0	0	0	0	0	0	0	0	0	0	0	0	0	100	0	0	0	0	0	0	0	0	0	0	0	0	0	0	0	0
Nuclei	Homo sapiens	H200.1023	Non-neuronal	Astro L1-6 FGFR3 SLC14A1	0	560	0	0	0	0	0	0	53	0	0	0	0	0	0	0	0	0	0	0	91.354	0	0	0	0	0	0	8.646	0	0	0	0	0	0	0	0	0	0
Nuclei	Homo sapiens	H200.1030	Non-neuronal	Astro L1-6 FGFR3 SLC14A1	0	816	0	0	0	0	0	0	0	0	0	0	0	0	0	0	0	0	0	0	100	0	0	0	0	0	0	0	0	0	0	0	0	0	0	0	0	0
Nuclei	Homo sapiens	H200.1030	Non-neuronal	OPC L1-6 PDGFRA	0	0	0	0	0	0	12	0	0	0	0	0	0	0	0	0	0	0	0	0	0	0	0	0	0	100	0	0	0	0	0	0	0	0	0	0	0	0
Nuclei	Homo sapiens	H200.1030	Non-neuronal	Astro L1-6 FGFR3 SLC14A1	0	543	0	0	0	0	2974	0	0	0	0	0	0	0	0	0	0	0	0	0	15.4393	0	0	0	0	84.5607	0	0	0	0	0	0	0	0	0	0	0	0
Nuclei	Homo sapiens	H200.1030	Non-neuronal	Astro L1-6 FGFR3 SLC14A1	0	0	0	0	0	0	394	0	31	0	0	0	0	0	0	0	0	0	0	0	0	0	0	0	0	92.7059	0	7.29412	0	0	0	0	0	0	0	0	0	0
Nuclei	Homo sapiens	H200.1030	Non-neuronal	OPC L1-6 PDGFRA	0	0	0	0	0	0	211	0	0	0	0	0	0	0	0	0	0	0	0	0	0	0	0	0	0	100	0	0	0	0	0	0	0	0	0	0	0	0
Nuclei	Homo sapiens	H200.1030	Non-neuronal	Oligo L1-6 OPALIN	0	0	0	1	0	0	0	601	1	0	0	0	0	0	0	0	0	0	0	0	0	0	0.165837	0	0	0	99.6683	0.165837	0	0	0	0	0	0	0	0	0	0
Nuclei	Homo sapiens	H200.1030	Non-neuronal	Astro L1-6 FGFR3 SLC14A1	0	10	0	0	0	0	35	0	0	0	0	0	0	0	0	0	0	0	0	0	22.2222	0	0	0	0	77.7778	0	0	0	0	0	0	0	0	0	0	0	0
Nuclei	Homo sapiens	H200.1030	Non-neuronal	Astro L1-6 FGFR3 SLC14A1	2	264	0	0	0	0	1144	0	0	0	0	0	0	0	0	0	0	0	0	0.141844	18.7234	0	0	0	0	81.1348	0	0	0	0	0	0	0	0	0	0	0	0
Nuclei	Homo sapiens	H200.1030	Non-neuronal	OPC L1-6 PDGFRA	0	0	698	0	0	0	455	0	0	0	0	0	0	0	0	0	0	0	0	0	0	60.5377	0	0	0	39.4623	0	0	0	0	0	0	0	0	0	0	0	0
Nuclei	Homo sapiens	H200.1030	Non-neuronal	OPC L1-6 PDGFRA	178	0	0	0	376	0	281	0	84	0	0	0	0	0	0	0	0	0	0	19.3689	0	0	0	40.914	0	30.5767	0	9.14037	0	0	0	0	0	0	0	0	0	0
Nuclei	Homo sapiens	H200.1030	Non-neuronal	Oligo L1-6 OPALIN	0	0	1	0	0	0	1	0	0	0	0	0	0	0	0	0	0	0	0	0	0	50	0	0	0	50	0	0	0	0	0	0	0	0	0	0	0	0
Nuclei	Homo sapiens	H200.1023	Non-neuronal	OPC L1-6 PDGFRA	349	0	0	0	0	0	0	0	0	0	0	0	0	0	0	0	0	0	0	100	0	0	0	0	0	0	0	0	0	0	0	0	0	0	0	0	0	0
Nuclei	Homo sapiens	H200.1023	Non-neuronal	Astro L1-6 FGFR3 SLC14A1	0	842	0	0	0	0	0	0	0	0	0	0	0	0	0	0	0	0	0	0	100	0	0	0	0	0	0	0	0	0	0	0	0	0	0	0	0	0
Nuclei	Homo sapiens	H200.1023	Non-neuronal	OPC L1-6 PDGFRA	0	0	0	0	0	0	549	0	0	0	0	0	0	0	0	0	0	0	0	0	0	0	0	0	0	100	0	0	0	0	0	0	0	0	0	0	0	0
Nuclei	Homo sapiens	H200.1023	Non-neuronal	OPC L1-6 PDGFRA	0	0	0	0	0	0	43	0	0	0	0	0	0	0	0	0	0	0	0	0	0	0	0	0	0	100	0	0	0	0	0	0	0	0	0	0	0	0
Nuclei	Homo sapiens	H200.1023	Non-neuronal	Astro L1-6 FGFR3 SLC14A1	0	1	0	0	0	0	245	0	0	0	0	0	0	0	0	0	0	0	0	0	0.406504	0	0	0	0	99.5935	0	0	0	0	0	0	0	0	0	0	0	0
Nuclei	Homo sapiens	H200.1023	Non-neuronal	OPC L1-6 PDGFRA	0	0	0	0	0	0	356	0	1330	0	0	0	0	0	0	0	0	0	0	0	0	0	0	0	0	21.1151	0	78.8849	0	0	0	0	0	0	0	0	0	0
Nuclei	Homo sapiens	H200.1023	Non-neuronal	Astro L1-6 FGFR3 SLC14A1	0	0	0	0	0	0	1135	0	0	0	0	0	0	0	0	0	0	0	0	0	0	0	0	0	0	100	0	0	0	0	0	0	0	0	0	0	0	0
Nuclei	Homo sapiens	H200.1023	Non-neuronal	OPC L1-6 PDGFRA	0	0	0	0	0	428	0	445	0	0	0	0	0	0	0	0	0	0	0	0	0	0	0	0	49.0263	0	50.9737	0	0	0	0	0	0	0	0	0	0	0
Nuclei	Homo sapiens	H200.1023	Non-neuronal	OPC L1-6 PDGFRA	0	0	0	1	0	0	0	0	71	0	0	0	0	0	0	0	0	0	0	0	0	0	1.38889	0	0	0	0	98.6111	0	0	0	0	0	0	0	0	0	0
Nuclei	Homo sapiens	H200.1030	Non-neuronal	Astro L1-2 FGFR3 GFAP	0	622	0	1	0	0	1050	0	0	0	0	0	0	0	0	0	0	0	0	0	37.1787	0	0.0597729	0	0	62.7615	0	0	0	0	0	0	0	0	0	0	0	0
Nuclei	Homo sapiens	H200.1030	Non-neuronal	Astro L1-6 FGFR3 SLC14A1	0	695	0	35	0	0	808	0	0	0	0	0	0	0	0	0	0	0	0	0	45.1886	0	2.27568	0	0	52.5358	0	0	0	0	0	0	0	0	0	0	0	0
Nuclei	Homo sapiens	H200.1030	Non-neuronal	OPC L1-6 PDGFRA	0	0	0	0	0	0	134	0	0	0	0	0	0	0	0	0	0	0	0	0	0	0	0	0	0	100	0	0	0	0	0	0	0	0	0	0	0	0
Nuclei	Homo sapiens	H200.1030	Non-neuronal	Astro L1-6 FGFR3 SLC14A1	0	398	0	0	0	0	479	706	0	0	0	0	0	0	0	0	0	0	0	0	25.1421	0	0	0	0	30.259	44.5989	0	0	0	0	0	0	0	0	0	0	0
Nuclei	Homo sapiens	H200.1030	Non-neuronal	OPC L1-6 PDGFRA	0	0	0	0	0	0	2	0	0	0	0	0	0	0	0	0	0	0	0	0	0	0	0	0	0	100	0	0	0	0	0	0	0	0	0	0	0	0
Nuclei	Homo sapiens	H200.1030	Non-neuronal	Astro L1-2 FGFR3 GFAP	0	1886	0	0	0	0	2	0	0	0	0	0	0	0	0	0	0	0	0	0	99.8941	0	0	0	0	0.105932	0	0	0	0	0	0	0	0	0	0	0	0
Nuclei	Homo sapiens	H200.1030	Non-neuronal	Astro L1-2 FGFR3 GFAP	0	0	0	0	0	0	178	0	0	0	0	0	0	0	0	0	0	0	0	0	0	0	0	0	0	100	0	0	0	0	0	0	0	0	0	0	0	0
Nuclei	Homo sapiens	H200.1030	Non-neuronal	OPC L1-6 PDGFRA	0	0	0	0	0	0	1257	0	0	0	0	0	0	0	0	0	0	0	0	0	0	0	0	0	0	100	0	0	0	0	0	0	0	0	0	0	0	0
Nuclei	Homo sapiens	H200.1030	Non-neuronal	Astro L1-6 FGFR3 SLC14A1	0	0	0	0	0	0	91	0	0	0	0	0	0	0	0	0	0	0	0	0	0	0	0	0	0	100	0	0	0	0	0	0	0	0	0	0	0	0
Nuclei	Homo sapiens	H200.1030	Non-neuronal	Astro L1-6 FGFR3 SLC14A1	0	417	0	0	0	0	1350	0	0	0	0	0	0	0	0	0	0	0	0	0	23.5993	0	0	0	0	76.4007	0	0	0	0	0	0	0	0	0	0	0	0
Nuclei	Homo sapiens	H200.1030	Non-neuronal	Oligo L1-6 OPALIN	0	0	0	0	0	0	0	0	513	0	0	0	0	0	0	0	0	0	0	0	0	0	0	0	0	0	0	100	0	0	0	0	0	0	0	0	0	0
Nuclei	Homo sapiens	H200.1030	Non-neuronal	Oligo L1-6 OPALIN	0	0	0	0	313	0	0	0	0	0	0	0	0	0	0	0	0	0	0	0	0	0	0	100	0	0	0	0	0	0	0	0	0	0	0	0	0	0
Nuclei	Homo sapiens	H200.1030	Non-neuronal	OPC L1-6 PDGFRA	0	0	0	0	0	0	51	0	0	0	0	0	0	0	0	0	0	0	0	0	0	0	0	0	0	100	0	0	0	0	0	0	0	0	0	0	0	0
Nuclei	Homo sapiens	H200.1030	Non-neuronal	OPC L1-6 PDGFRA	1277	0	0	0	0	0	1111	0	0	0	0	0	0	0	0	0	0	0	0	53.4757	0	0	0	0	0	46.5243	0	0	0	0	0	0	0	0	0	0	0	0
Nuclei	Homo sapiens	H200.1030	Non-neuronal	Oligo L1-6 OPALIN	0	0	0	0	0	0	0	561	4	0	0	0	0	0	0	0	0	0	0	0	0	0	0	0	0	0	99.292	0.707965	0	0	0	0	0	0	0	0	0	0
Nuclei	Homo sapiens	H200.1030	Non-neuronal	Oligo L1-6 OPALIN	0	0	0	0	0	0	349	0	0	0	0	0	0	0	0	0	0	0	0	0	0	0	0	0	0	100	0	0	0	0	0	0	0	0	0	0	0	0
Nuclei	Homo sapiens	H200.1030	Non-neuronal	Astro L1-6 FGFR3 SLC14A1	0	187	0	0	0	0	441	0	0	0	0	0	0	0	0	0	0	0	0	0	29.7771	0	0	0	0	70.2229	0	0	0	0	0	0	0	0	0	0	0	0
Nuclei	Homo sapiens	H200.1030	Non-neuronal	Astro L1-6 FGFR3 SLC14A1	0	634	0	0	0	0	890	0	0	0	0	0	0	0	0	0	0	0	0	0	41.601	0	0	0	0	58.399	0	0	0	0	0	0	0	0	0	0	0	0
Nuclei	Homo sapiens	H200.1023	Non-neuronal	Astro L1-2 FGFR3 GFAP	0	2550	0	0	0	0	0	0	0	0	0	0	0	0	0	0	0	0	0	0	100	0	0	0	0	0	0	0	0	0	0	0	0	0	0	0	0	0
Nuclei	Homo sapiens	H200.1023	Non-neuronal	Astro L1-2 FGFR3 GFAP	0	255	0	0	0	0	327	0	0	0	0	0	0	0	0	0	0	0	0	0	43.8144	0	0	0	0	56.1856	0	0	0	0	0	0	0	0	0	0	0	0
Nuclei	Homo sapiens	H200.1023	Non-neuronal	Astro L1-2 FGFR3 GFAP	0	1277	0	0	0	0	1470	0	0	0	0	0	0	0	0	0	0	0	0	0	46.4871	0	0	0	0	53.5129	0	0	0	0	0	0	0	0	0	0	0	0
Nuclei	Homo sapiens	H200.1023	Non-neuronal	OPC L1-6 PDGFRA	0	0	0	0	0	0	0	1	40	0	0	0	0	0	0	0	0	0	0	0	0	0	0	0	0	0	2.43902	97.561	0	0	0	0	0	0	0	0	0	0
Nuclei	Homo sapiens	H200.1023	Non-neuronal	Astro L1-2 FGFR3 GFAP	0	0	0	0	0	0	960	0	110	0	0	0	0	0	0	0	0	0	0	0	0	0	0	0	0	89.7196	0	10.2804	0	0	0	0	0	0	0	0	0	0
Nuclei	Homo sapiens	H200.1023	Non-neuronal	Astro L1-6 FGFR3 SLC14A1	0	28	0	0	0	0	639	0	0	0	0	0	0	0	0	0	0	0	0	0	4.1979	0	0	0	0	95.8021	0	0	0	0	0	0	0	0	0	0	0	0
Nuclei	Homo sapiens	H200.1023	Non-neuronal	OPC L1-6 PDGFRA	0	0	437	0	0	0	0	0	0	0	0	0	0	0	0	0	0	0	0	0	0	100	0	0	0	0	0	0	0	0	0	0	0	0	0	0	0	0
Nuclei	Homo sapiens	H200.1030	Non-neuronal	Astro L1-2 FGFR3 GFAP	1	173	0	1	0	0	1239	0	0	0	0	0	0	0	0	0	0	0	0	0.0707214	12.2348	0	0.0707214	0	0	87.6238	0	0	0	0	0	0	0	0	0	0	0	0
Nuclei	Homo sapiens	H200.1030	Non-neuronal	OPC L1-6 PDGFRA	0	0	0	0	0	0	313	0	0	0	0	0	0	0	0	0	0	0	0	0	0	0	0	0	0	100	0	0	0	0	0	0	0	0	0	0	0	0
Nuclei	Homo sapiens	H200.1030	Non-neuronal	Astro L1-6 FGFR3 SLC14A1	0	743	0	0	1	0	416	0	0	0	0	0	0	0	0	0	0	0	0	0	64.0517	0	0	0.0862069	0	35.8621	0	0	0	0	0	0	0	0	0	0	0	0
Nuclei	Homo sapiens	H200.1030	Non-neuronal	Astro L1-2 FGFR3 GFAP	0	0	0	0	0	0	1181	0	0	0	0	0	0	0	0	0	0	0	0	0	0	0	0	0	0	100	0	0	0	0	0	0	0	0	0	0	0	0
Nuclei	Homo sapiens	H200.1030	Non-neuronal	Astro L1-6 FGFR3 SLC14A1	0	368	0	0	0	0	155	0	0	0	0	0	0	0	0	0	0	0	0	0	70.3633	0	0	0	0	29.6367	0	0	0	0	0	0	0	0	0	0	0	0
Nuclei	Homo sapiens	H200.1023	Non-neuronal	Oligo L1-6 OPALIN	0	0	0	0	0	0	0	0	348	0	0	0	0	0	0	0	0	0	0	0	0	0	0	0	0	0	0	100	0	0	0	0	0	0	0	0	0	0
Nuclei	Homo sapiens	H200.1023	Non-neuronal	Astro L1-6 FGFR3 SLC14A1	0	439	0	0	0	0	1311	0	0	0	0	0	0	0	0	0	0	0	0	0	25.0857	0	0	0	0	74.9143	0	0	0	0	0	0	0	0	0	0	0	0
Nuclei	Homo sapiens	H200.1030	Non-neuronal	Astro L1-6 FGFR3 SLC14A1	0	0	0	0	0	0	1443	0	0	0	0	0	0	0	0	0	0	0	0	0	0	0	0	0	0	100	0	0	0	0	0	0	0	0	0	0	0	0
Nuclei	Homo sapiens	H200.1030	Non-neuronal	OPC L1-6 PDGFRA	0	0	80	0	0	0	0	0	0	0	0	0	0	0	0	0	0	0	0	0	0	100	0	0	0	0	0	0	0	0	0	0	0	0	0	0	0	0
Nuclei	Homo sapiens	H200.1030	Non-neuronal	Astro L1-6 FGFR3 SLC14A1	0	0	0	67	0	0	252	0	0	0	0	0	0	0	0	0	0	0	0	0	0	0	21.0031	0	0	78.9969	0	0	0	0	0	0	0	0	0	0	0	0
Nuclei	Homo sapiens	H200.1030	Non-neuronal	Astro L1-6 FGFR3 SLC14A1	0	0	0	0	0	0	754	0	0	0	0	0	0	0	0	0	0	0	0	0	0	0	0	0	0	100	0	0	0	0	0	0	0	0	0	0	0	0
Nuclei	Homo sapiens	H200.1030	Non-neuronal	Astro L1-6 FGFR3 SLC14A1	0	0	0	3	0	0	279	0	0	0	0	0	0	0	0	0	0	0	0	0	0	0	1.06383	0	0	98.9362	0	0	0	0	0	0	0	0	0	0	0	0
Nuclei	Homo sapiens	H200.1030	Non-neuronal	Astro L1-6 FGFR3 SLC14A1	0	0	0	0	0	0	10	0	0	0	0	0	0	0	0	0	0	0	0	0	0	0	0	0	0	100	0	0	0	0	0	0	0	0	0	0	0	0
Nuclei	Homo sapiens	H200.1030	Non-neuronal	Astro L1-6 FGFR3 SLC14A1	0	121	0	202	0	0	0	0	0	0	0	0	0	0	0	0	0	0	0	0	37.4613	0	62.5387	0	0	0	0	0	0	0	0	0	0	0	0	0	0	0
Nuclei	Homo sapiens	H200.1030	Non-neuronal	Astro L1-6 FGFR3 SLC14A1	0	427	0	0	0	0	743	0	0	0	0	0	0	0	0	0	0	0	0	0	36.4957	0	0	0	0	63.5043	0	0	0	0	0	0	0	0	0	0	0	0
Nuclei	Homo sapiens	H200.1023	Non-neuronal	OPC L1-6 PDGFRA	0	0	0	0	0	0	0	0	3780	0	0	0	0	0	0	0	0	0	0	0	0	0	0	0	0	0	0	100	0	0	0	0	0	0	0	0	0	0
Nuclei	Homo sapiens	H200.1023	Non-neuronal	Oligo L1-6 OPALIN	0	0	0	0	0	0	1	0	1	0	0	0	0	0	0	0	0	0	0	0	0	0	0	0	0	50	0	50	0	0	0	0	0	0	0	0	0	0
Nuclei	Homo sapiens	H200.1030	Non-neuronal	OPC L1-6 PDGFRA	0	0	0	0	0	0	1028	0	0	0	0	0	0	0	0	0	0	0	0	0	0	0	0	0	0	100	0	0	0	0	0	0	0	0	0	0	0	0
Nuclei	Homo sapiens	H200.1030	Non-neuronal	Astro L1-6 FGFR3 SLC14A1	0	119	0	0	0	0	1135	0	0	0	0	0	0	0	0	0	0	0	0	0	9.48963	0	0	0	0	90.5104	0	0	0	0	0	0	0	0	0	0	0	0
Nuclei	Homo sapiens	H200.1030	Non-neuronal	Oligo L1-6 OPALIN	0	0	0	0	0	0	0	0	116	0	0	0	0	0	0	0	0	0	0	0	0	0	0	0	0	0	0	100	0	0	0	0	0	0	0	0	0	0
Nuclei	Homo sapiens	H200.1030	Non-neuronal	Astro L1-6 FGFR3 SLC14A1	0	271	0	0	0	0	387	0	0	0	0	0	0	0	0	0	0	0	0	0	41.1854	0	0	0	0	58.8146	0	0	0	0	0	0	0	0	0	0	0	0
Nuclei	Homo sapiens	H200.1030	Non-neuronal	Astro L1-6 FGFR3 SLC14A1	0	207	0	0	0	0	1053	0	0	0	0	0	0	0	0	0	0	0	0	0	16.4286	0	0	0	0	83.5714	0	0	0	0	0	0	0	0	0	0	0	0
Nuclei	Homo sapiens	H200.1030	Non-neuronal	Astro L1-6 FGFR3 SLC14A1	0	0	0	0	0	0	55	0	0	0	0	0	0	0	0	0	0	0	0	0	0	0	0	0	0	100	0	0	0	0	0	0	0	0	0	0	0	0
Nuclei	Homo sapiens	H200.1030	Non-neuronal	OPC L1-6 PDGFRA	0	0	446	0	0	0	0	0	0	0	0	0	0	0	0	0	0	0	0	0	0	100	0	0	0	0	0	0	0	0	0	0	0	0	0	0	0	0
Nuclei	Homo sapiens	H200.1023	Non-neuronal	Astro L1-6 FGFR3 SLC14A1	0	121	0	0	0	0	0	0	0	0	0	0	0	0	0	0	0	0	0	0	100	0	0	0	0	0	0	0	0	0	0	0	0	0	0	0	0	0
Nuclei	Homo sapiens	H200.1023	Non-neuronal	Astro L1-6 FGFR3 SLC14A1	0	753	0	0	0	0	0	0	0	0	0	0	0	0	0	0	0	0	0	0	100	0	0	0	0	0	0	0	0	0	0	0	0	0	0	0	0	0
Nuclei	Homo sapiens	H200.1023	Non-neuronal	Astro L1-6 FGFR3 SLC14A1	0	0	0	0	0	0	546	0	0	0	0	0	0	0	0	0	0	0	0	0	0	0	0	0	0	100	0	0	0	0	0	0	0	0	0	0	0	0
Nuclei	Homo sapiens	H200.1023	Non-neuronal	Oligo L1-6 OPALIN	0	0	0	0	0	0	0	0	2	0	0	0	0	0	0	0	0	0	0	0	0	0	0	0	0	0	0	100	0	0	0	0	0	0	0	0	0	0
Nuclei	Homo sapiens	H200.1023	Non-neuronal	OPC L1-6 PDGFRA	0	0	4	0	0	0	0	0	0	0	0	0	0	0	0	0	0	0	0	0	0	100	0	0	0	0	0	0	0	0	0	0	0	0	0	0	0	0
Nuclei	Homo sapiens	H200.1023	Non-neuronal	Oligo L1-6 OPALIN	1	6	0	0	0	0	0	0	0	0	0	0	0	0	0	0	0	0	0	14.2857	85.7143	0	0	0	0	0	0	0	0	0	0	0	0	0	0	0	0	0
Nuclei	Homo sapiens	H200.1030	Non-neuronal	OPC L1-6 PDGFRA	0	0	0	0	0	0	0	0	0	0	0	0	0	0	0	0	0	0	0
Nuclei	Homo sapiens	H200.1030	Non-neuronal	Micro L1-3 TYROBP	0	0	0	0	0	0	0	0	0	0	0	0	0	0	0	0	0	0	0
Nuclei	Homo sapiens	H200.1030	Non-neuronal	Astro L1-6 FGFR3 SLC14A1	0	0	0	0	0	0	0	0	0	0	0	0	0	0	0	0	0	0	0
Nuclei	Homo sapiens	H200.1030	Non-neuronal	Endo L2-6 NOSTRIN	0	0	0	0	0	0	0	0	0	0	0	0	0	0	0	0	0	0	0
Nuclei	Homo sapiens	H200.1030	Non-neuronal	Oligo L1-6 OPALIN	0	0	0	0	0	0	0	0	0	0	0	0	0	0	0	0	0	0	0
Nuclei	Homo sapiens	H200.1030	Non-neuronal	Micro L1-3 TYROBP	0	0	0	0	0	0	0	0	0	0	0	0	0	0	0	0	0	0	0
Nuclei	Homo sapiens	H200.1030	Non-neuronal	Oligo L1-6 OPALIN	0	0	0	0	0	0	0	0	0	0	0	0	0	0	0	0	0	0	0
Nuclei	Homo sapiens	H200.1030	Non-neuronal	Oligo L1-6 OPALIN	0	0	0	0	0	0	0	0	0	0	0	0	0	0	0	0	0	0	0
Nuclei	Homo sapiens	H200.1030	Non-neuronal	Oligo L1-6 OPALIN	0	0	0	0	0	0	0	0	0	0	0	0	0	0	0	0	0	0	0
Nuclei	Homo sapiens	H200.1030	Non-neuronal	OPC L1-6 PDGFRA	0	0	0	0	0	0	0	0	0	0	0	0	0	0	0	0	0	0	0
Nuclei	Homo sapiens	H200.1030	Non-neuronal	Oligo L1-6 OPALIN	0	0	0	0	0	0	0	0	0	0	0	0	0	0	0	0	0	0	0
Nuclei	Homo sapiens	H200.1030	Non-neuronal	Oligo L1-6 OPALIN	0	0	0	0	0	0	0	0	0	0	0	0	0	0	0	0	0	0	0
Nuclei	Homo sapiens	H200.1030	Non-neuronal	Oligo L1-6 OPALIN	0	0	0	0	0	0	0	0	0	0	0	0	0	0	0	0	0	0	0
Nuclei	Homo sapiens	H200.1030	Non-neuronal	Oligo L1-6 OPALIN	0	0	0	0	0	0	0	0	0	0	0	0	0	0	0	0	0	0	0
Nuclei	Homo sapiens	H200.1030	Non-neuronal	Micro L1-3 TYROBP	0	0	0	0	0	0	0	0	0	0	0	0	0	0	0	0	0	0	0
Nuclei	Homo sapiens	H200.1030	Non-neuronal	OPC L1-6 PDGFRA	0	0	0	0	0	0	0	0	0	0	0	0	0	0	0	0	0	0	0
Nuclei	Homo sapiens	H200.1030	Non-neuronal	OPC L1-6 PDGFRA	0	0	0	0	0	0	0	0	0	0	0	0	0	0	0	0	0	0	0
Nuclei	Homo sapiens	H200.1030	Non-neuronal	Oligo L1-6 OPALIN	0	0	0	0	0	0	0	0	0	0	0	0	0	0	0	0	0	0	0
Nuclei	Homo sapiens	H200.1030	Non-neuronal	Oligo L1-6 OPALIN	0	0	0	0	0	0	0	0	0	0	0	0	0	0	0	0	0	0	0
Nuclei	Homo sapiens	H200.1030	Non-neuronal	Oligo L1-6 OPALIN	0	0	0	0	0	0	0	0	0	0	0	0	0	0	0	0	0	0	0
Nuclei	Homo sapiens	H200.1030	Non-neuronal	OPC L1-6 PDGFRA	0	0	0	0	0	0	0	0	0	0	0	0	0	0	0	0	0	0	0
Nuclei	Homo sapiens	H200.1030	Non-neuronal	Oligo L1-6 OPALIN	0	0	0	0	0	0	0	0	0	0	0	0	0	0	0	0	0	0	0
Nuclei	Homo sapiens	H200.1030	Non-neuronal	OPC L1-6 PDGFRA	0	0	0	0	0	0	0	0	0	0	0	0	0	0	0	0	0	0	0
Nuclei	Homo sapiens	H200.1030	Non-neuronal	OPC L1-6 PDGFRA	0	0	0	0	0	0	0	0	0	0	0	0	0	0	0	0	0	0	0
Nuclei	Homo sapiens	H200.1030	Non-neuronal	Oligo L1-6 OPALIN	0	0	0	0	0	0	0	0	0	0	0	0	0	0	0	0	0	0	0
Nuclei	Homo sapiens	H200.1030	Non-neuronal	Oligo L1-6 OPALIN	0	0	0	0	0	0	0	0	0	0	0	0	0	0	0	0	0	0	0
Nuclei	Homo sapiens	H200.1030	Non-neuronal	Oligo L1-6 OPALIN	0	0	0	0	0	0	0	0	0	0	0	0	0	0	0	0	0	0	0
Nuclei	Homo sapiens	H200.1030	Non-neuronal	OPC L1-6 PDGFRA	0	0	0	0	0	0	0	0	0	0	0	0	0	0	0	0	0	0	0
Nuclei	Homo sapiens	H200.1030	Non-neuronal	Oligo L1-6 OPALIN	0	0	0	0	0	0	0	0	0	0	0	0	0	0	0	0	0	0	0
Nuclei	Homo sapiens	H200.1030	Non-neuronal	Oligo L1-6 OPALIN	0	0	0	0	0	0	0	0	0	0	0	0	0	0	0	0	0	0	0
Nuclei	Homo sapiens	H200.1030	Non-neuronal	Oligo L1-6 OPALIN	0	0	0	0	0	0	0	0	0	0	0	0	0	0	0	0	0	0	0
Nuclei	Homo sapiens	H200.1030	Non-neuronal	OPC L1-6 PDGFRA	0	0	0	0	0	0	0	0	0	0	0	0	0	0	0	0	0	0	0
Nuclei	Homo sapiens	H200.1030	Non-neuronal	Oligo L1-6 OPALIN	0	0	0	0	0	0	0	0	0	0	0	0	0	0	0	0	0	0	0
Nuclei	Homo sapiens	H200.1030	Non-neuronal	Oligo L1-6 OPALIN	0	0	0	0	0	0	0	0	0	0	0	0	0	0	0	0	0	0	0
Nuclei	Homo sapiens	H200.1030	Non-neuronal	OPC L1-6 PDGFRA	0	0	0	0	0	0	0	0	0	0	0	0	0	0	0	0	0	0	0
Nuclei	Homo sapiens	H200.1030	Non-neuronal	Oligo L1-6 OPALIN	0	0	0	0	0	0	0	0	0	0	0	0	0	0	0	0	0	0	0
Nuclei	Homo sapiens	H200.1030	Non-neuronal	Oligo L1-6 OPALIN	0	0	0	0	0	0	0	0	0	0	0	0	0	0	0	0	0	0	0
Nuclei	Homo sapiens	H200.1030	Non-neuronal	Oligo L1-6 OPALIN	0	0	0	0	0	0	0	0	0	0	0	0	0	0	0	0	0	0	0
Nuclei	Homo sapiens	H200.1030	Non-neuronal	Micro L1-3 TYROBP	0	0	0	0	0	0	0	0	0	0	0	0	0	0	0	0	0	0	0
Nuclei	Homo sapiens	H200.1030	Non-neuronal	Astro L1-6 FGFR3 SLC14A1	0	0	0	0	0	0	0	0	0	0	0	0	0	0	0	0	0	0	0
Nuclei	Homo sapiens	H200.1030	Non-neuronal	Astro L1-6 FGFR3 SLC14A1	0	0	0	0	0	0	0	0	0	0	0	0	0	0	0	0	0	0	0
Nuclei	Homo sapiens	H200.1030	Non-neuronal	OPC L1-6 PDGFRA	0	0	0	0	0	0	0	0	0	0	0	0	0	0	0	0	0	0	0
Nuclei	Homo sapiens	H200.1030	Non-neuronal	OPC L1-6 PDGFRA	0	0	0	0	0	0	0	0	0	0	0	0	0	0	0	0	0	0	0
Nuclei	Homo sapiens	H200.1030	Non-neuronal	OPC L1-6 PDGFRA	0	0	0	0	0	0	0	0	0	0	0	0	0	0	0	0	0	0	0
Nuclei	Homo sapiens	H200.1030	Non-neuronal	OPC L1-6 PDGFRA	0	0	0	0	0	0	0	0	0	0	0	0	0	0	0	0	0	0	0
Nuclei	Homo sapiens	H200.1030	Non-neuronal	OPC L1-6 PDGFRA	0	0	0	0	0	0	0	0	0	0	0	0	0	0	0	0	0	0	0
Nuclei	Homo sapiens	H200.1030	Non-neuronal	OPC L1-6 PDGFRA	0	0	0	0	0	0	0	0	0	0	0	0	0	0	0	0	0	0	0
Nuclei	Homo sapiens	H200.1030	Non-neuronal	Oligo L1-6 OPALIN	0	0	0	0	0	0	0	0	0	0	0	0	0	0	0	0	0	0	0
Nuclei	Homo sapiens	H200.1030	Non-neuronal	Oligo L1-6 OPALIN	0	0	0	0	0	0	0	0	0	0	0	0	0	0	0	0	0	0	0
Nuclei	Homo sapiens	H200.1030	Non-neuronal	Oligo L1-6 OPALIN	0	0	0	0	0	0	0	0	0	0	0	0	0	0	0	0	0	0	0
Nuclei	Homo sapiens	H200.1030	Non-neuronal	Oligo L1-6 OPALIN	0	0	0	0	0	0	0	0	0	0	0	0	0	0	0	0	0	0	0
Nuclei	Homo sapiens	H200.1030	Non-neuronal	Micro L1-3 TYROBP	0	0	0	0	0	0	0	0	0	0	0	0	0	0	0	0	0	0	0
Nuclei	Homo sapiens	H200.1030	Non-neuronal	OPC L1-6 PDGFRA	0	0	0	0	0	0	0	0	0	0	0	0	0	0	0	0	0	0	0
Nuclei	Homo sapiens	H200.1030	Non-neuronal	OPC L1-6 PDGFRA	0	0	0	0	0	0	0	0	0	0	0	0	0	0	0	0	0	0	0
Nuclei	Homo sapiens	H200.1030	Non-neuronal	Oligo L1-6 OPALIN	0	0	0	0	0	0	0	0	0	0	0	0	0	0	0	0	0	0	0
Nuclei	Homo sapiens	H200.1030	Non-neuronal	Oligo L1-6 OPALIN	0	0	0	0	0	0	0	0	0	0	0	0	0	0	0	0	0	0	0
Nuclei	Homo sapiens	H200.1030	Non-neuronal	OPC L1-6 PDGFRA	0	0	0	0	0	0	0	0	0	0	0	0	0	0	0	0	0	0	0
Nuclei	Homo sapiens	H200.1030	Non-neuronal	OPC L1-6 PDGFRA	0	0	0	0	0	0	0	0	0	0	0	0	0	0	0	0	0	0	0
Nuclei	Homo sapiens	H200.1030	Non-neuronal	Oligo L1-6 OPALIN	0	0	0	0	0	0	0	0	0	0	0	0	0	0	0	0	0	0	0
Nuclei	Homo sapiens	H200.1023	Non-neuronal	Oligo L1-6 OPALIN	0	0	0	0	0	0	0	0	0	0	0	0	0	0	0	0	0	0	0
Nuclei	Homo sapiens	H200.1023	Non-neuronal	OPC L1-6 PDGFRA	0	0	0	0	0	0	0	0	0	0	0	0	0	0	0	0	0	0	0
Nuclei	Homo sapiens	H200.1023	Non-neuronal	Astro L1-2 FGFR3 GFAP	0	0	0	0	0	0	0	0	0	0	0	0	0	0	0	0	0	0	0
Nuclei	Homo sapiens	H200.1023	Non-neuronal	Micro L1-3 TYROBP	0	0	0	0	0	0	0	0	0	0	0	0	0	0	0	0	0	0	0
Nuclei	Homo sapiens	H200.1023	Non-neuronal	OPC L1-6 PDGFRA	0	0	0	0	0	0	0	0	0	0	0	0	0	0	0	0	0	0	0
Nuclei	Homo sapiens	H200.1023	Non-neuronal	OPC L1-6 PDGFRA	0	0	0	0	0	0	0	0	0	0	0	0	0	0	0	0	0	0	0
Nuclei	Homo sapiens	H200.1023	Non-neuronal	OPC L1-6 PDGFRA	0	0	0	0	0	0	0	0	0	0	0	0	0	0	0	0	0	0	0
Nuclei	Homo sapiens	H200.1023	Non-neuronal	OPC L1-6 PDGFRA	0	0	0	0	0	0	0	0	0	0	0	0	0	0	0	0	0	0	0
Nuclei	Homo sapiens	H200.1023	Non-neuronal	Micro L1-3 TYROBP	0	0	0	0	0	0	0	0	0	0	0	0	0	0	0	0	0	0	0
Nuclei	Homo sapiens	H200.1023	Non-neuronal	Oligo L1-6 OPALIN	0	0	0	0	0	0	0	0	0	0	0	0	0	0	0	0	0	0	0
Nuclei	Homo sapiens	H200.1023	Non-neuronal	Oligo L1-6 OPALIN	0	0	0	0	0	0	0	0	0	0	0	0	0	0	0	0	0	0	0
Nuclei	Homo sapiens	H200.1023	Non-neuronal	Oligo L1-6 OPALIN	0	0	0	0	0	0	0	0	0	0	0	0	0	0	0	0	0	0	0
Nuclei	Homo sapiens	H200.1023	Non-neuronal	Endo L2-6 NOSTRIN	0	0	0	0	0	0	0	0	0	0	0	0	0	0	0	0	0	0	0
Nuclei	Homo sapiens	H200.1023	Non-neuronal	OPC L1-6 PDGFRA	0	0	0	0	0	0	0	0	0	0	0	0	0	0	0	0	0	0	0
Nuclei	Homo sapiens	H200.1023	Non-neuronal	Oligo L1-6 OPALIN	0	0	0	0	0	0	0	0	0	0	0	0	0	0	0	0	0	0	0
Nuclei	Homo sapiens	H200.1023	Non-neuronal	Oligo L1-6 OPALIN	0	0	0	0	0	0	0	0	0	0	0	0	0	0	0	0	0	0	0
Nuclei	Homo sapiens	H200.1023	Non-neuronal	OPC L1-6 PDGFRA	0	0	0	0	0	0	0	0	0	0	0	0	0	0	0	0	0	0	0
Nuclei	Homo sapiens	H200.1023	Non-neuronal	Micro L1-3 TYROBP	0	0	0	0	0	0	0	0	0	0	0	0	0	0	0	0	0	0	0
Nuclei	Homo sapiens	H200.1023	Non-neuronal	Micro L1-3 TYROBP	0	0	0	0	0	0	0	0	0	0	0	0	0	0	0	0	0	0	0
Nuclei	Homo sapiens	H200.1023	Non-neuronal	Oligo L1-6 OPALIN	0	0	0	0	0	0	0	0	0	0	0	0	0	0	0	0	0	0	0
Nuclei	Homo sapiens	H200.1023	Non-neuronal	Oligo L1-6 OPALIN	0	0	0	0	0	0	0	0	0	0	0	0	0	0	0	0	0	0	0
Nuclei	Homo sapiens	H200.1023	Non-neuronal	OPC L1-6 PDGFRA	0	0	0	0	0	0	0	0	0	0	0	0	0	0	0	0	0	0	0
Nuclei	Homo sapiens	H200.1023	Non-neuronal	Oligo L1-6 OPALIN	0	0	0	0	0	0	0	0	0	0	0	0	0	0	0	0	0	0	0
Nuclei	Homo sapiens	H200.1023	Non-neuronal	Astro L1-2 FGFR3 GFAP	0	0	0	0	0	0	0	0	0	0	0	0	0	0	0	0	0	0	0
Nuclei	Homo sapiens	H200.1023	Non-neuronal	OPC L1-6 PDGFRA	0	0	0	0	0	0	0	0	0	0	0	0	0	0	0	0	0	0	0
Nuclei	Homo sapiens	H200.1023	Non-neuronal	OPC L1-6 PDGFRA	0	0	0	0	0	0	0	0	0	0	0	0	0	0	0	0	0	0	0
Nuclei	Homo sapiens	H200.1023	Non-neuronal	Oligo L1-6 OPALIN	0	0	0	0	0	0	0	0	0	0	0	0	0	0	0	0	0	0	0
Nuclei	Homo sapiens	H200.1023	Non-neuronal	Oligo L1-6 OPALIN	0	0	0	0	0	0	0	0	0	0	0	0	0	0	0	0	0	0	0
Nuclei	Homo sapiens	H200.1023	Non-neuronal	Oligo L1-6 OPALIN	0	0	0	0	0	0	0	0	0	0	0	0	0	0	0	0	0	0	0
Nuclei	Homo sapiens	H200.1023	Non-neuronal	Micro L1-3 TYROBP	0	0	0	0	0	0	0	0	0	0	0	0	0	0	0	0	0	0	0
Nuclei	Homo sapiens	H200.1023	Non-neuronal	Micro L1-3 TYROBP	0	0	0	0	0	0	0	0	0	0	0	0	0	0	0	0	0	0	0
Nuclei	Homo sapiens	H200.1023	Non-neuronal	OPC L1-6 PDGFRA	0	0	0	0	0	0	0	0	0	0	0	0	0	0	0	0	0	0	0
Nuclei	Homo sapiens	H200.1023	Non-neuronal	Micro L1-3 TYROBP	0	0	0	0	0	0	0	0	0	0	0	0	0	0	0	0	0	0	0
Nuclei	Homo sapiens	H200.1023	Non-neuronal	OPC L1-6 PDGFRA	0	0	0	0	0	0	0	0	0	0	0	0	0	0	0	0	0	0	0
Nuclei	Homo sapiens	H200.1023	Non-neuronal	Micro L1-3 TYROBP	0	0	0	0	0	0	0	0	0	0	0	0	0	0	0	0	0	0	0
Nuclei	Homo sapiens	H200.1023	Non-neuronal	OPC L1-6 PDGFRA	0	0	0	0	0	0	0	0	0	0	0	0	0	0	0	0	0	0	0
Nuclei	Homo sapiens	H200.1023	Non-neuronal	Oligo L1-6 OPALIN	0	0	0	0	0	0	0	0	0	0	0	0	0	0	0	0	0	0	0
Nuclei	Homo sapiens	H200.1023	Non-neuronal	OPC L1-6 PDGFRA	0	0	0	0	0	0	0	0	0	0	0	0	0	0	0	0	0	0	0
Nuclei	Homo sapiens	H200.1030	Non-neuronal	Oligo L1-6 OPALIN	0	0	0	0	0	0	0	0	0	0	0	0	0	0	0	0	0	0	0
[truncated: 12,682 more rows]

## Sheet: Euclidian Distances all Brain
donor_name	structure_abbreviation	top_level_structure_abbreviation	top_level_structure_name	ED vs fro Consensus using Transformed Log2
[truncated: 666 more rows]

[truncated: 1 more sheets: Euclidian Distancess ADTBI]
